# Supplementary material for: Intestinal lymphatic vasculature is functionally adapted to different drainage regions and is altered by helminth infection
Source: J Exp Med. 2025 Jun 12;222(9):e20241181. doi: 10.1084/jem.20241181 (PMC12162095; doi:10.1084/jem.20241181)
Supplement: Table S1 — shows bulk RNAseq of LECs and BECs along the intestine of NI mice and mice infected with S. venezuelensis 8 days earlier. [file jem_20241181_tables1.xlsx]

## Sheet: Description
	Table 1 A-O. A. Bulk RNAseq counts per million (cpm) of sorted lymphatic endothelial cells (LEC) and blood endothelial cells (BEC) from the small intestine - Duodenum (D), Jejunum (J), Ileum (I) and large intestine - Colon (C) of Non-infected mice (NI) and mice infected with S. venezuelensis (Sv) 8 days post infection. B. Differentially expressed genes (DEG) between LECs from NI Duodenum vs. NI I…

## Sheet: T1A - cpm
	DE-JL-Jil1-64S-S01-NI-1DLEC_S1	DE-JL-Jil1-64S-S02-NI-2DLEC_S2	DE-JL-Jil1-64S-S03-NI-3DLEC_S3	DE-JL-Jil1-64S-S04-NI-4DLEC_S4	DE-JL-Jil1-64S-S05-Sv-1DLEC_S5	DE-JL-Jil1-64S-S06-Sv-2DLEC_S6	DE-JL-Jil1-64S-S07-Sv-3DLEC_S7	DE-JL-Jil1-64S-S08-Sv-4DLEC_S8	DE-JL-Jil1-64S-S09-NI-1JLEC_S9	DE-JL-Jil1-64S-S10-NI-2JLEC_S10	DE-JL-Jil1-64S-S11-NI-3JLEC_S11	DE-JL-Jil1-64S-S12-NI-4JLEC_S12	DE-JL-Jil1-64S-S13-Sv-1JLEC_S13	DE-JL-Jil1-64S-S14-Sv-2JLEC_S14	DE-JL-Jil1-64S-S15-Sv-3JLEC_S15	DE-JL-Jil1-64S-S16-Sv-4JLEC_S16	DE-JL-Jil1-64S-S17-NI-1ILEC_S17	DE-JL-Jil1-64S-S18-NI-2ILEC_S18	DE-JL-Jil1-64S-S19-NI-3ILEC_S19	DE-JL-Jil1-64S-S20-NI-4ILEC_S20	DE-JL-Jil1-64S-S21-Sv-1ILEC_S21	DE-JL-Jil1-64S-S22-Sv-2ILEC_S22	DE-JL-Jil1-64S-S23-Sv-3ILEC_S23	DE-JL-Jil1-64S-S24-Sv-4ILEC_S24	DE-JL-Jil1-64S-S25-NI-1CLEC_S25	DE-JL-Jil1-64S-S26-NI-2CLEC_S26	DE-JL-Jil1-64S-S27-NI-3CLEC_S27	DE-JL-Jil1-64S-S28-NI-4CLEC_S28	DE-JL-Jil1-64S-S29-Sv-1CLEC_S29	DE-JL-Jil1-64S-S30-Sv-2CLEC_S30	DE-JL-Jil1-64S-S31-Sv-3CLEC_S31	DE-JL-Jil1-64S-S32-Sv-4CLEC_S32	DE-JL-Jil1-64S-S33-NI-1DBEC_S33	DE-JL-Jil1-64S-S34-NI-2DBEC_S34	DE-JL-Jil1-64S-S35-NI-3DBEC_S35	DE-JL-Jil1-64S-S36-NI-4DBEC_S36	DE-JL-Jil1-64S-S37-Sv-1DBEC_S37	DE-JL-Jil1-64S-S38-Sv-2DBEC_S38	DE-JL-Jil1-64S-S39-Sv-3DBEC_S39	DE-JL-Jil1-64S-S40-Sv-4DBEC_S40	DE-JL-Jil1-64S-S41-NI-1JBEC_S41	DE-JL-Jil1-64S-S42-NI-2JBEC_S42	DE-JL-Jil1-64S-S43-NI-3JBEC_S43	DE-JL-Jil1-64S-S44-NI-4JBEC_S44	DE-JL-Jil1-64S-S45-Sv-1JBEC_S45	DE-JL-Jil1-64S-S46-Sv-2JBEC_S46	DE-JL-Jil1-64S-S47-Sv-3JBEC_S47	DE-JL-Jil1-64S-S48-Sv-4JBEC_S48	DE-JL-Jil1-64S-S49-NI-1IBEC_S49
Gnai3	57.732	70.5821	50.349	0	0	0	6.36422	0	115.545	25.1187	0.276683	66.0625	40.8899	146.154	28.8627	145.901	140.073	104.486	34.1746	90.9509	53.7473	120.423	120.392	140.064	111.807	51.945	119.217	87.8159	50.192	73.9415	0.140638	56.1184	70.8987	314.336	0	168.989	0	87.6588	17.6029	0	123.494	154.731	114.263	106.761	20.1027	141.124	152.896	191.982	9.99486
Cdc45	0.264757	2.59242	68.1628	24.0303	9.06669	3.8145	20.0785	24.2942	11.2071	0.788651	21.5002	14.8547	8.98347	7.03699	10.9723	7.33096	10.3691	1.42693	3.12816	16.9264	8.30545	17.7642	2.90517	5.78445	8.07055	3.23518	3.32937	2.06214	3.64959	3.55995	0	3.13488	2.65892	3.41777	16.9294	36.1874	5.22285	3.87372	10.2904	16.3604	4.71542	3.56124	1.5662	19.6052	2.05947	3.29595	3.5104	2.60919	10.0302
H19	10.1464	52.351	0	1.91541	21.6046	39.9606	14.9603	0	0	0	0	0.749202	0	0	0	0	0	0	0	0	0	0	0	0	0	16.7485	5.19875	14.4915	0	0	0	10.8984	0	0	0	0	0	0	0	0	0	0	0	0	0	0	0	0	0
Scml2	0	0	0	0	0.0258462	0	3.86298	0	0.16411	0	0	0	0	0	0	3.9826	0	1.0942	0	0	0.982654	0.00916047	2.0274	0	0	4.41425	0.276238	0	0	0	0	6.90259	0	0	0	0	0.877708	0	6.9308	0	0	0	0	0	0	0	0	0	0.157749
Narf	7.5989	1.47389	67.371	10.1529	17.2088	0	46.8988	0	51.2749	5.98764	40.0041	0.777292	0.869278	5.7783	13.6236	37.5546	37.8384	0.00430366	49.4136	5.84241	0.874024	1.96451	35.8651	72.6294	59.3575	7.2673	36.6427	14.19	58.6582	0	0.166605	15.2992	0.297375	16.2723	0	6.75369	0.732141	15.9386	76.8351	119.491	2.5115	4.85113	43.3459	80.9004	0.514615	33.501	166.431	26.6639	48.2278
Cav2	15.5112	68.9716	117.647	96.9755	5.92279	1.67905	6.16241	153.89	32.11	24.2999	51.7819	192.385	187.86	335.62	247.868	173.67	356.74	200.408	404.375	169.105	363.311	360.594	166.3	318.724	308.898	125.737	156.253	157.339	93.5972	219.45	1676.93	17.8414	184.905	45.7614	0	215.514	48.8084	90.2729	216.908	38.1094	239.113	340.843	321.921	302.303	275.806	286.525	243.657	395.009	135.495
Klf6	533.33	1134.56	15.0566	113.985	34.8118	106.131	4.52599	0.101559	320.631	329.518	371.193	764.026	711.881	718.93	441.435	889.475	507.015	350.088	767.573	592.672	814.182	756.902	977.237	1019.49	403.135	501.277	603.679	304.103	217.499	385.88	648.137	537.35	340.305	2.24461	0.0822684	293.814	297.55	204.919	280.769	391.119	168.671	379.075	262.135	469.702	307.948	370.498	352.62	268.273	296.064
Scmh1	56.1411	0	66.7779	3.35546	5.09744	7.99378	10.673	8.98018	10.8899	36.9724	3.09088	26.3215	19.335	21.4179	68.3	32.9595	39.2621	11.2159	19.3652	12.873	42.2325	3.97621	30.7951	10.4313	25.1323	31.3157	36.8866	22.9491	1.37877	47.5146	0.207041	2.85956	10.6335	102.5	1.97144	58.5757	28.0882	92.583	63.4129	1.23614	7.65821	24.0459	20.0655	1.05993	5.0369	17.6856	3.59817	29.2898	84.3005
Cox5a	120.535	142.815	23.3343	54.0186	0.538999	66.5757	7.47461	104.138	49.3634	390.685	45.1804	116.393	87.1498	134.847	94.2386	113.622	127.193	71.4543	84.0781	86.1791	66.5122	73.623	103.812	37.6024	152.404	144.196	99.386	25.1532	56.529	89.9639	0.261202	100.643	150.4	92.7039	0	69.8136	56.7289	46.3434	139.042	9.75329	115.72	111.808	95.5784	117.542	104.522	84.0853	70.3673	43.6448	83.1707
Tbx2	65.0181	0	0.0708702	0	0	0	0	0	96.0644	0	0	2.42907	16.6804	0	7.28434	0.539875	46.8078	43.6481	8.39221	4.33727	6.16737	3.13546	2.51016	18.1408	6.81541	27.5002	10.661	13.1229	14.4404	0.427126	0.140694	6.73839	22.0186	0.601156	0.038426	1.20996	0	0	0	0.248648	0	8.02081	0.070676	10.8382	2.24208	0.544042	7.2673	19.3493	19.5954
Tbx4	0.0779016	0.0293212	2.43807	1.73961	1.40619	5.13798	1.60582	0.0943377	0.571385	0.48516	0.0508667	0.160228	0.2838	0.356191	0.40238	0.642502	0.109758	0.134604	0	0.30328	0.131549	0.263703	0	0	0.618373	0.17117	0.336012	0.040239	0	0.268786	0.0282034	0	0.0236974	0.0388523	9.19206	0.226143	0.28504	0.577501	0.761265	2.37417	5.7068	0.585361	0.283344	0.0333535	0.426496	0	0.225412	0.109437	0
Zfy2	0	0	0	0	0	0	4.74523	107.683	5.68531	0	0	0	0	0	0	0	0.053945	0	0	0	0	0	0	0	0	0	0	0	0	0	0	0	0	0	0	0	52.6783	5.46985	0	0.750517	0.0474586	0	0	0	0	0	0	0	0
Ngfr	0.0597743	0	0.467951	0	1.61976	0	0.88545	4.73263	5.39903	0	0	0	0	0.00945393	0.117433	0	0	2.17333	0	0.0354613	0	2.47157	0.132578	0	0.0243618	1.06546	0	0	0.370182	0.213954	0.0659217	0	0.0505218	0	0	0	1.2614	0	0.0864128	0	0	0.382949	0.0414358	0	0	0.0765815	0	0.117468	7.18559
Wnt3	0	0	0	0	27.5902	0	8.74016	0	2.0219	0	0	0	0	0	0	0	3.15982	0	0	0	0	0	0	0	0	0	0.0278638	0	0	0	0	0	0	0.0193592	0	3.54204	18.6301	0.0638884	5.58722	0	0	0.0387543	0	0	0	0	0	0	0
Wnt9a	0.699012	0	0	1.71973	0	0	0	0	0	6.09728	45.4557	5.77111	10.9631	0	8.93885	8.92847	0	12.7008	4.56199	7.19197	38.6173	3.67961	36.5393	8.50344	0	3.08814	10.1768	11.7451	0.478311	0	9.16554	0.0299173	0	0	0	18.2412	0	0	0	0	0	2.94471	0	0	0	0	0	0	26.8416
Fer	9.36397	97.8886	0	54.1119	15.3328	0	12.2058	6.67095	3.04693	87.5481	147.774	49.2137	17.384	23.2189	27.5446	11.1816	18.7569	26.6623	30.6857	15.5218	13.5156	28.4014	1.07794	48.6108	14.9371	21.4366	18.3878	14.7609	16.155	38.6967	0.0212186	22.0127	28.6172	18.7074	0	33.1132	22.1707	51.822	15.9777	2.91503	40.5503	24.3326	30.8893	19.6697	12.5252	17.1747	0.479906	14.5705	24.2743
Xpo6	222.028	3.24419	143.693	393.98	8.36014	10.3429	9.52281	84.3182	43.7607	59.8819	72.638	151.692	167.337	29.1278	100.869	76.1447	29.5313	12.3386	179.912	217.379	118.138	228.57	195.02	157.059	4.61708	80.747	10.7996	96.8528	8.47881	49.2236	0.101686	74.0265	75.5213	1.19126	7.83483	171.63	4.35926	66.6279	22.5132	96.9244	125.571	78.1697	65.6763	113.283	92.5518	53.4959	6.86226	120.519	28.7289
Tfe3	65.6872	91.8929	89.9877	39.2314	3.51847	9.27535	53.1327	11.3282	79.5511	31.7806	0.976905	22.2659	17.0913	55.256	1.83519	6.97571	64.3646	82.4962	34.3781	62.2556	18.8888	97.2089	75.1733	9.43503	77.4077	16.3922	23.1348	36.5358	79.6203	8.95421	0.0875886	38.6587	29.5877	153.617	2.85193	6.14561	4.1026	1.50596	14.87	2.24991	0.986231	20.6784	27.9597	31.838	10.995	38.0058	0.66442	40.4468	0.895834
Axin2	2.58689	0	6.48933	10.7472	51.8593	0	23.5867	0	4.64129	0	9.06161	3.48336	4.73131	7.18939	23.6509	0.0219514	6.07229	0	1.02303	0	0.994461	6.0521	0.184691	10.867	0.00981302	36.5433	0.646247	2.89939	18.7288	0.141524	0.105482	0.615585	2.06721	0	0.0676612	0.161149	9.82913	0	0.0305129	0.234447	25.6421	0.591295	2.31714	0	9.54229	8.44896	0	0	5.38239
Brat1	0.295676	13.7915	0.223734	0	0.184405	3.5908	5.99687	0	24.005	4.1434	0	27.6715	26.268	15.8827	8.61201	0.0245258	28.2028	16.6813	23.5965	121.058	85.0893	10.1112	15.3531	1.65133	35.8331	0.322867	0.72107	41.0185	26.697	26.6524	0.157305	1.90691	0.808239	0	0.116031	27.0007	3.99136	2.36287	26.4289	33.1192	1.31623	55.9013	21.1249	11.9489	13.1153	1.91971	0.187206	1.98924	1.09862
Gna12	27.7111	3.65695	0	142.796	92.0469	67.2779	2.38787	198.864	21.6151	30.7964	65.7493	123.283	24.1272	43.9285	63.8866	34.7075	5.81605	0.00581712	61.712	27.5639	86.6368	44.7331	69.126	31.0543	3.03223	52.3476	40.6028	24.5557	123.404	54.6461	133.065	43.8379	72.0911	58.3236	0	48.518	6.64228	26.2199	73.9098	32.7008	118.719	43.6504	66.4417	82.4657	33.3294	86.7713	112.261	34.7087	35.6264
Slc22a18	0	0	3.67619	0	0	66.2448	1.40507	0	0	29.0184	0	0	0	0	0.103355	0	0.390034	0	0	0	0	0	0	0	0	0.0914671	30.3069	0	0	0	0	21.2957	25.0005	0	0	0	6.88658	0	0.0922854	0	1.76056	0	0	3.42687	33.6874	17.1484	0	0	0
Pih1d2	10.734	0	3.04883	97.9041	5.56507	4.07945	8.80307	0.312907	2.45665	0.961895	33.4011	3.01861	3.26583	1.09159	4.19293	3.53658	7.00349	1.93488	1.38191	0.763857	3.52659	9.64876	4.70755	1.14492	12.7923	1.07869	3.46209	3.06763	1.24446	0.76333	5.12191	1.55027	2.29027	8.27436	10.9999	4.11245	6.90694	2.15642	4.62711	6.41236	2.83333	1.27917	5.31876	14.0102	7.65475	0.989907	0.648952	1.22683	2.08544
Dlat	28.2512	101.307	9.42754	9.8489	0	5.83802	1.25437	6.06559	25.8482	4.61525	35.8573	35.1239	41.1443	47.2023	34.251	38.0679	102.031	24.4727	23.352	6.14412	35.1161	35.3425	60.5589	73.4197	13.6708	18.9943	38.7877	10.2305	77.2896	5.96711	0.314877	23.5797	11.15	0	0	1.21066	6.48689	4.38668	73.8537	0	19.1712	85.5876	34.9079	19.0745	48.7407	41.0923	13.2736	73.335	0.0674788
Sdhd	17.7327	26.2299	0	147.788	0	0	3.66298	0	32.2387	79.165	255.181	125.743	44.2747	69.0992	9.43334	54.4858	60.2771	64.238	91.0095	64.6735	58.5516	87.7623	33.5845	89.9109	21.3118	116.549	69.8708	70.5465	39.6255	104.34	30.3399	49.8596	25.1067	7.80759	0	59.9304	47.8746	91.0252	143.505	16.7423	7.13861	31.8594	81.5945	26.9243	46.3799	53.3942	48.7621	87.7414	55.6125
Fgf23	0.0775456	1.48259	0.0704607	0	0.418534	0.177779	0.527781	6.13154	1.51845	0.0235057	0.10042	0.367698	0.734493	0.0438102	0.483977	0.270558	0.546444	0.91286	0.0527412	0.0317556	0.42562	0.32724	0.0828661	0.904202	0.197597	0.102579	0.166879	0.200592	0.0564074	0.00989725	0	0.477133	0.517287	0	0.0756693	1.3111	0.141058	0.896245	2.31397	0.746044	0.0942789	0.234086	0.141331	0.393188	0.968428	2.0637	0.300506	0.494073	0.466059
Fgf6	0	0.15028	0.147124	0	0.24473	1.11019	7.66211	0.489479	0.167936	0.0360085	0.703685	0	0.478315	0.172307	0.0811034	0.0761147	0.153724	0.173552	0.38254	0.0326547	0.167638	0.223071	0.423342	0	0.763392	0.416233	0.0575683	0.243231	0.317035	0.112037	0	0	0.384292	0.417249	3.13774	4.15643	0.871751	0.194846	2.80936	0.127584	1.34647	0.078102	0.509926	0.204185	0.0782356	0	0.603237	0.054599	0.168644
Ccnd2	484.281	159.049	141.684	339.076	69.6479	160.928	283.649	214.473	447.688	627.29	92.9861	252.565	108.814	125.885	227.568	234.2	118.473	130.956	324.926	350.899	245.471	435.69	183.559	137.782	563.238	96.6521	48.335	40.8021	118.648	173.681	315.457	101.154	97.2294	130.648	30.5371	150.981	437.016	251.763	75.1123	29.2014	119.569	100.053	169.199	136.494	91.9934	96.8701	158.289	179.516	91.0377
Gpr107	24.692	3.42353	117.793	286.638	36.0722	17.629	88.1168	110.31	12.1	110.998	172.083	61.8885	52.3671	157.547	95.8763	104.463	47.8514	78.5011	24.1831	41.0245	97.0344	64.1796	58.242	118.388	19.9613	19.0332	183.147	25.4335	109.833	18.2726	213.817	31.3216	7.31292	75.8391	1839.65	70.9187	56.1331	57.0016	206.894	131.274	167.954	13.0267	66.5905	70.4572	41.9185	81.9238	124.299	98.8923	13.4339
Nalcn	0.0467165	2.15152	1.25314	0.51568	21.7204	0	52.3403	3.52378	1.54778	0.029621	0.0742634	0.794069	0.0452976	0.0573678	0.863997	1.08203	1.41348	0.0191359	0.903138	0.052843	0.437583	0.440559	4.34772	2.45727	0.36652	0.803026	0.0662998	0	2.87032	0.0298348	0	0	1.84573	0.671077	0.510813	0.121352	16.5157	1.33517	0.770585	25.6169	9.68433	1.04163	0.798779	0.856752	1.76205	1.21219	3.36867	2.17029	1.13326
Slfn4	0.105825	4.87308	0	0	11.0608	0.12258	5.76776	16.5986	2.05766	0.0076289	0	0.601459	2.20106	0.109853	2.03322	1.02729	4.95927	2.71188	3.07194	0.0103586	1.11697	3.1819	8.61128	1.63797	2.38967	0.0972327	2.31979	3.73446	0.309457	2.20965	0	0.610453	3.40398	0	26.3363	0.251089	2.31746	3.90362	3.73283	2.06106	0.566752	29.869	3.44503	0.559619	0	4.90134	0.585834	2.65229	1.09396
Ins2	0	0	0	0	0	0	0	0	0	0	0	0	0	0	0	0.880509	0.405436	0	0	0	0	0	10.4462	0	0	0	0	0	0.235212	0	0	0.14305	0	0	0	0	0	1.24369	0	0	9.59515	5.67999	0	0	0	0	0	0	0
Drp2	0.937061	1.33611	1.61246	5.64734	6.43712	3.0678	15.7004	16.8696	1.12203	0.281821	0.0536593	0.361879	3.49633	0.444997	1.62076	0.584977	1.14126	2.24512	0.229869	0.181608	0.425113	0.284455	0.490756	6.16061	0.206457	0.054094	0.650699	0.945177	0.648392	0.127896	0.0610105	0.154599	0.841556	0.0902398	4.01757	0.428867	2.76612	0.558785	4.20957	3.38499	5.07084	0.674147	0.15486	0.209909	2.26285	0.743819	0.444668	0.294155	1.95875
Tspan32	0.0384535	0.0979887	4.54788	0	47.4293	0.485249	129.24	0.0792456	10.6967	0.0382379	0.188033	0.104052	0.886729	0.297494	0.610826	28.8329	16.0173	0.367789	0.319881	8.88218	0.172001	0.264261	3.42647	0	1.3116	0	1.33733	0.608337	0.28784	2.08872	0.0878578	57.2942	0.32438	2.03608	0.541273	0.11376	10.7705	3.01441	0.378468	5.06876	8.62165	0.253912	0.559217	0.0833734	5.65163	1.23919	0	0.241239	0.285957
Lhx2	0	0	0	0	1.00784	0.33139	0.840684	8.98577	0.434396	0	0	0.0158331	0	0.00575317	0.0636205	0	0	0	0	0	0	0	0	0	0	0.040635	0	0	0	0.0393547	0	0	0.0187146	0.291927	0.0301372	0.035628	0.224075	0	0.0422394	0.0986123	0.0748292	0	0.0280277	0	0	0	0	0	0.0264249
Clec2g	0.19014	0	0	0	0	0	11.5628	1.13324	0.471419	0.564877	0	0.00484576	0.0467754	0	0	0.0472951	0.567341	0.101632	0	0	0	0.115588	0	0	0.421732	1.22753	0	0.288604	0	0	0	0.0464026	5.42192	0.186248	0.294032	0.742088	0.157851	0	1.10694	2.98831	0.850914	1.45879	0.263734	0.160854	0	0	0	0.0270542	0
Gmpr	63.5297	4.28372	0	58.2098	0	0	21.5759	0	56.2088	79.1682	0	89.5226	9.02744	11.4038	0	15.735	61.2389	0	86.6869	33.2892	42.7032	67.5941	32.0317	32.6055	67.4225	73.3469	20.6103	51.8126	14.4144	31.7527	0	0	38.8723	0	0	69.7985	64.9375	9.67101	50.8987	144.69	100.174	45.1273	123.551	141.581	210.397	167.749	94.2903	154.002	42.602
Glra1	0	0	0	0	0	0	1.06403	0	0.00765533	0	0	0	0	0	0	0	0.0367276	3.64008	0	0	0	0	0	0	0.165989	1.18929	0	0	0	0	0	0	0	0	0	0	21.4724	0	0	0	0.142566	1.69151	3.56203	0	0	0	0.0378708	0	0
Mid2	14.4529	97.7137	217.95	0	0.79582	28.5241	6.63604	81.1625	0.403646	7.87856	0.197374	52.8294	11.1163	83.237	50.341	34.9075	56.9207	0.0794918	11.4237	6.799	11.9391	19.8679	11.5441	15.2824	8.29192	44.7588	14.1713	18.4956	0.412767	35.9338	0.0741465	0.125756	8.05772	5.11589	17.4572	37.7073	8.05371	28.7416	1.03772	42.5098	54.589	8.50926	14.6969	18.649	2.46044	39.1382	10.6952	20.0881	18.8081
Trim25	41.4861	0.314351	21.7075	98.9219	28.2852	19.5333	36.3003	1.86655	163.89	9.44974	49.2465	29.9773	5.49921	13.6394	83.5986	52.0022	44.938	4.86261	19.8401	37.4375	18.8936	25.9105	32.8678	40.0907	96.8552	63.4993	19.7156	29.4443	145.976	41.4022	2.27604	50.2889	91.4546	262.536	1.68297	170.078	36.5368	68.2002	101.461	44.6414	78.3931	72.6912	108.65	61.4094	230.721	91.1527	69.6511	76.0568	34.1824
Dgke	64.2692	69.5523	11.1287	70.5799	89.7127	15.9116	64.1126	30.7393	14.789	1.83245	49.4537	12.9991	20.8999	96.2815	30.3497	16.4885	60.504	25.3049	52.4518	43.7528	68.4261	56.3035	34.9615	72.8153	69.4732	17.4939	23.5685	29.7564	25.9368	31.3112	19.1795	3.92894	95.5262	182.609	26.5043	168.309	32.3171	252.989	96.9782	96.5068	54.5476	99.5096	155.548	97.0686	90.655	112.219	151.539	129.827	43.4035
Scpep1	298.633	166.547	0.634498	38.1231	7.75784	0.534615	4.2244	21.4083	304.605	60.9972	117.66	188.943	48.1813	69.8621	86.1363	152.382	63.3069	100.86	152.214	163.448	124.444	70.5885	45.3427	193.216	39.1684	89.74	146.906	282.578	166.298	174.055	0.140324	363.98	44.56	0	0	11.3529	0	0.447496	97.3214	1.49045	41.6806	30.1463	89.2255	0.163762	64.7349	34.796	27.5148	87.1482	157.603
Mnt	0	148.095	0	9.00505	9.73781	0	11.8598	0	5.11679	27.8742	0.0661056	8.92622	19.1037	18.1892	28.8695	15.9519	4.54654	1.98065	2.83996	4.04717	3.73427	6.21056	25.4277	12.3457	6.96792	0.492915	18.6267	0.664447	73.7247	2.37528	0.147841	14.3248	19.9119	0.0169871	0	30.5492	66.205	0	0.40196	16.3224	24.3893	5.79169	0.123727	0.891578	45.1181	2.25679	1.50745	0.709277	0.116702
Itgb2	36.6082	0	0	0	0	0	0.208981	0	45.0415	0.00930207	0	0	1.0884	0.0401766	0	0	10.6465	0	0	0	0	0	0	0	0	0	0	0	0	0.0143433	0	21.906	0	0	0	0.411687	0	0	0	0	0	0	0	0	0	0	0	0	0
Hddc2	39.9718	0	0	0	0.298734	0	19.5838	0	24.6296	39.2697	0.011559	0.152141	45.0197	0.418896	0.0233555	0.0750617	6.1699	23.8649	4.05966	0.0418297	0	22.0278	0	12.6804	55.06	0	6.27808	15.5535	0.0368968	4.28934	0	5.70103	52.4887	0	0	25.1745	0.431752	0.0837924	0.0378511	0	41.6131	13.0914	0	20.7464	4.4618	0.0595922	13.5562	11.4491	2.72043
Tpd52l1	0	0	61.5587	0.997256	0.237999	0	18.2783	0	0.195854	0	0	0	0	0	0.149264	0	0.0949417	0	0	0	0	0	0	0	0	0	0.212244	0	0	0	0	0	0	0	22.6647	0	0	0	0	0	0	0	0	0	0	0	0	0	0
Pemt	0.167935	0.73426	0.089559	2.49695	31.8778	0	0	1.11467	0.0651941	0	0	0	0.0378	0	12.2615	0.142802	1.24693	0.0264424	0.425523	0.129574	7.90476	0.0563724	0.144486	0.149065	0.307466	3.90288	0.0451179	0	0.0391783	2.78666	0.262248	0	0.124011	1.25668	0.0649894	0.27038	1.74451	0.0908097	1.45203	0.60735	0	0.113466	0.180193	0	0.0144929	0	7.1956	0.08018	0
Cdh1	0.101855	0	7.98226	30.0976	115.534	1.12923	0.506613	0	0.254911	56.8791	0.0248969	0.0839761	0.565271	0.0198167	0.21481	0.0841596	1.60184	13.079	0.23444	0.0317943	0	0.6648	0.127997	0.0512697	2.67348	3.88233	49.7565	51.4593	42.7224	0.99852	0	0.268435	0.0475335	0.259751	428.049	0.133467	0.19456	0.0800772	0.266986	0.322264	11.5313	0.233324	0	0.0736171	0.11526	0.0667568	0	0.955768	0.192918
Cdh4	0.00756359	0.1034	0.0838481	0	0.152164	0.685379	44.897	9.09271	1.49423	2.30615	11.0354	0	0.0205092	6.44961	4.91139	0.228825	14.5575	0.821909	5.06877	11.9198	2.59393	0.271094	0.0239252	3.14395	17.2625	7.6084	9.60807	2.1674	0.587933	3.11909	0	0.384667	3.87627	1.8591	0.26679	7.16968	0.325504	223.762	2.29213	2.90324	5.32708	13.1272	5.60733	21.7023	21.2431	8.20175	8.50604	2.16733	2.32993
Ckmt1	25.0081	2.20255	301.077	0	76.0103	11.7192	32.4668	0	27.4806	121.295	0	0.00861286	0.231927	0	0	1.32802	4.48516	5.45436	0.0911995	0.055631	0	0	0	0	7.3068	20.4394	139.1	26.973	67.0166	4.41521	0.362514	0.201439	0	0	0.0327925	3.06217	0	0	0.905051	23.5716	35.8066	0.161327	0	0	26.9022	8.01664	19.0069	5.47205	1.68969
Bcl6b	5.5058	187.029	0	33.0176	4.33714	311.471	0	0	24.4481	95.9242	87.275	101.807	34.4767	98.0318	58.7382	37.044	88.0199	2.35694	54.0083	86.7395	98.9629	115.622	54.0181	11.263	35.3149	43.3082	33.1203	48.722	1.90972	37.5719	0.125555	9.12175	87.3811	1.79954	0	49.3097	49.3139	201.987	24.4441	15.4934	27.3296	49.2215	85.3187	81.9032	89.4594	117.074	84.7271	66.4655	46.8737
Alox12	10.6751	143.245	2.44786	8.08494	37.9482	5.06395	32.3466	11.1555	12.6697	0.489212	4.82212	1.54763	4.99491	8.45592	4.40723	3.08295	180.655	3.82024	6.60209	1.60593	1.18523	20.3509	1.18621	1.92286	218.631	61.8062	8.41877	2.26279	1.19006	1.21952	0.542981	0.622172	100.135	245.513	21.2265	382.078	100.49	105.884	136.612	39.2477	324.004	245.042	160.627	170.341	101.38	98.649	170.029	103.895	68.0506
Comt	214.82	104.998	43.2916	573.176	41.5475	40.777	140.178	76.1779	81.2161	224.266	429.699	142.139	304.787	331.09	281.735	207.025	56.1192	279.419	290.354	291.034	215.914	392.926	252.954	251.424	50.5486	160.464	261.34	166.948	70.5014	216.888	6.84045	196.182	81.1047	33.0624	56.5903	164.24	22.1452	45.8699	46.2649	34.0562	81.0232	56.3807	59.5939	47.8625	65.1367	136.805	31.4194	43.0693	163.379
Rtca	49.594	219.645	35.3286	0	0	0	0	0.339239	63.0315	32.438	13.7842	10.8317	0	37.01	50.9094	30.948	49.4042	53.1951	53.1404	32.0808	20.6449	25.1745	58.6948	25.0686	5.09983	96.307	94.4733	5.92071	0	12.3219	0.205559	65.3044	34.2521	6.55445	0	60.1211	137.945	56.5322	0	147.686	10.0983	83.5073	102.687	58.3132	36.4882	80.8484	51.456	49.2088	32.5782
Dbt	3.53434	1.16393	14.3711	0	3.89007	0.927502	164.204	3.91848	45.579	0.0118685	0.0791485	13.1901	0.919452	24.1492	20.4043	1.30643	17.1693	1.87741	23.8887	2.17165	11.4675	0.697902	0.528103	3.71554	5.2832	8.22873	5.69909	5.84844	0.488784	60.6507	0.268926	41.5897	37.5688	31.7098	4.00553	0.726153	18.2842	81.0986	1.7847	1.22032	26.2413	3.81679	40.5281	3.01168	0.823464	0.33399	0.0346002	8.51338	68.4409
Dazap2	344.224	220.125	127.634	118.552	137.505	0	25.879	0	253.881	122.688	77.4064	173.697	97.5962	258.154	188.36	79.6426	276.997	142.665	246.968	323.696	174.774	198.391	247.645	180.293	221.236	240.957	271.659	316.746	233.431	176.05	6.96652	148.274	412.375	847.278	0	248.425	18.9185	107.133	102.364	34.8974	251.792	352.62	285.496	420.816	227.79	276.076	345.777	318.823	220.127
Mcts1	41.7736	39.0497	0.0580796	22.0025	0	38.4909	0.652923	0	17.0134	3.17121	10.038	29.6729	72.1463	46.3166	13.7155	35.5992	29.9666	30.2537	67.5592	36.9445	35.0943	21.3811	59.8316	27.3436	26.5921	48.8565	15.4603	40.9457	0.0462311	33.4077	0	29.6418	52.7009	2.01092	0	7.61596	23.0144	1.43408	0	45.9609	6.66652	39.5037	36.3357	28.8519	18.0537	20.3475	0	35.911	28.4423
Rem1	27.9815	0.321159	0	0	0	0	0.249799	0	10.9132	38.3677	0	0	7.95031	0.00813669	0	0	46.4128	76.6936	24.9995	0	19.4453	19.9924	0	13.1418	0	3.64271	1.72475	27.7707	11.646	30.6573	0	10.7455	0	29.8752	0	0	0	0	0	0	0.365687	0	0	0	0	9.29213	0	18.9695	16.7891
Rnf17	0.375079	1.32854	2.72388	0	9.03778	2.50186	9.81195	3.39545	3.46008	0	0	0.301379	3.06003	2.71597	0.820773	2.90435	0.548952	0.724395	0.938373	1.11646	0.580567	0.524272	1.87745	0.658371	1.51774	0.982978	1.46306	0.847759	1.83993	0.284834	0	0.335352	0.842134	12.7496	0.334656	4.2639	7.80755	0.928809	2.32332	4.80629	7.51698	2.52756	1.3812	1.90505	1.93745	2.87373	3.56776	0.763049	1.07066
Trappc10	0	0.152682	1.10902	0	0	0	0.692101	0	1.13446	8.22869	0	35.1273	0.367056	30.6916	17.8629	0.654607	0.496517	53.6055	0.381085	27.2679	20.9254	3.55451	15.8306	0.601502	47.2518	6.26519	18.1453	0.286048	0	18.749	0.340964	5.9143	7.34543	0	0.0496271	6.98548	0.515044	0.449406	0	1.44515	0	1.47676	2.43869	0.397513	11.252	7.72422	0.706717	22.407	0.108508
Ccm2	36.4724	0	73.6689	69.8574	0	193.74	0	0	55.0176	35.9757	0	2.46691	3.67625	21.7321	54.1209	22.4967	30.6748	42.9918	30.9641	44.712	17.9057	41.3077	0.308945	51.0474	72.3934	4.88239	38.5154	24.6963	20.7201	10.2891	501.415	65.697	61.0494	106.045	0	36.4487	20.1269	17.4215	31.9383	0	27.3817	34.3886	75.1733	50.6722	66.5719	120.431	45.5274	57.7688	3.39871
Tbrg4	3.29423	0	69.5218	35.9007	71.1648	13.0374	110.855	115.73	10.333	1.26338	14.0056	6.60461	12.9582	19.8726	12.1518	22.6741	16.762	4.14952	12.3305	33.1913	15.1443	15.8724	14.2633	49.8494	7.89485	7.13247	20.7326	11.4173	22.0312	19.7904	6.39781	3.77446	6.01923	15.8456	67.3769	5.24618	56.531	10.6274	45.1877	109.591	32.3391	6.33721	23.9672	18.5597	10.2887	15.1747	10.5049	13.9229	32.1285
Tmprss2	0	0	0	0	0	0.136642	0	0	0.204856	37.9436	0	0	0	0	0	0	0	0.0978302	0	0	0	0	0	0	0	48.7913	32.801	21.5873	0.0252547	0	0	20.5424	0	0	0.0682108	0	0	0	0.0583359	0	0	0	0	8.40392	0	0	0	0.382326	1.56271
Mx1	0.253982	0	2.77286	0	1.66232	2.82168	1.13588	7.79409	0.762713	2.50864	45.4791	4.17224	0.420438	0.508992	6.8015	1.76862	6.97681	9.80864	1.11283	1.5901	10.4862	0.0419123	5.05403	7.2666	7.18837	0	2.36712	0	0.33521	0.884363	0.0196837	0	12.7779	25.9467	0.229803	18.5416	0	17.9382	8.61669	0	4.32404	2.60889	6.91956	2.18664	0.86656	4.03794	22.6246	25.6427	0
Fap	0	32.2057	0	0	0	0	10.3995	0	0.233019	6.82629	0.0220656	0	0	0.012743	0.228502	0.942583	0.885637	10.4507	4.73115	0.0406808	0.119664	0.697605	0	0	0.559475	21.5836	0.199735	0.0336204	0.991189	0.16033	0	98.334	0.0822149	0.0504327	0.0327737	0.355682	2.48862	2.55173	3.35365	0	0.124134	0	0.0326959	0	0	0.177968	0	10.6497	2.85523
Ndufa9	117.254	0.0576108	282.218	0	9.49434	80.9027	31.0195	40.149	89.1271	208.932	26.3671	84.995	22.1297	93.3396	44.3392	43.8178	117.442	26.632	101.286	102.444	59.8071	94.8579	79.8637	73.4883	87.9689	132.504	45.5357	65.2524	34.0492	132.969	7.69225	58.9124	14.6329	79.066	1.72669	12.6304	97.2105	2.97717	1.04873	22.4366	98.208	126.468	104.701	84.5468	61.2789	82.5476	47.9848	90.5116	0
Egfl6	0.570537	4.56465	2.35769	7.81081	2.85798	0	10.0456	5.81153	14.6434	2.42435	1.78205	5.40147	3.10753	6.17778	4.39352	4.44009	2.41739	4.04972	2.05193	7.32689	5.8254	4.85266	5.92386	4.31135	3.30705	0.750762	0.842527	1.20353	1.20623	2.21403	0.0281536	3.91984	7.67847	4.2006	0.25789	7.24251	13.133	8.79108	0.815579	8.90789	9.95806	7.81843	6.27337	12.9283	3.71107	4.59498	2.75915	4.37601	2.6265
Lck	39.9223	7.37572	17.8448	0	22.5529	93.4577	23.202	134.893	41.0995	0	0	6.91849	10.4285	25.3777	13.967	3.18567	7.31684	0	12.6725	1.22015	28.1177	22.6464	0.771601	8.99585	0	0.759022	20.3709	0	0.238997	6.01913	0.00877759	0.0846801	1.28281	0.00604113	109.465	1.10676	47.8764	2.53265	14.9776	0	43.9829	19.4217	0.0715614	1.6956	0.240107	1.51783	0	0.237686	9.10254
Cttnbp2	0	0.531639	0	133.137	0.341957	214.274	17.4534	0.850197	15.7368	4.77739	10.117	69.9987	2.78634	9.66853	17.2982	27.4215	45.145	0.99972	41.6464	40.5285	79.4643	31.024	81.2717	50.214	72.3057	12.6551	23.111	17.5522	0.174246	12.0793	0	0.072272	32.0255	72.4871	0	25.0662	9.29176	0	21.2643	10.8562	7.65664	7.11436	12.9719	75.1608	7.95521	3.75892	17.5686	1.53938	47.63
Galnt1	33.3753	0	2.9247	17.5923	11.9998	0.247683	23.8234	3.32276	50.0234	63.2261	123.599	45.6163	11.6445	38.0132	10.2177	41.9554	44.4027	24.1108	61.3723	50.4654	47.578	114.104	62.2331	73.7829	29.5101	50.1793	76.0226	54.0602	176.856	104.241	191.033	36.4987	37.5696	0	0	51.6269	6.91354	39.2506	13.6429	53.4592	0.278093	12.7146	32.8256	38.4229	27.1615	15.393	77.3959	37.01	31.8696
Mkrn2	1.9858	34.1865	15.2817	18.8988	22.0899	9.95979	35.5205	31.8825	106.237	23.5385	8.12923	3.86757	13.5025	70.4471	1.86043	34.8898	14.0633	5.7939	39.4581	26.3644	22.169	39.7069	47.1759	6.69804	15.3796	39.0135	18.6056	18.3508	28.0149	5.00605	0.0948378	1.59267	18.0984	22.648	77.7304	73.1502	21.1702	5.78218	12.9681	33.3709	23.6839	53.6955	71.4884	8.75158	59.8869	30.4189	69.446	25.0262	74.8339
Pparg	0	0	0	0	0.170062	0	1.87912	0	11.5397	0.0299329	0	0	0	0.543338	57.2194	0.0445765	27.1701	2.56071	0	0	2.29686	12.8725	0	0	0.391749	11.9096	12.0188	10.483	26.9704	0	0.0585591	48.1399	6.87699	0.0983903	0.0750382	0	86.3471	12.7216	0	3.37881	11.9244	31.0264	25.9701	20.1249	0.0701617	8.90194	18.7481	18.0271	62.6007
Raf1	56.9624	124.405	59.4114	64.3874	0.0495802	212.075	15.6485	14.2802	43.6747	30.5167	0.476569	81.3961	181.284	80.6119	146.576	43.4729	89.9042	23.3089	114.167	73.5258	120.086	103.828	128.052	65.2647	251.461	126.951	79.5954	9.26996	160.818	120.01	0.442524	64.0134	77.9326	203.102	1.13495	143.872	8.04921	135.604	164.548	10.9021	11.089	167.345	63.7745	107.189	31.7472	43.0524	120.304	58.8532	103.376
Septin1	14.7127	28.9001	0	28.1247	17.6245	0	0	1.40904	22.6244	6.32907	0.54777	14.3046	26.5125	21.8522	13.4825	25.1995	6.58479	10.0087	17.0377	35.7891	26.4829	23.96	7.36006	5.84721	25.3249	0.727172	2.61068	7.61974	16.2335	5.70122	0.0528228	5.61075	9.22265	0.18975	0	9.88642	19.3686	18.9065	26.4193	0	28.0427	1.62488	2.59933	4.91225	8.42159	3.24001	0	2.53622	21.0735
Pdgfb	105.737	0.763786	0	16.8969	0.585443	0.0837829	3.67613	0	11.2422	34.7827	28.2208	0	0.398509	23.6249	0.179195	2.86861	159.265	3.04006	0.44555	0.391312	12.5197	10.6726	0	63.325	141.215	55.905	0	1.40314	0.657944	1.76967	0.0262553	16.3116	201.992	271.454	0.0983227	110.195	142.25	93.2205	157.582	42.221	178.103	126.018	117.69	136.925	226.199	65.6187	111.674	82.7558	77.7831
Acvrl1	72.1833	58.6543	12.3352	141.196	3.7598	81.1345	26.7258	40.1973	403.148	148.631	0.268605	53.6741	66.1717	83.378	176.524	106.291	590.932	249.284	10.5434	199.035	29.2132	182.38	344.399	130.588	465.386	147.614	159.211	60.5488	454.117	270.161	0.710867	121.66	477.178	304.228	1.98692	824.87	353.397	376.105	212.775	706.119	455.471	759.338	817.672	715.369	462.36	777.685	690.009	588.085	168.932
Tamalin	53.9281	60.6802	5.04376	91.1358	0.777488	0.350942	16.4275	0.584498	87.7362	70.9926	132.157	92.2444	48.2938	139.772	67.4889	50.6632	177.418	0.939211	83.9335	32.7764	35.7505	52.8839	59.6621	38.0616	77.6122	67.5714	48.9791	0.815905	31.3308	45.5873	0.369973	70.5876	82.8857	140.929	0.269822	245.343	164.376	70.0968	63.3664	19.7102	175.871	211.492	188.129	277.482	185.786	163.382	157.871	89.3026	15.1912
Acvr1b	0.0785639	0	0	0	0.877553	9.67184	0.267172	0.2823	0.25819	3.40169	0	3.02287	0.324521	1.26126	0.368906	2.62606	12.2624	0.194234	17.1608	0.547586	1.55577	7.39799	12.8786	12.9713	22.4924	16.2843	3.5936	6.20966	7.36289	7.57577	0	0.0901338	16.9778	0.0195455	0.127335	3.67186	49.1501	3.764	1.34226	0.125538	34.488	35.9344	13.1672	0.104452	3.15007	27.9054	4.38459	11.7971	3.45532
Tom1l2	18.9124	150.684	0	5.55931	0	0	10.9343	0	24.6827	22.554	1.6286	24.804	2.93545	63.6164	41.3059	17.744	11.2541	4.63551	16.9665	59.5901	134.103	66.5592	39.3936	31.6899	30.0651	21.7456	42.5526	28.494	20.7914	56.3937	0.130084	61.326	23.3251	0	0	21.3861	15.5195	33.2787	0.280751	5.65542	47.0492	31.6588	102.129	45.6438	18.2964	36.5719	110.556	27.3241	38.0117
Gpa33	0	0	0	0	0	0	0	0	0	29.1296	0	0	0.022758	5.84508	0	0	0	0	0	0	0	0.021052	0	0	0	8.1797	19.6876	35.8868	0	0	0	7.62481	0	0	0	0	0.135955	0	0	0	0	0	0	0	0	0	0	0	0
Zfp385a	0.741422	0.506849	0	0	0	0	0	0	2.89541	0.313576	0	0.216172	0	0	0	0.100564	0.223407	0.315449	1.082	0	0	0	0.244455	0	1.05228	1.26377	2.16528	2.09046	0.597451	0.205306	9.18259	18.5476	0.278852	0	0	0	0	0	0	0	0	0.0796197	0	0	0	0.140139	0	0	0.427017
Itga5	14.3999	297.073	4.56245	8.36817	15.0741	91.8147	120.511	10.9478	94.0206	36.6704	84.841	88.5476	84.377	48.4404	3.89256	12.0858	124.548	152.497	28.7952	52.0054	93.9683	65.3207	20.5613	11.7744	151.706	25.6899	107.769	14.2025	69.8019	60.8072	240.352	21.9164	160.205	40.2925	122.778	116.03	342.31	110.316	156.076	122.306	156.601	137.733	209.415	176.601	193.113	167.74	51.1476	91.0359	69.6196
Gabra2	2.02287	2.7887	21.0174	13.5192	65.6693	39.1551	94.1207	160.187	3.23188	3.97044	7.11369	5.12319	13.859	15.5476	9.35036	5.83881	5.95737	10.2734	11.307	4.35263	3.98836	3.94058	4.24591	4.58524	8.57823	3.63132	7.53023	18.9915	10.4866	5.32037	24.4628	3.71337	3.54353	8.98049	37.4618	3.63167	20.9492	18.0886	23.0293	34.2709	25.9676	2.63898	2.05822	2.84085	4.83735	1.58465	2.67325	4.93015	8.06881
Wdr77	0.0626636	160.987	92.2237	0	10.2876	6.07368	31.5508	2.52755	9.508	0.00950986	0.418519	54.974	28.258	32.1535	25.6441	86.5961	53.8466	10.5399	65.8289	37.6848	5.05569	52.6498	0.541699	9.4636	2.24554	75.0621	22.9616	49.049	2.70079	9.37588	0.0584098	84.3343	0.937516	1.12306	21.9013	123.178	5.59712	3.58103	46.9882	5.63424	33.2881	54.2774	7.40263	0.411197	119.251	71.6726	4.60081	93.772	50.9337
Adora3	4.6114	1.77554	18.3642	3.97315	26.4504	8.08665	70.49	22.4577	9.13822	4.08177	23.4667	7.67939	13.8941	7.97762	11.7873	8.38852	12.3979	12.4221	10.3421	7.54448	9.84325	9.2524	8.03161	6.38369	13.4644	7.25214	9.31728	14.9112	11.4877	4.99617	7.92925	2.21566	9.71267	11.9155	18.0343	9.9534	12.8755	11.2055	24.2561	19.0099	17.6029	10.107	11.2706	11.0129	15.8389	9.53751	3.76709	7.54859	16.4665
Atp5pb	482.814	115.829	228.641	36.0166	11.0861	279.576	22.87	397.857	194.147	489.311	98.5777	119.736	158.441	275.565	300.233	117.567	146.302	238.675	94.2137	173.158	210.746	131.334	216.244	319.884	151.876	94.0347	191.252	203.759	271.859	228.676	0.89403	412.593	150.381	252.925	561.331	101.796	40.3585	217.595	122.61	9.47659	219.077	225.56	191.499	145.417	146.525	197.255	115.981	186.317	128.757
Sox9	0	0.364597	5.11326	19.8677	3.14848	4.17099	15.4747	1.47996	0.310785	7.07078	0.811733	0.817498	0.861378	0.551341	0.558479	1.01216	2.51899	9.81753	0.12688	13.395	0.416441	0.614385	1.89226	1.59395	2.2504	8.86209	3.59091	46.6135	42.857	0.460112	0.0850517	0.779312	9.36281	0.669206	63.1902	7.10789	21.385	2.22056	10.683	3.49067	5.90093	0.591102	0.481089	0.684364	3.14495	0.152878	0.223729	1.50459	3.57193
Hnrnpd	13.6275	67.9742	27.326	31.8697	77.8474	12.7108	1.90932	0.688338	20.6709	32.0952	47.7619	29.5663	85.2909	39.0736	73.6026	38.0502	12.6363	23.2211	19.0094	50.5634	80.7028	31.2747	23.375	38.4877	41.5526	122.118	45.2171	52.2392	54.6083	53.1032	0.30319	39.3236	25.5343	8.53879	1.07954	6.57251	22.1754	53.0983	2.3773	135.314	86.4177	16.6453	10.4881	65.1159	89.5611	34.7095	22.4646	32.8301	10.3429
Dynlt1c	5.36904	4.9737	20.9583	5.10474	15.3317	3.05342	26.6414	10.9607	1.81003	30.2049	15.2249	24.4894	6.99294	10.8328	71.1956	23.7297	9.81561	10.1367	6.51282	11.5432	10.9428	31.3703	17.2506	5.40431	47.9405	21.6385	23.4655	40.0629	7.04509	26.9823	0.315344	11.9267	32.3688	8.09821	72.5762	6.92595	6.24341	4.84297	26.02	41.8879	33.5703	33.7387	13.4098	19.7701	57.7164	15.0079	17.8284	20.3161	12.3519
C1d	81.769	177.748	2.30997	0.839477	0.325484	50.2377	4.70191	0	24.4031	99.8304	12.7283	59.9909	58.3873	22.5719	41.2112	15.5486	45.6725	117.304	100.539	73.0028	64.8053	81.0943	39.1947	55.2126	101.674	26.3327	73.7053	104.721	50.7294	38.4217	0.602775	154.472	75.9498	0	0	57.6908	0.729954	0	9.16782	113.353	1.00061	68.7135	61.5677	27.3438	13.331	56.7376	45.1181	34.4094	44.7128
Gm2a	486.07	36.523	1.13477	37.7653	27.0085	3.60547	2.92128	0.376081	294.21	143.551	63.7598	94.3747	57.2918	36.4269	68.1451	73.0896	65.3645	55.4567	94.2038	71.9169	65.9251	121.639	100.91	139.397	7.20572	77.1667	89.6835	102.357	14.1568	84.8208	0.140739	171.611	128.34	185.234	0.114253	18.9829	0.141367	17.0068	3.03763	173.068	7.45628	76.0847	56.0863	37.4865	15.6146	41.2954	13.2577	87.4129	85.9628
Krit1	36.7935	134.309	230.72	92.3086	280.959	130.784	427.197	262.843	102.112	50.1727	145.949	210.508	102.538	79.6059	156.712	109.47	90.5655	90.4745	147.298	109.238	111.962	71.7567	145.571	131.422	187.348	86.9855	78.6381	56.2663	74.6464	91.9383	191.184	69.1085	223.089	120.761	273.336	118.275	207.129	160.696	260.057	205.636	216.682	163.35	113.475	108.081	166.951	98.6986	113.992	97.7467	118.061
Clcn4	266.965	14.6052	0.103074	19.497	19.7932	68.0936	45.9612	5.50893	515.545	21.7295	155.601	164.888	64.294	64.1605	88.8387	154.721	224.799	210.122	140.735	31.7357	136.744	124.366	231.693	143.661	128.041	198.551	131.427	145.344	17.0734	156.493	0.191635	167.139	80.4568	90.8301	49.5973	141.718	57.9649	165.833	8.19	3.23022	295.71	161.203	219.353	138.831	238.7	87.8727	73.1343	124.755	78.7954
Vmn2r88	0.262214	3.78922	38.6824	6.11462	47.6969	13.3079	69.4518	122.805	4.90034	0.997862	1.7569	0.482521	4.59057	2.69885	1.99927	3.78552	2.55761	5.13526	1.30448	0.27818	2.05862	1.32711	5.46765	3.17887	0.977104	2.4068	3.55786	2.31415	6.79632	1.77091	0.0599768	1.17447	4.77827	1.51166	92.6203	3.50677	23.8271	3.09031	12.5787	53.8737	12.2141	1.05976	2.67343	3.40578	2.4113	1.62951	5.50635	1.80364	6.73984
Grm6	0	0	100.235	0	0.96674	0	3.97892	1.87623	4.65853	0.00899727	0	0.229805	0.0470878	0.0724267	0.640887	0.024547	0	0.0232676	0.849349	0	0.229611	5.83014	0	0.0945553	0	1.07567	0.139509	0	0	0.873893	0	0	0.684879	0	27.4759	0.204063	0	0	0.281898	0	0	0.581635	0.247383	0.164192	0	0	1.16166	0.217627	0
Sema4f	0.134435	0.952829	20.5116	0	0.0522407	0.178737	2.37995	1.50449	0.386719	0.229143	2.70764	0.118775	2.36804	0.00716053	0.940224	0.148757	0.144255	0.0116353	0	0.289324	0.617239	0.0216964	1.77235	0.188021	0.174231	0.625063	0.19339	0.158703	0.0278302	0.00999636	0	0	0.117496	0	0.039121	0.0451276	5.50368	2.08305	2.24882	0.25257	1.75689	0.0390262	0.5581	0	0.194386	0.469996	0	0.347391	0
Hk2	143.93	0	16.2304	5.25495	460.525	18.8757	90.9967	0.398802	65.9295	77.8735	0	0.249066	0.92291	1.21863	0	6.20693	29.9457	0.724218	1.9796	0.44258	1.21803	0.951396	0	1.80316	0.189744	102.569	78.3853	54.0448	8.72537	13.8058	0.405209	2.13891	0.0109839	0.171723	14.0523	0.641362	18.0727	3.24073	0.599	0.906328	0.294906	0.0184956	0	0.703124	1.55842	2.35794	0.49852	20.1851	1.03021
Myo18a	86.5606	46.836	242.825	23.0754	32.7971	253.788	98.7716	9.8848	66.0924	56.0039	131.416	98.0239	108.784	46.7471	82.3313	77.7479	69.5229	170.27	125.632	55.5742	82.9021	153.428	39.0863	36.634	125.605	31.5194	49.9975	21.8338	120.872	158.561	148.571	74.0438	158.248	225.71	25.8333	97.7693	151.549	200.043	55.5316	50.6283	60.4384	79.1168	111.934	142.846	47.1149	48.4161	128.616	55.7217	75.0256
Sez6	1.42777	1.44673	25.5698	17.4398	10.857	43.8922	16.4814	15.6649	1.81238	0.635588	6.7926	0.712313	6.95003	0.863718	2.68119	5.11359	2.64623	1.69261	6.62775	1.25305	0.676842	1.54988	9.02588	3.13098	3.89907	1.17059	1.00524	1.24205	1.13318	1.87896	0.0282777	0.402765	3.82305	4.73072	15.9435	2.67865	4.37037	4.13719	66.3926	10.0637	5.6143	2.08688	2.54415	0.762759	2.45823	1.72546	1.53201	1.16392	1.27939
Haao	0	0	0.976319	0	6.7548	0.830911	3.70648	0	2.09741	0.0115011	4.06444	0	0.0649373	0.228755	2.2132	7.39246	73.6024	0	0.507199	0.475583	1.49258	13.2628	0.0406006	0	0.107683	0.0796536	2.26404	0.835303	0	0.268079	0.0309921	0.164883	0	0	3.64184	9.97627	12.2671	0	5.06407	4.83548	1.05573	0.320913	1.30663	0.578656	1.07536	0	0.0347544	0.100206	0.282867
Cd52	171.177	0	0	0	0	0.318165	0	0	103.22	0	0	0	0	7.33303	0.0548916	20.2237	5.02877	0.00562842	0	0	0	0.0634924	0.378622	35.3812	0	0	0	0	0	0	0	60.7657	32.6484	0	0	0	39.5887	0	0	0	0	0	7.35913	0	0	15.9329	4.71019	15.7685	0
Abhd15	0.0619111	0	0	0	0	0	3.35332	4.05429	11.1868	0	0	0	0.280902	0	0	0	0.110731	0	0.108568	0.624649	0	0	0	0	1.20355	0.0520132	0	0	0.170335	0	0	0	0	0	0	0	2.89148	1.1565	0	0	0.139038	0.0928547	0	0	0	0	0	0.856855	0
Hoxb6	18.6445	0.025897	0	41.0258	0.120022	0	0.499365	0.244272	20.1166	8.70921	22.6303	23.0171	28.3144	16.6094	2.44734	6.44971	5.53354	9.02264	18.7541	25.9298	15.925	19.3408	6.47834	0.184859	27.1945	12.4872	18.8677	5.36912	0	46.6326	0.0248986	6.70008	0.101792	107.97	0.173705	0	0	1.16242	0.341595	0	20.9954	1.16921	24.7191	0.67957	0.825278	13.676	6.53647	5.59366	7.4989
Loxl3	128.093	0.0284894	0	38.2095	0	0	0	0	18.5042	77.7877	0	12.0087	0	18.6545	1.31342	11.4	23.2279	5.50696	5.76198	34.5148	24.2773	29.4644	0.331575	19.8832	28.9321	20.2883	22.1537	10.1571	97.4154	7.16648	0	18.8333	0.349791	0.0394739	0	0	0	0.0825353	0	0	0	0	6.88258	17.2748	0	20.978	0.17811	19.4531	0
Btn1a1	0	0.0613732	26.5971	1.22457	0.202377	0	0	0	8.22147	0	1.06038	0.101052	0.088142	0.123514	0.127609	0	0.198929	0.625964	0.740611	0.660454	0.131645	0.260899	0	0.243686	0.54786	0.117164	0.174533	0.134341	0.119858	0.224177	0	0	0.371904	1.50645	0.0768691	0	3.27539	0	0.706083	0	42.875	0.0489331	0	0.127637	0.156495	0.839694	0	0.322828	0
Kat2b	3.52973	48.0986	110.429	5.03786	7.95327	0	43.2234	0	36.1337	137.236	0.022762	15.7481	44.1598	7.19611	48.5639	12.8932	15.1226	27.224	24.3629	13.9734	9.70522	53.0475	17.6328	84.2085	6.67199	22.4014	15.2218	91.2091	21.2043	25.1496	0.0509056	87.0606	89.4197	46.5635	0.0172249	45.0345	87.1277	36.7088	17.5905	278.667	16.3514	11.7643	21.9634	50.7902	67.4007	13.415	64.9906	38.1336	16.9508
Rab5b	105.789	15.1504	63.4718	9.79665	3.99729	0	4.90251	0	57.0017	42.6112	58.3464	84.0959	10.1515	34.9411	135.062	3.07255	30.012	74.6161	78.5255	56.7449	110.102	19.5483	62.1629	39.8804	0.22188	16.7888	77.6939	110.387	64.0991	73.0169	0.19817	103.336	72.1681	0	0.407403	75.3229	4.20482	0	6.53201	87.1669	0	61.0379	66.5922	20.0019	8.4614	58.7132	62.4205	19.673	86.622
Cryba1	0.128707	2.46817	15.2457	1.12051	7.18885	5.56212	14.2426	0.423407	2.82642	0.325921	3.21001	2.54824	2.36933	2.14812	2.63207	4.32008	2.15701	1.61144	3.03506	1.16181	2.82845	7.18004	4.21467	1.20078	4.04535	3.2638	2.83637	2.31153	3.337	0.397	3.04203	6.6997	12.0634	0.9658	1.00698	6.70629	4.20135	7.24365	24.4212	24.8602	3.0765	2.46181	3.96359	1.75209	6.37703	9.91495	1.89241	2.86934	8.92384
Dnmt3l	0	0	0	9.78304	0	0	0	0	6.08705	0	0	0	0	0.146949	0.400038	0	0	15.2249	0	0	0	0	0	0	0	1.82696	0	0	33.3597	14.1028	0	0.239956	0	0	0	0	0	0.0471898	0	0	0	0	0	0.0883638	0	0	2.38642	0	0
Aire	0.111358	0.0888333	4.45138	0	1.4591	1.02231	5.61434	3.65418	0.0990622	1.23948	0.0435312	0.21391	0.796392	9.19917	0.882893	0.303287	0.528401	0.384961	0.142537	0.404994	0.484382	0.509216	0.145633	0.167867	0.722252	0.410933	0.322235	0.0703182	0.575538	0.671288	0.414283	0.0515285	0.284776	0.409843	6.65167	0.211763	3.21948	0.117858	1.47121	3.43837	7.70219	0.550793	0.354007	0.187659	0.0588083	0	0.297668	0.248062	0.497189
Icosl	3.98353	0.10226	4.30321	2.13892	7.44986	7.29703	21.366	27.0249	15.7415	0.0137992	0.180312	0.168994	3.35922	4.50442	8.23098	4.03138	5.2892	18.0601	0.611362	0.23661	0.0815741	1.17415	1.11453	0.650169	2.43394	5.59874	23.5039	0.911612	45.706	48.9652	18.3863	15.1356	2.31092	0.295769	6.6904	18.2132	16.1421	2.95227	5.97751	26.4207	5.87131	0.84158	1.08197	0.897967	1.67473	1.32383	1.01792	8.28268	48.6406
Spg7	56.5906	30.3099	106.127	21.8363	0.479927	0.13181	19.4295	0.841702	75.7361	166.426	112.493	60.2941	1.18383	53.9594	48.2485	33.1924	32.2479	67.8645	44.2222	62.4623	70.0768	78.2615	59.0437	14.8141	1.93259	62.7891	79.7257	95.1407	17.1529	36.9939	59.584	80.4228	70.6734	28.322	10.2431	17.3622	9.88462	73.0433	21.4785	180	41.7892	39.6006	62.2151	97.8825	74.6569	26.3785	121.625	36.9163	79.3497
Sult5a1	0.640633	163.208	9.56797	34.0567	36.739	21.4274	41.7456	23.9552	5.74517	3.79312	6.73842	11.6126	31.435	8.72243	23.5149	99.267	4.07168	26.0865	11.7635	13.4406	26.07	16.0068	9.35883	50.0098	4.01682	7.70648	5.59821	4.7457	3.83393	6.47737	0.459434	32.5326	7.85415	5.86434	23.1117	6.15768	26.4267	8.09837	19.4561	11.5519	13.0076	4.66714	7.76897	2.2055	11.4678	3.02446	4.68598	4.46909	4.09119
Rpl13	1669.49	1923.96	1966.09	895.603	421.743	505.873	55.6805	983.999	1047.99	2862.2	1145.21	1477.57	1206.33	1483.96	987.273	1150.58	1670.73	1469.31	1192.01	1716.99	1592.37	1495.01	1025.29	1248.78	1657.86	1813.97	1547.11	2059.31	1476.1	1703.48	735.748	2064.41	1441.52	875.204	2.94373	1177.04	267.841	1292.67	836.555	553.115	1050.79	1180.63	1288.66	1435.05	1112.63	1479.14	1496.98	1565.4	1219.54
Chmp1a	35.3373	0.0466414	0.412608	123.311	50.3084	12.6924	12.4361	5.2669	36.7888	134.655	96.6282	69.3184	12.1603	120.545	142.697	66.7188	109.681	153.763	123.235	53.4065	93.5967	83.2772	15.7886	41.2131	57.5014	155.554	95.7151	29.5932	4.06399	60.1156	0.520067	108.015	125.417	146.998	0	137.782	15.67	51.1206	100.628	20.2283	104.966	133.227	88.4347	129.743	31.5735	127.403	10.2741	150.157	59.102
Rpa1	41.5687	117.178	0	0	0.762115	0	1.59156	0	61.5332	1.80076	0.0215825	37.04	8.00395	39.5596	34.6425	37.8215	63.2896	96.2178	31.7078	21.924	117.273	29.3728	46.6469	20.3542	2.88327	29.6399	32.9006	96.6968	56.0178	49.7156	0.0482485	14.2177	100.13	0	0.00322921	11.3643	2.30226	0.0550715	68.2752	0	0.445097	20.0963	59.7586	52.6635	121.36	222.31	29.5793	48.5606	18.3208
Serpinf1	0.646517	0	0	7.82839	0.0389453	2.17616	0	0	0	135.315	0	0	1.23095	0	0	19.1362	0.0936294	25.4995	0	16.13	0	0	0.131198	0.444018	0.0652791	20.6788	28.5522	23.1315	0	14.1238	0	42.2853	6.52638	21.6534	0	0	0	0	7.29595	0	0	0	0	0.652714	0	1.61535	31.873	0	15.1365
Tubgcp3	32.5496	114.611	3.24481	3.28243	2.71053	0.415769	5.6147	9.09819	79.133	70.882	13.9405	8.40217	3.35914	5.42944	17.6594	22.2615	53.1568	4.09375	53.342	77.2859	40.4075	45.6001	1.22102	31.4959	49.3725	41.4327	16.3032	4.05525	32.7114	14.929	0.0458117	41.3756	26.4932	1.46463	0.295829	0.801432	2.40852	7.04737	100.483	81.5158	73.0806	51.5299	50.0454	52.8849	1.8817	52.3493	7.38319	40.7937	55.9986
Oprm1	0	0	0.555653	0	5.24964	0.752974	11.8035	272.204	9.44945	0	0.0197626	0.766425	0.0428116	0.159042	0.88147	0.294998	0.741479	0.0824601	0.124856	0.38713	0.0798026	0.0171975	0	0.425453	0.630957	0.0161571	0.0526294	0.075795	0	0.560695	0	0	0.162174	45.7447	0	0	28.9989	0.100607	0.467252	19.2007	0.99644	0.0305678	0.708664	0.21695	0.109812	1.1557	0.0589862	0.0776617	0.0314795
Polr3d	0	0	127.782	0	11.4491	0	0	0	16.5527	13.8146	1.02312	32.178	0.162276	12.8468	28.7643	7.61821	8.83491	16.1418	42.3178	17.0483	45.1083	44.0162	82.828	108.357	0.136552	106.794	15.7409	13.0364	24.2046	41.3183	0.0193936	88.9755	15.4761	54.3223	0	11.7239	0	57.4428	0.0597586	3.09035	38.2108	14.1849	20.3368	25.0484	81.986	44.1566	4.69134	16.7041	12.098
Tcf7	0.0245366	0	4.55523	0	0.0877395	0	9.89853	8.42947	83.7578	0	0	0.614147	0.671067	0	0	0	8.36643	0.0275584	0.200707	0	0	0.476849	0.312971	9.16422	0	0.291412	0.18486	0	0.347121	0	0	0	12.221	0	81.2586	5.67142	0	0	0	0	2.77131	0	0	1.77231	0	3.88731	0	0	0
Ddx3x	126.305	55.4003	392.475	191.364	84.7101	117.526	33.9264	291.691	137.835	49.822	252.291	122.551	65.3979	164.283	196.108	86.1434	200.207	146.498	180.559	139.115	140.258	161.324	181.799	93.4389	61.8274	199.603	137.681	194.155	250.179	93.6086	14.5833	117.041	83.3929	64.1887	0	227.209	66.8178	237.663	94.782	18.6232	237.484	120.331	162.495	137.541	279.142	83.2651	87.1272	89.0866	217.939
Il12rb1	17.4923	0	134.061	0.863142	3.18054	0	41.4697	0.095195	22.0915	0.625715	0	0.219872	0.0800534	0.506256	0	0.496887	0.803743	0.4416	0.0642124	0.0169478	0	0.127986	21.7325	0.382049	0	0	0.0345533	0.102203	0.944581	0.660715	0	0.174067	0.861359	0	8.26808	0.0671787	0.193632	1.55622	1.45913	1.6832	1.46017	0.0722431	0	0.565955	0.283609	0.0400263	0.0908702	0.469663	0.304252
Slc5a5	0	1.31848	0	0	0	9.62875	0	0	0	0	0	0	0	0	0	0	0	0	0	0	0	6.87378	0	0	10.5496	0	0.671108	0	0	0	0	0	0.260304	0	0	0	6.09104	0	0	0	3.26388	0	0	0	0	0	0	0	0
Kcnn3	17.1037	180.063	0.176346	325.725	75.3415	41.9695	7.09672	0	2.74382	45.5928	356.258	103.252	129.726	102.492	131.209	122.103	0.453619	63.5546	252.661	152.428	179.378	147.968	130.335	127.81	0	87.4204	111.028	93.4048	43.3843	138.497	163.765	36.1073	0.0197339	0	0	0	0	0	0	0	0	64.4973	0	0	0	0	0	0.856595	48.4793
Usp32	0.268728	13.9778	9.33057	24.0813	32.8018	0	71.5633	21.2422	29.9494	9.21486	69.9111	4.57944	7.7982	29.0226	3.73038	9.19155	14.7205	11.4357	33.8649	4.2803	27.9584	3.98431	13.462	17.1393	2.01635	59.6201	9.50031	0.807175	30.048	4.82927	0	7.03215	63.0254	186.006	38.8325	16.5092	32.3502	5.27987	12.5688	3.32454	45.2136	4.33199	16.2931	6.77878	0.528883	4.22351	0.952133	9.35802	15.9164
Car4	542.645	0	0	0	190.966	113.346	173.463	0	144.539	180.815	0	14.3753	0	675.285	335.855	3.03849	313.278	17.0511	26.3519	27.026	0	8.97346	0.377159	3.38115	56.1907	175.511	86.7221	43.2544	26.2767	0	3.70135	15.1555	431.684	406.169	0.104915	437.734	850.98	704.898	521.934	657.233	630.849	278.253	409.435	220.074	275.65	661.721	1310.03	763.453	67.2043
Txnrd3	0	0	0	0	0	0	2.23115	0	0	0	65.5201	0	40.7023	0	0	14.5706	14.5389	0.0122542	5.29952	0.251006	21.0942	21.0484	0	14.7047	4.30177	34.9383	0.117433	0.0843717	0	29.9152	0	32.2772	0.422242	0	168.839	0	0.148769	0	0	1.96484	0	5.48686	5.95648	4.04418	17.8955	0	0	11.158	0
Zfp512b	95.7406	0.13089	61.843	62.9457	64.3646	6.62899	73.7074	6.27002	66.2373	1.94056	4.28991	39.3663	80.2783	15.4328	0.949721	20.6276	25.1832	59.5585	45.1919	8.14975	70.288	34.8757	4.24357	23.774	24.1361	76.038	14.4879	8.29201	24.5166	4.83342	0.680606	34.883	2.47493	3.9624	55.8815	75.7841	427.238	122.457	4.49288	34.8249	66.0196	53.8041	67.7578	9.97037	21.59	43.9142	37.4776	18.3401	30.4283
Dnajc5	67.3442	15.2449	9.50782	67.0058	336.291	7.84384	33.1018	9.30062	115.094	11.8545	3.54626	13.903	75.4622	39.0008	47.7262	68.9388	23.662	33.9598	95.2155	47.14	112.347	94.471	5.4859	104.089	18.5688	58.335	34.63	42.2862	29.7368	30.4764	0.625082	24.8561	70.1764	84.8543	0	58.0916	1.25616	40.3089	46.3458	1.2071	17.1871	99.8617	109.776	67.0787	45.6472	215.785	92.6541	58.658	28.3534
Tpd52l2	104.256	56.3741	117.073	43.8888	99.152	44.3619	55.7676	0	67.9396	148.266	105.556	85.3148	69.751	98.6162	127.892	94.9062	80.9797	76.7542	21.4412	50.231	108.251	112.96	112.679	99.1931	68.2767	73.1503	82.1468	145.296	85.6614	40.4345	0.244326	183.092	115.031	32.3887	0	85.1811	53.3923	138.6	138.42	84.628	30.3378	89.6427	77.4434	95.409	50.0671	76.2747	159.554	124.426	5.85005
Fmr1	183.608	47.7416	86.601	49.1042	15.3017	104.647	18.5901	0	53.23	5.01489	38.9227	12.6362	148.63	26.9905	95.6415	56.7126	31.7725	37.2881	136.53	26.4759	93.8793	24.052	27.465	59.6565	29.5357	53.7759	60.9448	48.1353	38.9669	60.2924	8.0135	8.14858	44.6845	1.76838	0.0286859	17.9687	8.30562	28.2044	21.4103	1.16298	16.7732	55.3895	19.5878	33.8134	28.2266	32.8572	13.5194	42.1351	36.215
Bcl11a	0	0.206422	0.946825	0	0.661001	7.31925	50.3727	9.85441	2.09824	0.0874254	23.6491	0.201909	11.7714	8.46243	0.608498	6.61131	3.42643	0.0421043	39.584	0.0574234	4.69801	1.71261	0.287454	0.855121	0.291754	0.377089	0.248579	0.460475	10.5044	1.55146	0.150322	57.7243	2.27417	0.411514	4.99578	0.606041	23.3172	0.593812	18.1339	1.76852	0.584444	0.679117	0.246663	0.0574681	0.243551	0.932422	0.609517	4.12948	0.466607
Il4	0	0	0	0	0	0	0.257907	0	0	0	0	0.31039	18.4676	0	0	6.67641	0	0	0	0.19206	2.55329	0.0642361	0	0	0	0	0.27551	0	0	2.94768	0	0	0	0	0	0	0	0.130578	0.0859784	0	0	0	0	0	0	0	0	0	0.0334376
Pxmp4	1.77433	6.93141	54.7314	83.144	52.1116	160.624	102.342	72.1793	14.6031	2.42395	21.3488	46.8866	58.2543	133.241	43.392	45.2782	41.2962	48.1193	49.9714	21.2404	73.6449	32.8908	24.1182	8.79106	26.9855	36.4697	18.0633	12.8828	77.5686	16.9225	4.55808	20.0957	35.3634	32.3967	52.2333	14.2062	23.2566	28.3894	33.1245	94.6777	39.9845	43.959	52.706	42.4142	85.8703	64.9449	136.209	27.4684	16.8507
Dlg3	5.98907	0	0	0	0	0	89.888	0	0.425287	6.88644	0	0	0	0	0	1.84151	18.8114	8.26489	0	0	0	0	0.624088	0	0.00835413	1.70786	2.11436	0.242468	0.149353	0.842834	0	1.29318	0	0	0	0	0.856676	27.2002	0	0	0	0.0293827	0	0.472805	1.02554	0	0	0.123681	0
Gnb1l	0	0	0.0689035	0	0	0.0968285	18.5536	0	2.97063	34.9674	0	0	0	26.6138	0	10.1911	13.6035	0	11.673	0.0292133	0	3.69866	0	0	0	16.0307	0.0272379	0	0	0	0	0	36.101	0	0	0	17.5625	0	57.2747	0	0	0.405748	8.3298	0	0	29.0487	0	0.829298	15.3612
Mmp11	0	6.2603	25.5726	0	0	0	0	0	52.2129	38.169	84.8443	51.2629	2.90448	6.14954	8.88905	5.98449	4.70833	34.2767	8.4571	20.3256	13.7589	24.8788	11.6833	28.1466	0	13.3993	18.8034	10.6881	38.4422	41.1719	0	10.2825	16.5273	130	0	37.2752	0	0	0	0	7.1831	17.7292	30.3959	15.7149	28.5033	28.0812	0.273753	8.28879	2.2277
Smarcb1	105.106	110.453	17.9988	37.4053	151.165	22.6504	65.1716	30.6721	174.793	303.077	37.1994	144.837	95.3844	116.754	155.241	96.7459	177.397	98.9586	135.931	326.939	175.902	174.573	78.2602	30.3596	148.311	142.616	114.872	73.4178	38.6311	223.961	9.84155	105.719	229.302	304.302	36.2348	145.73	70.6214	8.75913	27.5274	20.9386	107.126	135.26	107.576	80.9036	208.557	233.598	170.605	140.767	105.847
Hip1r	8.40082	1.21225	19.7563	2.25129	69.8438	4.99057	11.719	5.13921	45.6149	15.5054	10.2004	3.58931	20.1545	5.25399	7.32424	5.54265	29.7247	5.31775	33.7113	1.37712	25.2731	38.2558	23.3774	19.5179	137.217	44.5818	24.3475	45.0388	53.7504	1.4197	0	48.5592	25.8753	35.8234	7.44127	314.853	10.0122	52.1528	44.8239	31.3488	72.2774	194.69	85.793	166.925	311.096	196.096	90.0671	63.96	28.8288
Nsun5	5.09083	105.833	3.90898	42.9759	12.0745	36.6375	21.8294	1.99899	39.7316	2.78217	2.48636	53.9245	19.3285	41.7338	32.0363	2.40111	36.016	5.86428	3.91747	23.1503	9.2044	30.4852	12.6133	62.59	23.569	5.71674	64.9699	44.0941	0.663444	12.2785	0.0998913	21.0196	57.0575	31.0953	0.183962	121.698	12.4726	39.5351	13.6891	4.25968	140.074	18.58	33.2928	1.85517	17.0713	35.3268	53.3841	20.3814	13.8467
Top1mt	5.6432	0	0	0	0	0	0	0	6.46917	97.4289	0	0	13.7072	0.608612	0	0	10.3123	0	0	0	5.62936	1.04841	5.82734	2.88535	0	19.2139	2.81346	0	0	0.529753	0	0	0	0	0	0	0	0	57.6692	0	0.753284	0	0	0	0	0.868545	0	6.48379	0
Hoxa10	0	0	0.0489549	0	0.0842516	0	1.41531	0	0	19.9508	0	0	0	0	0.115561	0	11.8523	0	0	0	0	0	0	0	0	50.922	16.1657	13.9999	12.2036	13.6374	0	63.1219	0	0	0	0	0	0	0.0299988	4.13764	1.26486	21.536	0	0	0	0	0	0	0.214376
Hoxa4	0.0603535	0	0	0	0	0	0	0	0	0.105191	0	0	0	0	0.0268348	0	0.0363019	22.3128	0	0	0	0	0	0	0.179632	0	0	0	0	0	0	0	8.61616	0	0	16.5482	0	0	0	0	21.2466	0	0	6.74096	0.0385975	0.082176	0	5.09322	0
Gm38393	0.995756	0.896289	5.57643	16.9903	17.0812	2.32062	59.9577	7.80505	1.62091	0.740085	4.81009	2.24682	2.79631	5.86048	6.00316	7.0786	2.82046	2.01912	1.75851	3.82686	3.5092	2.3077	5.84795	9.97316	1.90789	3.26174	3.26888	3.2658	4.59488	17.7139	0.0339239	1.53299	3.94412	0.61787	2.27855	3.06957	14.477	6.11547	14.9227	6.747	2.48591	2.03733	1.95341	0.810794	4.06804	1.72135	1.52049	3.53399	3.64401
Mmp14	206.406	142.402	44.7133	157.465	28.5237	237.667	33.6207	32.3549	309.967	68.1593	110.178	182.588	78.5954	128.489	141.398	66.913	43.9343	99.581	196.045	52.1522	89.0886	121.284	150.362	73.3568	54.7437	80.5303	233.865	277.929	121.244	256.024	237.486	489.269	33.6652	5.04316	21.5161	6.44185	10.7707	7.47623	5.45362	8.64214	67.7539	26.5626	55.9026	1.65867	27.0159	58.3218	24.4625	52.6675	95.8774
Slc7a7	52.2738	136.999	0.28328	61.3785	28.959	0	16.315	152.508	11.1593	47.05	58.0021	42.0444	27.8263	0.282979	44.954	59.4125	30.5446	11.3338	47.7334	19.8546	50.4979	23.2228	95.7509	36.2956	62.0055	5.04939	63.5212	234.883	18.8282	62.2825	0.0315853	0	41.4584	0	0.242453	28.8057	12.834	82.9327	99.8776	0.587051	0	41.1878	14.3004	45.1139	13.9614	34.7377	3.04958	34.8293	63.0157
Oxa1l	5.47434	64.2581	160.214	47.0762	4.88556	2.20753	13.0659	150.815	66.9963	51.5457	36.8566	30.2359	0.362641	183.358	71.8895	43.4041	83.9032	44.2843	47.1718	35.2762	72.07	60.4558	66.1018	19.7977	14.0455	18.2951	64.8929	123.169	30.117	48.4267	38.9198	55.3267	26.0837	112.688	1.73718	44.6255	151.389	134.569	76.2078	7.03321	111.493	26.8545	58.7468	69.096	27.42	106.198	72.6636	70.3262	28.0349
Heatr6	41.7285	6.88739	100.877	29.2306	37.1271	7.43556	181.974	266.29	27.0413	19.053	30.8434	13.0582	24.157	101.562	106.591	21.0677	19.7803	74.7069	23.9957	74.3551	8.57441	47.5867	18.9507	183.228	24.0119	48.3153	28.0313	24.2828	294.148	23.975	95.2221	60.4777	41.3384	3.1189	9.5762	9.4865	102.826	7.3526	85.6887	28.5136	49.8763	35.1454	92.4631	51.3957	39.8018	33.5321	4.99209	13.2126	18.7015
Ccl3	15.4804	0	0	0	0	0	0	0	14.4532	0	0	0	0	0	0	0	3.79475	0	0	0	0	0	0	11.5295	0	0	0	0	0	0	0	6.61224	31.6874	0	0	0	0	36.8212	0	0	0	0	0	6.83661	0	0	0	0	0
Wfdc18	0	0	0	32.3285	0	0	7.82668	0.464442	0	0	0	0	0	0	0	0	0	0	0.0333465	0	0	0	0	0	0	0	0	0	0	0	0	0	0	0.0245931	0	0	0	0	60.7788	0	0	0	0	0	0	0	0	0	0
Ilf2	0.152223	42.7713	50.6154	60.2912	166.945	92.1199	112.835	90.5436	120.72	24.7636	195.599	125.101	116.931	132.665	84.0853	79.8695	70.4517	65.4623	83.5796	85.986	50.7312	91.7718	124.626	65.8271	48.0333	101.498	40.3027	126.34	64.4771	90.0423	9.98152	133.945	64.4673	144.035	23.3352	82.1416	31.3665	9.97094	146.393	29.5205	41.861	46.8086	49.8202	67.3705	197.677	90.4136	63.8959	86.5322	119.065
Chtop	119.714	108.706	0	66.6754	28.2255	0	3.12558	0	155.408	22.2862	54.1131	147.583	27.1926	170.946	65.7972	121.343	113.959	103.912	91.7193	98.1431	103.416	101.323	76.8831	158.187	301.202	204.842	103.978	102.253	93.516	132.601	0.0556252	220.557	141.694	63.0407	0.365472	70.4341	152.445	89.118	68.3007	335.161	21.7469	59.0839	128.6	91.0077	107.428	113.146	187.927	118.208	166.66
Snapin	58.8381	68.2507	0	25.6094	0	109.261	2.28197	0	28.8639	25.523	0.298935	79.8647	34.3556	51.4644	7.24995	87.7846	55.4742	54.3015	26.4358	41.9679	105.734	55.13	23.4757	56.8274	46.1199	41.5912	88.7417	33.8722	42.1186	30.3644	0	76.6241	54.7217	206.843	0.0408927	9.39352	68.8189	1.94335	0.0468079	16.2676	64.9056	79.3552	43.2167	78.2137	101.561	71.4409	23.8325	81.7518	15.7529
S100a4	0	0	0	0	0	10.6988	2.74758	0	0.635869	4.3893	0	0	0	0	0	0	3.79695	0	0.0989291	0	0	0	0	2.26326	0	1.95745	8.98028	6.55619	20.4939	0	0	25.0447	0.739762	5.99548	0	0	0	0	0	0	1.98276	7.07815	0	0	1.23966	0	6.82441	0	31.7493
S100a6	114.605	385.413	3141.29	105.7	0.0348675	127.715	0	0	210.212	1496.5	195.776	207.545	122.084	98.7038	186.371	192.921	131.896	306.281	125.845	262.142	196.673	140.095	251.126	172.802	182.766	795.443	651.553	421.336	868.481	890.809	830.893	663.307	48.9779	69.4956	0	16.9832	46.8525	101.03	4.30281	0	55.8152	296.748	31.3254	49.7988	124.921	52.7525	42.4335	56.9359	295.24
Scn4a	0.181847	0	0	0	0	0	0.532471	0	0	0	0	0	0	0	0	0.171756	0	0	0	0	0.0328601	0	0	0	0.309648	0	0	0	0.844486	0	0	0	0.355389	0.0194409	0.114546	0	0	0	0	41.1832	0.094483	0	0.176849	0	0	0.135472	0	0	0.0667366
Icam2	101.438	117.554	0	174.205	0.469442	154.82	1.16633	177.255	36.6826	80.2067	96.5916	277.424	86.6366	151.288	281.826	141.007	244.436	1.82041	122.936	102.562	167.835	148.861	183.879	164.146	258.862	126.567	104.955	143.658	42.3254	105.729	27.8276	23.6242	298.743	552.4	0.101176	218.034	166.186	423.51	195.445	201.897	71.6249	437.886	262.688	317.705	304.325	324.101	163.735	196.693	73.3849
Mapk7	16.8995	51.7959	0	4.25093	0	0	0	0	20.3237	27.5838	66.3493	16.0531	9.46835	17.4428	28.6015	12.5466	17.5621	2.2268	37.9997	4.23485	7.26494	30.2994	28.4756	24.053	50.9622	11.99	21.1915	33.084	14.6146	16.9515	102.997	23.0544	14.7199	0	0	53.5437	314.159	2.90298	1.36893	0.368045	10.4738	67.6961	44.1664	138.585	22.858	93.2438	23.5488	13.5525	39.6792
Epn2	39.4431	14.5688	180.987	133.437	9.62248	3.55275	4.28169	6.45693	101.454	35.4951	115.034	79.5342	52.7305	53.9698	59.9961	58.8095	95.7263	20.0991	53.8471	41.998	100.869	61.0998	110.21	52.9825	83.6467	112.187	53.605	47.2009	13.2653	21.0135	0.101547	25.102	95.1292	153.965	0	247.786	42.089	154.904	77.7289	40.4388	138.401	116.806	101.604	96.6655	100.767	114.519	72.6524	86.1812	62.8765
B9d1	32.6302	31.2457	0	0	1.59716	0	0	26.1048	19.7388	0.49005	26.4532	6.26912	0.254259	2.63205	1.85549	21.4925	32.9501	10.7572	22.7061	15.6302	11.0028	48.4264	25.9601	56.6569	8.39734	5.27655	26.8038	0	0	14.9197	0.0428669	33.9875	0	0	0	22.8094	11.3154	28.6441	0.0424368	0.501603	0	36.6294	39.468	11.8256	14.604	29.265	9.70054	7.07879	66.7323
Sec24b	23.6454	0.152888	0	50.6597	1.56678	0	3.78116	0	8.7768	39.1624	141.883	53.4321	50.8052	102.59	47.9511	22.2176	7.34518	14.5541	78.7936	71.2997	58.9687	65.1534	74.1557	35.314	99.2438	63.4452	119.684	26.6127	83.6411	63.3095	0.171829	7.03784	63.9423	64.6687	118.785	58.4429	0	45.4599	0.0427245	0	6.52715	60.3471	111.881	47.339	24.9397	32.9412	19.3141	58.7132	35.9092
N4bp3	90.3915	514.705	170.6	60.9658	18.4468	15.5777	0	0	47.4182	38.0641	177.007	355.878	159.823	138.273	196.537	150.046	152.521	260.964	185.525	132.143	360.592	331.353	383.625	124.006	84.8167	247.546	303.543	67.3064	97.5705	440.85	0.6327	89.6681	194.946	9.98146	0	59.4388	0	151.412	0.166299	35.6542	199.767	154.662	84.4928	101.058	4.81012	206.893	124.613	78.0636	171.76
Rmnd5b	0.839543	15.8115	0	55.7275	83.687	0	0	0	18.0493	44.5017	140.768	82.9379	99.2668	126.543	73.935	117.71	77.6979	35.4084	116.166	80.5435	86.8219	85.0017	55.8801	114.111	91.4124	130.553	75.7503	67.8839	9.89645	95.4433	0.263648	61.2499	6.86754	76.2255	0	69.5293	4.28789	0	4.64496	0	19.0318	83.9163	45.3605	9.7441	45.17	43.7607	13.0823	35.729	0
Nhp2	107.894	37.387	173.255	42.2895	118.135	0	4.36741	0	59.8062	185.27	42.6833	43.603	75.5495	84.6948	20.9936	52.3752	37.0823	21.114	69.0552	14.2955	54.5819	34.8206	37.3943	34.5511	34.2794	70.1741	71.6551	53.5022	38.4515	68.8985	0.0335126	85.9242	61.2149	66.2465	0	28.7374	0	26.6152	0	0	18.6484	12.0896	48.3535	24.9776	41.363	37.7613	17.4492	26.8034	31.9977
Vps9d1	0.221146	0.49807	4.87492	31.2783	18.0155	2.12326	26.9377	36.8253	66.5974	9.35165	5.81246	31.8787	14.0305	4.46791	34.0856	10.6151	10.6721	2.98234	16.8633	23.1419	15.434	9.33442	37.1702	21.7438	70.9696	24.2449	33.6943	8.92674	22.0084	24.7218	0.283596	7.81835	13.649	4.11674	172.559	35.8868	22.3565	7.72725	62.5905	9.95353	14.2166	26.3514	22.6784	11.0883	41.3281	16.4979	70.8151	8.41854	2.30649
Zfp276	0.600197	15.3073	0	0	9.03543	0	27.9084	0	19.7129	9.15888	40.9027	0.747607	38.6213	27.0646	0.226036	17.4947	10.9616	14.6007	2.58419	2.94097	23.6614	49.3958	0	0	51.9283	39.6193	42.0126	2.76365	2.8079	17.7258	0	29.27	13.9953	0.0448671	0	34.6241	36.8333	0	161.926	126.544	76.4521	48.7609	14.3181	39.0533	2.35168	32.6088	10.1456	32.8096	18.0457
C1ql4	0	0	0	0	19.059	0	16.6046	0	0	0	0	0	4.83404	0	0	0	0	0	0	0	0	0	0	0.574038	0	0	0	0	4.55211	0.00989472	0	0	2.06746	0	0	0	17.2193	0	6.76963	6.97422	6.60656	0	0	0	0	0	0	0	0
Mfsd10	104.881	8.86675	11.0568	0	0	0	3.45595	0	231.069	8.45183	4.75876	46.7371	0	71.3272	0.135767	24.4674	45.9758	1.00159	72.7503	54.8476	69.8571	40.5881	3.96493	43.3526	61.3545	39.5011	56.1562	19.8716	45.2001	35.7808	0	77.1917	147.564	0	0	50.4907	0	0	1.65814	11.868	0	60.1124	33.8319	79.5734	85.0219	50.1134	107.12	41.5925	16.543
Luzp1	5.84536	30.2933	13.7538	129.329	123.007	27.1568	6.44407	17.9705	118.039	111.857	246.597	66.0383	65.6637	55.693	50.7589	99.8602	145.435	51.6866	160.937	8.00798	64.4082	84.4282	25.7776	104.714	134.724	104.673	122.087	48.9915	63.2884	101.372	62.8878	11.9734	196.289	182.365	0	40.7469	177.166	405.487	617.777	240.197	336.153	311.993	145.765	304.188	227.81	317.095	106.737	157.072	105.923
Kctd10	82.4747	127.126	0.457007	0	0	0	9.67878	0	292.378	53.4571	0	33.6333	2.09914	206.609	93.3431	204.139	184.033	103.009	72.6523	43.553	25.2631	109.652	100.87	76.9633	184.056	94.9979	119.369	153.482	33.7098	183.972	0.8735	89.1652	128.667	0.635072	0	291.585	0	388.48	121.943	0	214.921	251.637	222.489	199.082	424.881	400.08	227.516	243.305	27.5787
Poldip2	14.2125	73.9117	42.1889	70.722	17.3599	19.0736	48.8481	27.38	48.8375	115.931	6.75667	3.74611	15.1412	26.3619	11.493	62.5455	35.0023	2.56747	37.6681	32.8705	43.6703	88.875	69.2156	44.4966	41.9935	32.3263	24.2556	16.8296	72.1961	46.3037	0.242098	82.489	61.1755	2.27814	5.40304	100.794	19.9239	24.8235	150.094	16.0421	17.4345	173.996	27.0172	62.3732	57.3596	43.088	46.7574	53.1315	41.7912
Ift20	89.4505	43.2989	0.336561	4.97233	0.536959	0.276455	16.6912	223.956	58.3153	155.377	1.54515	34.4899	52.7401	84.9628	20.1269	14.3123	83.7972	69.3495	79.7175	68.1476	50.0677	109.135	70.8453	63.3495	78.4171	120.464	68.2385	45.3171	63.4482	100.222	0.551297	81.9821	15.1083	0.3077	0.324448	15.5523	51.732	65.5315	43.6822	24.5468	69.4486	106.243	83.4791	83.2721	55.8777	51.2252	18.2818	32.9244	134.707
Col6a1	449.282	0	0	282.347	0	0	4.46121	293.372	1935.28	308.798	14.0386	64.0024	525.865	209.392	443.221	151.727	325.55	1234.22	199.345	201.033	82.8073	177.601	164.661	254.152	0	241.172	821.864	520.523	1301.64	705.392	120.364	939.839	0.0464226	0	0	0	0	0	0	0	49.0713	26.1582	8.22425	0	64.9721	176.343	2.09611	847.107	891.688
Pcbp3	1.32047	0	2.07598	0	0	0	1.43103	0	20.9117	10.4933	0	2.20783	29.0611	19.8781	28.072	3.15689	20.4735	0	3.68688	17.447	0.160828	0.171416	1.2191	29.4711	1.25075	0	20.8815	19.4684	0	0	0.0939366	75.2486	33.3737	87.9782	0	0.133388	5.50174	3.0269	3.65408	1.46769	9.7479	98.8356	16.2295	55.1039	3.47939	38.0519	4.72979	16.8217	3.10732
Lgals9	189.018	176.99	2.93883	178.666	36.5113	80.1406	118.009	0	236.371	185.129	250.786	317.753	263.294	478.022	314.159	217.853	298.989	268.934	258.008	417.278	356.044	479.366	295.151	359.6	417.65	177.693	299.721	314.459	118.853	191.51	67.0691	205.528	312.561	228.048	0	248.744	91.4143	228.922	218.291	110.505	441.774	514.624	390.179	441.098	555.602	544.159	307.059	663.021	168.398
Araf	97.3463	4.31919	2.59994	24.1067	26.9892	11.555	33.301	5.51538	50.7093	157.442	60.376	78.3777	26.347	43.2836	29.3188	44.0773	36.1629	64.2556	30.097	137.635	122.243	56.0637	42.1255	72.9512	103.661	33.465	89.3682	45.4227	71.6982	77.125	132.047	25.4	53.224	0.700349	24.0649	90.7391	52.4619	92.3753	97.8244	316.39	7.74161	114.612	53.0798	53.026	33.5116	120.694	116.146	64.1537	88.3408
Cfp	95.8365	0	0	0	0	0	0	0.232585	40.4856	1.06074	4.13513	0	0	1.44626	31.929	11.7267	2.79119	0.00972722	0	0	3.44941	8.95984	0.0347159	46.0602	21.9709	0	13.4611	0	0	0	0.0469531	0.523366	30.7178	0	0	4.82812	0	0	0.525149	0	0	0	0.354684	0.794465	0	8.28424	0	9.25214	17.4243
Timp1	0	0.55596	0	0	0	0	12.7852	110.977	0.239253	32.4996	0	0	29.6803	0	0.253465	0	5.59571	0.148843	10.9067	12.3185	0.801051	5.86251	10.5637	12.6979	0	22.3418	11.7452	34.4455	39.2355	0	0	9.45487	14.3763	0	0	0.047513	3.59594	0	0	0	0.192766	9.16704	0	9.14312	14.3072	15.8829	0	7.79457	0.476337
Uxt	33.3983	1.73896	57.861	18.585	0	0	0	0	25.3047	80.4234	98.6082	4.55425	59.2051	21.6198	0.271223	15.6594	29.6207	9.45779	26.6687	72.6246	23.8914	50.209	31.809	39.6284	0.323908	39.1418	13.3207	14.3062	1.35966	0.96254	0	19.2283	0.458752	0	0	13.9772	2.06024	0.239711	7.11101	3.22099	31.852	18.1862	10.2926	50.9781	43.2147	37.0161	29.466	27.3176	20.521
Cnnm3	2.45006	1.93583	4.93934	18.886	12.7179	117.9	55.2077	7.3922	8.86692	33.966	16.3435	12.4401	15.5577	35.2238	11.6484	84.0839	15.2464	11.7116	41.8251	5.47811	28.4142	11.4588	8.34846	41.7353	63.3122	12.6854	17.1906	9.11412	3.15347	8.68513	0.324609	18.6609	7.3427	1.10152	3.13923	39.9554	39.2486	5.34985	11.3246	59.3047	48.8909	15.1477	5.00046	10.3558	11.6769	16.2138	13.1697	19.9491	9.87987
Lman2l	51.7764	9.78821	30.1962	70.324	41.5837	24.8601	98.052	111.437	24.4777	32.7595	26.8855	38.0682	18.5799	14.7675	13.584	13.4772	22.3053	39.9433	8.43029	10.7686	32.4299	31.4397	20.8331	86.9353	28.9504	18.3959	61.7306	32.1533	18.5116	14.0772	23.0737	62.5132	76.0552	6.10773	32.1716	10.5559	164.275	19.9266	69.8333	47.8531	8.55196	47.8615	6.08464	7.1392	44.695	12.1782	70.513	20.4428	9.34073
Mcm3ap	49.9881	1.09032	25.8455	86.5455	49.2804	31.0482	33.0818	223.115	26.6452	1.45193	11.6255	9.92108	29.3353	3.74474	25.6766	37.5129	27.1364	54.2046	2.00967	66.5895	58.1671	31.8169	63.5002	48.5877	46.7437	38.3938	13.9652	58.0352	1.56791	2.42938	89.5304	8.13764	81.9415	0	0.0137881	27.0173	61.3499	15.0886	6.37399	43.5957	22.0433	16.3917	8.63456	32.122	1.0835	13.2351	75.7088	10.8763	0
Pcnt	6.30026	13.529	294.549	32.1201	62.9012	0	29.7788	235.609	9.03061	223.28	11.3105	57.6102	11.2034	25.6588	171.313	65.4329	20.3936	310.376	17.9702	242.808	109.558	68.5174	56.9278	50.8437	80.2784	129.479	100.422	13.9475	4.88715	36.3141	11.3551	106.839	115.729	24.6438	0.297163	47.1167	86.9096	46.5446	36.6328	19.8466	14.1171	100.451	41.1567	39.1663	43.8362	63.052	89.9716	71.1645	104.465
Ftcd	0	0.501397	0	0	0	0	0	0	0.0184024	0	0	0	0.178702	0	0	0.613098	1.17464	0.0215632	0.146874	0.0733173	0	0	0	0	0.654982	0.0315109	0.385928	0	0.131323	0	0	0	0.186598	0.0178751	0	0.0420551	0	0	0.594426	0	0	0.0380911	0	0	0	0	0	0	0.271758
Mxd1	91.7061	0	0.620234	45.665	0.92635	13.5241	4.0263	0	23.7762	0.0370901	35.2413	1.43749	49.732	4.33905	0.616204	7.37309	14.011	7.19786	10.862	34.7027	34.2484	31.797	1.32002	47.3064	9.97073	51.9541	59.9285	29.1272	61.6021	6.93805	0.0809297	11.4754	71.1162	38.4989	0	16.0537	24.5172	0.887004	7.17162	0	9.69519	11.236	22.165	12.6046	88.5878	48.1975	1.20033	21.9812	81.4593
Gmcl1	24.4275	2.7388	63.1798	80.3853	23.9388	7.25303	47.5211	47.6685	28.3416	29.9097	5.93312	40.5175	32.5004	32.9952	19.1383	20.3412	16.5056	42.3999	12.4766	28.3256	34.5074	16.3671	27.1395	40.1926	19.4198	27.0361	5.73857	7.41157	16.2988	51.3726	2.66995	9.65621	17.776	115.099	16.9003	32.4017	26.2052	71.8533	14.446	63.6824	5.64115	28.3897	30.6803	51.2228	7.13927	20.1558	56.9208	48.0209	32.0878
Snrnp27	46.2586	105.552	0.0672539	10.5268	7.9517	38.3342	0.550412	89.9412	31.1034	97.9102	139.548	43.2753	20.3031	67.531	97.3331	54.3018	47.164	6.46615	35.7843	72.0502	52.3004	37.6065	71.9944	44.5629	36.9471	46.9921	29.5562	31.4826	34.3454	64.4514	162.043	47.5924	36.1497	5.57368	0	19.2784	0	0.4084	32.0303	14.8902	46.0716	36.6812	44.0011	35.8232	9.19472	24.1861	60.764	57.2077	34.968
Oas1c	0	0	0	0	0	0	0	0	0	0	0	0	0	0	0.379218	0	14.424	0	0.24534	0.0368283	4.91367	30.2711	27.9725	8.87396	0.342462	0	0	0.0619285	0	0	0	0	0	0	0	0	0	0.247286	0	0	0	0	0.75861	5.14647	26.3257	0	30.1517	0.299032	0.0514871
Ocrl	18.7718	7.3588	37.6471	47.0496	40.0002	24.2272	69.6431	56.4224	6.78359	2.63003	6.20023	35.9555	26.9458	18.7166	35.015	20.2829	13.1321	16.3753	24.2973	15.9162	15.9393	13.6253	36.9683	51.9225	9.25584	10.3389	15.9773	6.41957	36.9972	26.8256	35.3513	1.92292	12.3668	10.8281	6.07311	44.5833	62.1348	19.8958	38.0182	34.38	24.2261	10.9152	16.7879	8.59504	8.56854	16.8752	16.4619	23.7673	19.0768
Calm1	1869.26	643.619	192.37	420.491	318.463	706.798	54.0475	282.989	761.157	1976.7	787.983	1016.64	351.612	673.81	686.064	669.843	1815.26	720.903	683.604	815.694	824.186	826.652	719.118	517.487	1865.98	1107.72	754.84	500.246	440.302	875.815	782.55	823.099	1577.05	3394.84	235.976	1021.66	774.929	1376.31	871.11	583.637	1160.85	1422.23	1539.02	1754.64	1134.48	976.061	1137.94	951.645	587.347
Agpat3	16.8038	0	1.47341	108.696	0	0	1.07033	51.3384	45.5649	11.3429	233.755	47.1603	1.35503	23.4483	21.7688	24.681	16.9019	66.6573	9.17722	46.3028	0.205713	44.1957	6.83577	0.527187	0.0262642	4.55107	55.9623	46.2856	18.576	33.7116	0.575446	22.4675	6.69544	2.99016	0	15.3533	0.785457	200.646	2.27293	0.0556423	88.4934	83.4851	50.7595	21.4381	32.4789	86.6374	12.3757	13.1236	32.1774
Slc26a3	2.41372	4.05865	9.71076	26.0959	19.8342	3.32195	10.4305	8.39234	3.87006	0.159651	0.191283	0.52752	1.38924	4.37346	1.81156	1.9919	6.09481	0.79406	0.128412	0.717335	1.84222	2.37003	1.35748	2.4366	4.50408	5.89854	12.8335	0.447626	1.54425	0.659987	0.558097	1.11438	0.891955	8.32308	5.0306	4.50696	18.3723	0.656314	20.5197	11.3299	1.8745	0.601691	5.09913	1.70939	0.723258	1.32953	1.37509	0.778268	5.41371
Sema6b	7.47578	27.7273	6.83625	71.961	0	0	5.30498	0	1.93871	37.2312	1.50891	37.0154	20.9097	19.5608	37.5769	8.54773	67.9487	10.4079	12.9441	46.2771	9.36729	16.5512	19.1872	4.89992	94.3096	23.898	16.1213	14.5726	16.047	6.62791	0.0319497	0	50.2582	13.1416	0	1.92943	38.2024	14.8482	57.0043	36.7994	21.2684	63.2439	44.3724	75.008	70.0964	60.3562	28.1403	41.6504	36.3285
Uhrf1	0	29.1512	0	0	5.00046	0	10.5763	0	0.0670715	0	118.251	20.4949	0	1.98187	2.62757	0	9.85422	10.0538	3.13523	0.580804	2.24453	0.123283	2.62419	0.797502	3.30709	0	29.4319	1.31202	1.1612	2.01082	0	0.336784	0.0885573	43.5625	0.285283	0.546415	12.4512	14.8656	22.5833	10.3721	7.78387	0.656776	15.4456	11.2975	5.18248	4.21056	0	0.764731	49.1529
Dpp9	2.50165	86.8218	36.0963	6.15046	0.0665387	275.933	1.56517	0.208227	15.2654	0.217519	0.481837	4.93716	1.14031	40.9733	37.0213	34.9991	71.8832	23.5992	44.8864	58.2543	80.0449	102.736	32.6659	168.449	79.8631	29.5238	36.461	52.0222	139.157	60.0993	9.51185	29.2272	89.0392	9.7023	15.7271	113.545	8.75571	52.3861	21.1825	0.82903	1.28519	85.9445	1.50345	40.0215	9.53637	111.252	53.6501	25.2541	1.82653
Ramp2	197.644	543.781	0	239.013	235.942	161.613	15.9934	302.012	54.449	242.659	425.858	472.306	212.991	393.707	498.799	491.529	442.555	155.107	521.799	695.087	523.242	551.673	696.817	401.134	488.196	468.224	479.822	481.305	298.8	450.133	104.589	321.062	375.183	333.093	473.932	492.889	260.712	617.378	452.275	145.125	556.87	760.903	706.715	712.511	806.334	884.567	602.499	603.43	322.863
Lsr	0	0	58.2252	0	0	0	0	0	2.59958	11.9531	0	0.298665	0	1.34387	1.2045	0.174609	4.93101	3.44739	0	0.128866	0	1.41392	0	0	0	28.2025	0	85.7158	0	0.102815	0	77.2027	0	0	0	1.95423	0	26.0196	0	1.8985	0	1.58175	0.739484	0	0	0	0	0	0.192778
Gramd1a	190.686	500.349	0	704.166	67.4981	371.095	32.982	0	277.896	537.913	1574.42	601.606	605.263	564.523	473.539	369.431	159.607	366.43	459.554	542.802	799.87	577.304	421.145	396.63	204.488	479.789	413.717	428.124	297.596	320.812	33.9064	195.532	233.425	179.569	0	140.87	60.4825	135.612	236.724	31.5005	235.641	159.42	184.024	240.506	220.152	310.957	454.937	128.724	135.072
Hpn	2.66535	22.2328	0	0	0.0269397	0	3.30029	0.154103	3.52961	3.57884	0	12.3368	0	0.0132824	15.047	0.778624	2.93894	1.85583	7.09009	0	0.660537	0.329992	0	0.085272	2.90565	1.81616	0	0	0	2.18462	0.0471458	0	0	0	0	13.9688	0	0	0	0	27.061	3.12789	0	0	3.37729	0	19.9461	0	0
Gabrg1	0.0256952	0.376635	0.287248	0	0.0259623	0.4447	6.87229	1.39264	0.366877	0	0.124728	0.0791901	0	0.18	0.371478	1.12122	0	0.0634684	0.4732	0.283652	0.227675	0.13031	0.163644	0.187897	0.0764751	0.0677944	0.277278	0.119119	0.502969	0.698872	0.0557934	0.148357	0.0729859	0.595649	0.0376854	0.267482	5.75101	0.634569	9.15054	0.315819	0.701935	1.46971	0.299522	0.130234	0.115125	0.609363	0	0.149817	0.991507
Ckb	364.181	62.4255	3.15705	123.416	26.7341	54.2829	1.02825	0	736.128	103.801	0.293945	90.6368	60.6679	31.0326	70.9506	23.7167	96.6911	436.501	102.93	58.1588	39.4585	1.63683	19.0399	68.1984	94.3784	260.137	268.927	62.7712	225.968	100.82	1.50687	191.236	73.4863	155.618	0	128.776	0	21.4625	1.37116	19.5566	112.87	66.7042	36.7555	105.27	10.985	101.133	110.482	59.6381	259.085
Sp1	31.4126	7.43865	19.9116	35.5875	15.5011	128.344	488.886	17.4659	19.0842	60.3447	229.623	47.3737	423.596	45.1816	27.1163	64.5824	59.0808	32.5612	69.9205	24.8598	45.5971	44.0708	208.37	33.3472	54.0725	13.7935	38.9011	65.8456	19.8241	47.4372	0.0946495	4.87524	41.3866	18.2438	0.717151	53.8834	220.792	18.2504	51.5187	2.00497	32.8148	70.2621	50.5191	225.992	78.2388	21.7262	156.494	40.7877	34.6134
Itgb7	8.55829	0	0	0	0	0	0	0	15.9504	0	0	0	0	0	0	15.7035	23.8079	0	0	0	3.84067	1.27232	0	0	16.167	0	0	0	0	0	0	0	0	0	0	0	0	0	5.73079	0.0925009	0	13.5054	12.3797	0	0	6.69008	0	0	0
Myg1	88.0318	0	0	0	0	0	0	0	4.14611	73.4022	6.55042	1.5974	55.9887	37.647	90.54	44.4194	15.7131	30.3544	48.0045	52.3666	47.9294	22.481	41.6742	46.7542	29.5762	39.1267	77.3981	87.4218	20.3754	0.334624	241.378	62.2398	49.504	0.135884	0	3.90972	0.0879098	36.2023	0	10.1169	56.2372	69.0625	31.1422	24.364	47.1619	38.5147	15.6628	15.1419	33.6293
Rarg	10.2675	0.253243	58.3604	0	33.9496	0	0	255.59	87.992	8.64415	35.352	33.7886	6.47363	48.1503	39.8147	17.7286	68.8698	3.87482	42.3636	30.794	18.1457	47.6294	64.0467	16.3237	120.415	35.887	22.5303	19.7699	5.4424	5.23802	0.0798131	0	56.8444	73.864	0	67.2553	1146.93	36.8566	13.3269	5.52875	60.647	31.2814	118.364	91.9517	74.1816	78.3653	78.3905	15.1509	31.2045
Pfdn5	395.743	311.894	2.18081	190.036	69.0875	2.75311	0.141539	0.207478	186.307	270.599	203.075	312.499	249.183	268.199	311.554	274.081	285.739	152.238	283.746	358.892	208.286	177.345	201.489	250.367	254.5	337.072	175.837	203.686	126.229	297.973	359.834	272.589	286.333	150.816	0.0867113	251.679	38.1923	138.94	214.482	109.726	175.605	230.733	282.676	225.792	233.897	250.131	323.732	243.019	237.051
Efnb2	24.5774	63.6092	0.597939	61.4134	0	0.145406	10.6347	85.754	33.6621	26.2677	0	8.43992	22.4936	29.119	9.46923	27.4191	108.851	57.0611	14.0634	34.572	28.7932	62.0243	27.7018	45.6472	149.822	39.6281	38.8861	28.9552	10.2646	17.6113	0	21.1196	111.315	146.921	337.268	128.406	66.8442	168.89	60.3789	161.892	163.824	148.285	143.255	138.635	160.541	102.291	148.193	111.32	86.8307
Rrp15	0.174635	2.47888	0.650359	83.4172	7.71442	2.69518	7.37965	0.254891	43.1391	91.6002	2.49641	51.7112	0.177526	25.0468	0.403797	0.63046	0.572553	0.0987044	51.2521	17.6554	29.0143	95.2186	0.701809	34.0867	28.7301	71.6957	20.2922	43.2094	85.2246	3.73084	0.0671559	0.176821	27.0885	0.18311	6.31645	34.8145	2.73899	1.19339	4.12878	114.543	21.9545	48.9586	58.3964	40.0584	30.4342	13.6702	0.22747	39.628	58.8585
Rnd2	2.87407	0	0	0	0	0	3.24229	0	12.6537	0	0	0	0	0	12.3417	0	9.78578	3.4965	0.867291	5.56767	0	0.164606	17.5075	16.3082	24.8343	3.90801	9.84302	0	0	4.03948	0.0498568	51.6725	31.0916	0	0	34.2212	91.1773	1.3074	0	0	15.1988	12.5671	2.44558	15.5083	0	8.82292	23.292	4.51039	0.355594
Srr	32.0662	0.843607	3.06219	7.99357	1.81799	0.879293	18.5018	0.104992	16.3214	1.19284	34.5432	0.202324	36.519	5.39443	5.55278	5.58864	20.6117	36.0396	2.22988	1.41953	44.9123	27.1519	9.06038	2.49314	4.60248	7.05899	16.9818	4.48388	5.22173	24.5956	0	2.26428	8.49976	2.38068	0.155632	45.7989	0.631812	97.8932	14.3074	10.604	13.4903	11.0905	12.7512	1.53395	1.96584	5.46301	37.8858	17.2946	0.14277
Sync	0.752003	0	0	2.09655	0.176502	0	2.87189	0	0.0355662	0	1.35429	0	20.3715	0.0149322	0	15.5427	0	0.0201388	0	0	0.222652	0.069955	0	0	0.0372658	0	2.15699	0	0	0	8.46568	7.89692	0.0236815	0	15.6165	0.10133	3.50371	0	1.37343	0.171303	0.169844	1.17523	0	0	0	0	0	0	0
Fndc5	34.5424	1.18472	8.4244	6.60162	8.60115	16.8121	30.78	10.8834	16.3048	0.656326	6.07365	19.6236	4.5503	4.95966	10.397	42.2902	8.45606	2.23039	4.78815	3.08586	2.32552	2.61619	1.11519	2.06295	5.47037	1.61942	7.23414	11.4115	1.90872	2.04338	0.493064	0.788376	2.97626	1.58419	6.82493	0.323387	1.06174	4.38219	14.5236	8.19202	3.02177	2.54024	1.12005	1.21127	6.17229	0.689884	0.452069	0.84734	1.75803
Acp5	185.492	2.49016	120.365	0	26.9607	0	0	0	125.625	69.9599	0	1.85116	0	23.8496	1.07955	11.3243	0.236392	0	0.465335	0	0.536808	0	1.51566	11.8368	0	9.33203	10.3372	15.8661	0	0.228835	0	2.38486	15.9226	0	1.23741	4.45575	1.74031	0	0	1.17202	0	0	1.84114	0	0	17.6467	0	1.00314	2.58454
Cnn1	16.8054	0	11.1254	33.163	0	48.0921	8.30205	0	401.2	18.0903	216.846	19.0744	0	13.1295	5.47902	46.5687	2.8126	68.2732	0	23.2023	10.8298	0	0	11.4473	0	0	41.9293	0	0.0839187	0	0	23.4128	0	0	0	0	0	67.5704	0	0.335948	90.4628	0	0	20.378	15.3101	8.52797	45.6292	20.1012	48.8457
Fbxo9	16.2532	51.9187	0	80.3092	0	7.31384	0.341819	16.7537	56.5074	12.3899	0.0201858	20.9471	16.7328	46.7798	40.9435	40.2622	39.584	17.0375	64.4239	41.1741	67.0054	36.4782	76.4609	41.4511	17.4594	17.9661	72.013	14.6292	2.08595	34.4157	0.30969	83.8255	67.4154	74.3242	0	49.2517	15.5976	0	7.32071	0	60.4837	75.4302	37.1224	17.5508	39.4829	30.1826	29.606	32.8486	47.375
Vps50	3.39882	3.7039	22.9134	36.3342	30.583	14.9156	98.6196	127.19	23.6557	1.35891	9.9723	52.7199	9.56419	24.6625	124.134	56.4608	46.5077	5.66676	20.1535	13.039	4.76942	5.60607	4.62737	97.2838	7.23687	18.5559	22.9109	26.7714	50.9422	6.29399	7.73312	2.80426	13.5265	6.18652	27.4175	7.10738	11.3565	28.3673	34.8575	42.6677	95.3814	30.7534	13.8809	13.7107	21.2036	22.7261	45.4723	31.914	17.1777
Hars	82.8127	50.322	33.7005	16.7212	16.776	0	43.3861	5.72541	85.462	49.0614	115.732	44.4656	33.8841	17.055	42.9502	4.08538	50.1101	82.14	51.0813	61.5188	51.1794	46.6547	32.4379	3.87169	7.7677	39.0486	55.3669	2.03398	34.9564	66.7286	0.0641568	11.6652	5.39369	0.691675	0.253331	3.60841	0.509035	89.3258	5.67299	0	63.2335	26.9404	17.4621	42.1072	18.6366	0	0.388868	57.363	15.5409
Zmat2	46.8855	196.654	11.923	11.7462	7.39212	8.26963	16.2199	8.60568	72.0178	239.719	83.0218	36.7483	5.93334	76.1774	80.184	47.3243	96.4956	108.629	29.987	140.73	72.5776	86.5815	41.6306	56.4404	77.6718	39.467	91.6031	77.9642	51.6568	77.4292	329.952	28.8927	2.82963	1.00179	6.25722	37.1329	151.218	6.1271	62.2252	6.95585	110.504	48.8024	75.0695	27.9491	85.3329	65.9949	52.0927	51.0211	103.072
Ube2c	0.290576	1.9864	344.782	15.3817	15.8214	99.9562	42.2267	7.90285	2.36929	169.756	5.70419	1.21694	3.90907	3.26879	2.60868	4.77419	3.5776	5.00241	3.89842	10.6543	3.18346	2.62713	3.69854	1.09794	4.14122	1.54268	2.98786	166.829	1.20714	1.95411	0.0725223	61.2052	5.09248	5.25415	7.35206	4.4463	15.835	4.47336	130.786	12.5122	6.32785	2.43767	2.57442	2.96904	4.30674	1.33192	2.54478	13.8766	7.05503
Smg5	1.93211	0	3.21978	106.952	34.3689	31.0492	88.5656	16.43	26.2737	2.27935	1.05095	19.181	16.9263	41.2088	25.6187	34.2648	33.7917	1.81994	10.5818	0.328271	41.2226	32.188	20.3147	35.9445	55.7652	12.8504	5.63184	46.1498	39.4788	11.5708	0.300977	94.5068	91.7478	75.0073	28.8702	34.4765	215.135	88.7529	34.8865	38.1534	8.62677	24.1313	59.716	74.9245	10.5849	33.7744	48.2818	23.9982	35.6552
Cct3	240.534	204.786	267.7	162.145	4.75771	189.195	14.1078	10.4557	165.708	59.542	419.045	82.0925	100.337	127.842	218.123	90.0879	101.404	62.6131	205.685	129.733	173.969	108.819	250.854	133.929	177.453	121.43	174.612	212.133	61.6396	169.499	674.115	114.213	154.382	208.922	4.73081	116.621	11.221	214.76	100.218	5.15392	77.6007	88.8408	181.637	170.569	78.3862	145.624	134.876	158.208	134.139
Glmp	404.572	10.7922	38.0147	72.5376	40.4204	49.0993	23.7997	418.095	48.7807	130.82	3.14635	237.034	147.658	85.5826	89.1059	84.6106	207.781	266.19	152.95	309.235	281.677	293.442	116.586	245.561	190.75	267.839	235.238	176.861	31.5315	214.7	130.373	137.044	328.645	3.3976	7.10374	125.41	93.565	3.27307	14.1341	32.3305	162.221	214.704	163.392	349.897	263.236	160.825	105.967	215.953	130.754
Mef2d	47.3516	0.855077	18.3635	0	0.140951	0	0.525637	92.0328	22.6018	24.5446	0.0248445	16.8839	8.77662	29.2587	58.0023	38.0039	50.7902	3.01548	18.8086	18.9155	21.4462	7.81263	22.4422	11.5588	26.8631	10.0097	39.1686	19.2345	0.830536	13.8421	0.134823	24.2345	79.7312	108.247	0	11.4035	103.732	57.8294	108.325	1.56018	33.033	112.923	95.2655	27.3337	133.854	57.639	41.2757	20.5968	1.2489
Tmem79	0	0	0	0	27.6	0	0	0	0.0311323	12.4991	0	0	0	0.331222	0	0	0	0	0	0	0	3.10714	0	0	0	0	0	24.615	0	0	0	0	0	0	0	0	0.644322	0	3.35966	0	0	4.13368	6.07202	0	0	0	0	0.927591	0
Snd1	7.52017	33.1205	34.239	317.234	324.86	137.424	25.9807	28.4365	148.991	18.1691	5.89422	70.4738	115.25	96.654	138.188	124.287	22.4519	73.7796	86.3945	96.7855	110.123	28.5966	81.1109	81.592	27.4997	30.8843	63.6049	31.7034	59.9507	113.096	1.88117	46.5099	21.5913	79.8597	9.65545	49.4877	92.7768	7.95589	12.6081	94.3311	11.2498	55.7151	57.3293	40.048	40.8175	86.46	110.175	68.9018	32.3544
Col18a1	247.405	49.6225	162.272	270.006	13.3527	27.0871	54.2293	467.076	499.279	198.019	157.936	273.819	365.726	134.81	152.388	190.428	99.3825	97.8532	267.781	236.883	397.513	258.312	319.604	301.081	20.0662	304.23	599.584	572.485	327.019	461.789	339.278	400.231	17.8497	3.10546	22.4455	32.1286	11.9925	13.1576	55.2798	20.4336	18.8056	23.2149	66.5162	36.7632	29.547	66.1027	19.0933	91.6308	225.616
Slc19a1	10.4249	0.351125	0.113403	0.690925	0.146571	0	0.424663	0	0.0404344	15.1507	0.944147	54.6987	0	24.6079	0.0856882	0.609914	0.0876925	83.7429	0.127446	0.714761	0	0.195148	0	1.691	0.750215	0.125625	3.51063	1.12314	0.918685	4.10273	0.114175	0	0	0.0194938	1.06724	0.395881	0.113185	0	0.468868	0	0.113393	0.0622047	0.0566286	0.0330453	0.712795	0.0546514	0.180223	0.305637	9.19405
Kpnb1	86.0539	136.46	239.481	91.663	9.82478	50.619	2.30711	512.583	29.2077	2.11738	160.529	139.365	75.6119	104.469	87.4053	78.0672	22.4414	66.3374	33.0094	44.9912	60.0641	138.489	60.1057	95.4866	26.6033	42.6509	101.951	87.6855	31.2172	126.806	9.00965	36.45	31.3943	60.5708	0.831901	87.3756	37.0197	186.273	7.43956	55.3664	5.57697	64.3866	44.62	228.298	109.379	106.467	81.9323	23.6276	76.6325
Npepps	13.5406	20.1462	130.241	214.38	112.577	68.7569	276.661	192.31	42.1226	85.5187	39.0905	42.1932	101.028	42.2427	18.1917	52.2857	42.4916	117.847	63.2831	18.086	49.0564	47.7548	36.6048	47.9561	123.673	74.8478	122.99	108.961	71.8585	34.0565	15.4946	41.6194	79.152	37.4151	215.526	28.9416	47.503	22.8501	91.4778	68.3494	71.638	37.0714	23.4995	35.9444	57.9616	52.8951	30.7573	31.8278	63.4995
Mrpl10	17.3759	100.05	154.927	0	3.37029	4.33491	13.6237	10.7904	5.65302	30.8566	6.65593	29.3629	19.4296	25.593	19.1656	28.4164	41.824	31.3133	1.90285	2.22431	28.1522	49.2897	57.4403	47.9624	10.5312	61.4558	5.89352	29.9453	5.73899	20.2717	0.064273	4.82436	2.39437	77.6297	19.9115	6.99005	10.0912	18.8939	75.4169	2.52443	45.3374	59.1361	62.5651	10.1707	65.6353	65.8659	65.1107	51.6308	27.0261
Cyp51	136.757	6.97063	20.0608	47.081	16.6616	0.0760207	9.24259	91.0142	93.6638	67.458	0	42.8329	43.9535	5.01115	36.5339	2.64283	24.3311	14.6231	8.56568	3.10417	38.6959	65.6166	0.0348793	25.571	45.3833	10.5822	71.2364	0	5.49213	0	0.0711477	0.515015	1.67417	0	0	1.11133	10.6057	0.0539973	24.0342	9.96641	22.0773	19.5223	13.2257	49.4042	0.526264	10.5757	0	25.1389	0.341952
Tcf25	210.22	11.3261	5.37715	628.918	195.12	0.746145	36.8639	286.379	387.31	202.412	389.006	216.777	245.057	192.573	310.937	242.819	141.808	298.004	298.693	219.529	178.534	233.808	228.857	151.603	340.161	181.281	248.484	124.764	287.843	189.944	120.06	204.598	215.134	277.282	250.219	267.592	154.577	187.505	156.584	119.96	192.131	286.052	227.312	140.619	227.768	303.208	285.327	195.354	221.83
Tubb6	164.73	198.829	0.143836	31.5494	74.6644	0.253927	56.5643	0	263.841	75.2601	156.285	235.902	164.551	268.258	230.403	151.506	41.6182	169.474	56.5759	342.236	52.9109	103.449	254.295	196.897	0	102.967	261.063	27.037	159.429	129.442	0.882892	215.875	28.2036	0.0184028	0	0.146143	27.5547	158.088	213.722	61.6197	0	32.2967	2.22598	2.74342	26.2147	147.421	26.0328	89.3437	99.8655
Def8	1.842	2.36352	65.8213	30.4451	3.551	4.90098	7.03498	5.51535	32.0698	1.70165	16.4872	4.34041	2.18282	1.4847	28.114	9.51253	2.70813	6.25638	33.2247	4.19013	52.9051	9.26466	41.8097	10.7249	1.2705	7.21911	15.9966	15.4976	0.158758	32.5922	0.0994315	0.837175	13.5114	0.076723	16.4663	46.8462	18.153	100.561	5.60445	17.9712	5.23662	9.09104	4.20089	2.3626	4.68021	23.8838	17.8423	4.51534	1.91031
Meox1	179.444	263.774	0	24.2343	102.038	273.071	71.6101	0	153.188	188.593	242.481	136.63	178.091	143.498	128.176	129.329	93.3522	71.0222	264.256	170.413	238.074	211.327	282.141	80.4199	64.4774	195.857	144.31	244.241	47.5058	98.9995	0.308859	344.712	105.327	0	0	148.525	230.894	19.6922	236.117	42.6121	45.9872	129.511	110.826	73.1723	131.688	160.131	75.0991	66.391	148.68
Sost	0	0	0	0	0	0	0.528894	0	0.0947603	0	0	0.00995931	0	0	0	0	0	0	0	0	0	0	4.01479	0	3.26637	0	0	0	0	0	0	0	0	0.251523	8.49328	0.180563	0.564893	0	0.12994	9.45608	0	0	1.27291	0	0	0	0	0	0
Nkx2-1	0	0	0	0	0.33187	0	2.46434	1.50904	0.448887	0.105381	0.0344527	0.298796	0.0927702	0.115226	0	0.0853535	0.286913	0.174209	0.0791797	0	0	0.114201	0.165589	0	0.209981	0	0.161621	0	0.17407	0.0177147	0.109657	0	0.138257	0.124005	11.3401	0.282894	0.378731	0.128688	0.582726	0.427203	0.28712	0.0664117	0	0.227131	0.26218	0.169963	0	0.215952	0.113717
Pax9	0.281409	0.15844	51.6098	4.23053	27.3578	1.94975	25.5831	2.78809	1.82686	0.302281	8.01368	1.01497	1.28575	3.00236	1.29773	3.05981	0.336599	0.614226	0.716346	0.759863	0.509587	0.394964	0.925184	0	0.504563	0.0413552	0.0924899	0.757538	0.532031	1.00862	0	1.24802	0.776597	0.456041	1.23149	0.985099	6.46482	0.918003	4.83753	22.948	7.38588	0.534385	0.722922	0.116264	0.254267	0.960948	1.39786	1.04492	2.04088
Col1a1	95.0038	135.685	15.6956	96.6402	18.8629	0.976867	19.0676	94.8013	429.761	273.993	178.104	49.3153	251.097	115.761	127.802	101.125	95.7929	782.449	314.256	218.082	32.2775	60.5004	33.8672	97.4616	2.73725	285.413	980.934	722.682	1061.49	381.704	138.966	428.908	3.16309	0.495706	0.674269	4.12433	17.0859	1.32455	3.62535	1.60195	4.21878	0.151857	8.33077	6.52195	39.2346	66.0532	1.24976	222.985	567.549
Itga3	0	0	137.506	10.0641	0	98.14	0.22136	0	16.8547	5.18855	0	0	0	15.9954	0.133175	3.90324	11.8905	0	0.22159	0	0	0.32917	0	0	57.2844	33.1134	6.23596	0	10.315	0	0	0	29.9736	8.86109	0	5.47855	22.1451	68.9167	5.00839	9.73633	69.4138	42.5075	10.0576	4.6814	41.0231	75.7	0.0623852	23.6802	108.543
Sgca	0	0	0	0	0	0	2.46318	0	13.6567	0	0	0	0	0	0	6.23731	0	0.019718	0	0	0	0	0	0	0	0	0	0	0	0	0.105053	0	0	0	0	9.96697	0	0	0	0	0	0	0	0	0	0	0	5.00391	0
Dlx3	0	0	0	0	3.05756	0	1.05911	10.5661	0.0113259	0	0	0.0398907	0	0.333958	0	0.343814	1.09111	0	0	0	0.0655525	0.371987	0	0	0.04403	0	0.0278687	0	0.563327	0.0396729	0	0.179377	0.0235795	0.0193604	0.0379669	0.224789	0	0.0639615	0.194959	0	0	0.19422	0	0.131238	0.502871	0.0682932	0.149979	0.0545513	0.0333078
Foxm1	0	7.77929	20.7061	0	0	16.8196	0	1.38971	0	0	0	0.229712	0	0.317327	0	0.94899	0.0238194	0	1.9779	0	2.72561	1.20185	0.655362	2.40692	0	0.0447621	1.83215	2.38262	0	0.0744341	0	0	0	0	0	22.6875	0	0.125757	0.910797	0	0	0	2.84904	15.4067	0	0	6.16537	0	0
Itfg2	65.1859	14.1939	88.5407	71.9744	81.4408	53.3589	135.457	18.8172	49.9803	14.5985	22.458	59.6281	20.4225	57.8374	15.7523	54.4222	46.472	119.338	24.9998	28.069	48.3806	47.3	32.1292	44.7798	32.2118	20.6868	34.8125	15.4994	47.5721	12.6677	13.9373	18.3971	11.7299	8.07679	64.2348	20.052	46.5836	57.9796	81.7454	93.5168	100.474	53.1033	44.1068	55.535	49.0525	61.07	45.6235	43.7565	31.7201
Nrip2	1.05214	0.557224	65.1824	5.0896	1.35739	0.882094	27.4516	9.47392	25.7679	36.6712	2.66227	1.21184	3.57061	3.52863	19.0301	5.13058	8.49278	20.4441	9.42303	2.60591	3.18652	2.58254	4.91185	1.83426	117.028	1.46602	2.31836	3.37697	8.02807	2.22618	0.0727813	0.505204	4.10159	14.9206	4.91002	28.9418	7.05359	4.09923	2.79905	136.499	70.872	14.5303	6.92743	72.3423	25.7794	55.8712	9.54386	31.893	60.6094
Tulp3	4.59935	9.0011	130.64	89.0683	170.125	70.9728	276.381	110.507	86.0335	5.92211	43.0332	33.2417	38.7874	73.981	77.5931	67.1199	43.5192	47.6843	58.1553	47.113	36.2198	33.5628	46.6393	56.6049	42.1459	26.3236	53.3489	21.6148	36.3361	36.7237	43.7325	7.97079	28.3236	17.3145	344.461	37.1268	124.66	19.7366	42.239	92.2332	76.8442	37.2385	30.0903	28.8046	24.9349	21.3736	19.6311	29.659	32.0748
Gtf2h4	5.49595	0.109432	0.0945897	0	1.21952	2.86378	81.0659	0	29.4514	0.444454	1.26384	13.8006	1.02774	24.1014	38.3031	9.03811	0.288423	23.2495	13.1152	62.9026	6.08771	32.1393	20.9821	31.1976	5.84797	0.397892	18.587	12.2238	2.84664	15.9325	0.0471447	31.6354	0.605369	1.68282	0.492298	42.7038	2.70967	0.516686	92.7292	0.326551	21.2177	19.8851	16.4139	16.7916	12.6637	9.35322	10.7629	7.09034	0.0881919
Tubb5	842.949	1381.42	381.288	212.687	148.362	362.692	59.4578	127.985	795.527	556.44	425.824	382.392	329.766	614.966	428.91	507.397	741.019	455.849	630.654	554.887	559.205	639.068	546.632	835.553	584.682	534.361	681.02	725.363	427.911	594.454	3.57206	784.321	678.206	167.718	82.7164	678.75	250.625	301.093	712.692	263.541	832.067	676.283	611.482	567.925	671.041	823.875	794.747	761.723	862.548
Ell2	116.94	32.577	129.836	3.96405	25.0615	0.876259	16.7453	8.55377	68.5763	0.437055	27.1497	2.15738	8.38137	5.19226	26.5935	31.0648	7.04958	24.9547	4.41315	8.05855	10.1773	52.1506	7.65344	14.1099	5.58469	10.0791	25.1692	1.75043	26.8025	99.1563	0.111336	17.1485	14.0953	4.42597	0.865309	6.18449	0.281607	0.709978	3.06468	11.0053	16.4065	4.34891	35.1636	1.28556	10.6445	5.89705	5.04308	12.1233	16.8069
Jup	53.8818	157.329	87.5488	508.058	84.2403	71.558	220.608	56.9594	85.3021	219.374	292.995	195.072	131.271	128.977	169.383	125.662	112.125	56.4999	105.936	67.3056	119.001	166.354	138.339	117.898	119.345	160.033	183.174	183.139	156.141	172.032	39.6311	107.553	172.565	245.751	227.882	251.444	259.523	125.519	188.021	96.1726	131.953	126.921	203.965	203.757	79.2701	140.535	223.403	67.8767	86.2329
Fkbp10	91.9503	28.9988	0	104.359	0	81.9448	0	0	103.541	58.6131	239.578	84.1533	46.0136	12.036	54.8454	55.277	37.3087	67.5055	65.5807	14.0155	31.0912	69.9199	72.816	33.8042	8.05769	87.4843	44.6999	4.02741	17.6927	122.025	10.5589	119.173	74.6259	21.444	0	43.7123	42.6195	0.490306	0	16.0809	33.2494	30.188	40.1515	16.3472	76.3562	48.0293	70.0244	103.79	20.7447
Nom1	42.2886	16.5395	68.9074	35.4068	119.936	60.7505	184.07	123.664	93.0729	36.7072	45.9272	140.943	26.1413	35.1091	156.23	32.4858	52.2729	26.0711	71.2863	12.6045	14.3202	155.762	15.9678	48.0007	39.0349	304.554	17.111	20.1325	108.73	170.587	5.43134	62.0855	47.643	26.5249	136.55	51.9439	120.782	79.8139	90.7736	383.569	79.797	24.216	31.2191	87.3882	66.8684	150.853	42.0532	53.6174	43.2275
Ergic1	73.5067	100.955	27.3601	7.28884	115.455	0.121783	3.15752	0	43.7641	10.7528	0.0347016	12.7073	0.274638	13.9491	51.8443	9.65344	18.1569	1.53159	8.92158	56.4066	14.7973	29.7494	0.942592	18.6084	81.0566	10.2069	34.7071	33.0969	119.586	11.9156	0.18689	6.53313	73.3958	81.1559	0.052135	65.7409	176.039	145.614	0	13.7862	1.96486	35.1971	12.791	4.75729	18.3835	30.8687	57.4127	21.7715	110.848
Tnk1	0	1.02841	3.41396	9.33238	12.1915	4.97059	18.2926	2.36294	0.801804	1.51429	4.60689	25.2085	6.63072	31.5662	15.6537	27.199	3.35563	4.86604	38.0416	1.02861	5.68049	1.88131	6.64449	5.75032	4.73338	2.19468	12.7651	3.42128	4.05428	36.348	0.0294278	15.2422	2.94475	5.57976	7.98897	0.958825	9.5928	5.05382	1.76822	22.2099	3.7797	8.45344	3.30341	2.16364	2.77043	2.50537	0.671498	1.78181	4.46026
Acap1	0	0	0	0	0.138166	0.473481	1.39921	0	28.8525	0	0	0	0	2.44389	3.65905	17.798	6.78142	20.6775	2.14565	1.14658	0.243469	0.0231952	0.043911	0.706009	0	0	0	0	0.299302	0.425973	0.0204588	0	0	0	0	0.574664	38.4449	0	0	0	0.28372	18.0523	0	33.245	10.9344	13.8011	0.398541	0	1.59105
Tcea3	22.1048	0	0	18.0304	0	0	2.91083	0	12.2328	62.6316	0	0	0	0	0.204618	0	6.19	0.0829153	0	0	0	0	0	0	0	2.62731	0	0.502299	16.5042	0.0165519	9.0214	4.62713	0	0	0	7.73115	0	0	0	0.208713	0.079043	1.41988	0	0.0274322	0	0	0	0.511798	0
Csn3	0.625175	6.28175	13.2159	13.8024	39.3071	8.28096	73.4769	23.287	4.02719	0.411162	15.9344	3.79474	13.6456	7.72692	16.443	5.68338	6.00725	5.51241	3.57442	2.35091	4.25716	3.33167	5.3906	4.95762	6.22217	2.28988	3.53769	3.88067	4.77249	3.79851	0.13229	0.0321148	11.9788	1.21498	18.0328	3.73198	47.8515	5.73275	14.1936	9.81406	11.7388	5.35137	2.44786	4.10265	6.88292	2.19453	4.09748	2.31854	5.87233
Ifrd1	138.547	175.321	0	34.4253	9.41483	1.42939	1.85022	0	207.744	89.0772	70.9195	129.35	128.751	125.743	40.7476	109.597	128.858	106.856	114.913	44.2837	104.014	186.571	90.0453	83.9019	8.46116	62.375	84.9039	71.713	105.789	95.2911	33.4852	39.9175	152.893	73.0141	0	102.206	4.87352	34.4434	0.429333	36.1803	81.0697	79.6171	124.149	89.1386	137.105	51.8771	95.9828	109.823	135.217
Stk38l	84.9235	2.24925	192.195	35.729	66.4212	0	5.61686	0	21.0646	43.4894	44.4812	13.9921	75.0687	38.8822	9.14696	60.0336	15.953	75.1613	5.52816	63.3787	21.6199	14.8225	0.814661	56.4915	53.7679	96.7604	41.9069	43.5216	47.233	10.7047	0	1.29282	83.5485	116.59	0	14.7177	44.5381	91.2294	254.924	115.794	112.586	78.957	24.7078	80.7862	34.7182	45.6663	102.325	25.2912	60.9789
Brpf1	3.07562	0.815179	38.7305	173.143	24.6791	10.5978	110.774	43.8315	35.7477	41.61	13.5303	29.8125	19.4952	14.6089	8.26675	25.3231	10.6404	45.2399	16.2261	55.2285	4.78495	22.4831	48.7536	26.3219	33.9222	12.2071	9.12019	6.83683	6.50712	3.92221	0.113887	9.02617	12.8576	100.973	118.328	23.9345	37.2751	27.3228	40.9114	68.0557	37.6555	12.947	25.3082	46.8892	26.3204	46.653	64.4771	18.2696	17.6299
Akr1b3	718.148	133.231	2055.24	100.234	8.47393	3.61207	43.2603	34.6846	307.84	222.498	25.6728	48.4909	118.349	106.714	240.807	51.9973	108.209	202.829	159.201	90.6194	146.57	128.261	93.2149	78.8398	66.6397	236.849	174.823	221.752	294.679	111.482	0.734915	291.308	118.182	2.25244	10.7284	4.96946	109.669	213.818	11.6819	12.3984	3.46295	134.73	113.758	179.991	48.5324	168.298	109.8	110.551	229.502
Hoxc13	0	0.0292131	0.141549	0	0	4.39052	1.32521	27.4128	0.00756699	0	0	0	0.118174	0.138242	0	0	1.34793	0.0116467	0	0	0.0656372	0.0219044	0	0	0	0	0.083704	0.120293	0	0	0	0.0897873	0.0236046	0	0	0	0.565562	0	0	4.23291	1.60568	0.194612	0	0	0	0	0.0751154	0.109351	1.46755
Hoxc8	0.116017	0.0332909	0.185727	0	29.4646	1.84378	38.7722	0.198482	47.7254	0.266823	0.136141	0.3041	4.53668	19.1588	0	0.680797	9.87339	48.037	0.3291	1.70555	8.11968	0.236514	17.1901	3.36679	5.18973	0.032262	0.10419	0.0392486	0.889075	0.259649	0.0260233	0.433403	0.460565	0.0566412	0.107596	0.126919	1.83278	0.296456	2.43455	0.850123	1.65137	0.105629	0.167118	0.0733383	0	0.257784	2.88209	4.72977	0.295563
Hoxc6	0	0	0	0	1.56326	0	0	0	6.8725	0	0	0	0	0	0.115112	0	2.13384	1.63584	0	0	0	0	2.38596	0	0	0	0	0.115088	0	0	0	0	0.0170772	0	0	0.0647033	6.04154	0	0	0.348484	0	0	0	0	0	0	0	3.09906	0
Gstt1	13.4796	19.6284	11.3237	0	0	0	0	0	33.5261	136.687	0	18.1017	0.0711865	18.9164	0.377377	2.27228	77.215	104.021	0	25.7398	0	10.7667	0	0	28.4752	45.6169	17.2389	54.6235	126.53	13.0143	46.0336	131.367	0.600111	0	12.2712	31.6096	0	0	2.23599	1.23064	22.1214	20.7404	0.104861	0	23.6565	27.352	3.21142	36.3542	101.604
Gstt3	83.5039	24.7885	6.70261	116.307	5.5819	0.610422	15.6186	7.76736	38.889	14.38	1.29379	0.836358	4.11715	32.394	12.9975	17.3988	79.0788	88.6744	18.1825	1.94097	22.133	20.8282	1.22397	18.9314	50.0827	24.0791	6.30675	24.0102	45.8879	0.445811	0.0229328	3.24143	3.39973	24.8597	21.0574	28.464	83.4152	7.1045	5.20262	6.2957	26.8351	51.1317	48.5309	36.1139	47.9851	16.5654	34.1358	69.1201	60.9097
Ddt	38.5816	0	0	10.1429	0	0	11.707	0	7.03923	14.3732	23.1356	30.4693	6.93901	34.9338	7.23924	23.2962	34.1811	12.1567	22.6101	71.6127	14.3373	37.357	43.0328	21.9543	15.6152	32.3235	11.8248	0.236652	18.4941	17.4383	0.0316614	34.0833	66.6421	0	0	28.6201	0.637041	37.2614	0	0	0.363418	9.93368	16.4429	14.4313	19.3401	11.4398	34.2744	21.122	11.1361
Marveld3	0	0	0	0	2.04207	0	0.876153	0	0	41.2064	0	0	0	0	3.35078	0	0.0722624	0	0	0	0	0	7.23683	0	0.152994	40.8723	0	19.3995	0	0	0	0	0.0156061	0	0	0.0297922	0.531512	0	0	0	0	0	0	0	0	0.0905325	0	0	0
Ddx18	41.2151	100.336	46.2269	70.3123	0.0192227	0	1.71527	0	27.1088	66.0311	10.8336	58.4439	24.7288	18.1636	0.768621	31.8926	33.1806	70.4996	33.6826	25.5603	26.5609	50.4428	35.8344	40.5848	71.7009	25.8539	32.1832	38.2827	62.3826	79.3131	32.9362	35.9112	24.2156	0	0	31.0031	58.6382	27.3452	0.652697	0	2.19312	24.8589	36.0523	28.3341	0	48.5591	26.4295	8.9052	53.3702
Ubl3	149.3	338.93	164.722	32.5985	4.12207	29.1805	11.126	77.9899	121.253	79.91	137.216	219.826	64.1785	125.296	57.3804	122.839	156.523	66.967	215.144	129.135	156.178	365.215	137.119	135.194	221.708	133.542	152.078	149.778	181.075	112.591	77.318	68.8456	408.004	99.8321	0.171654	174.196	210.926	126.538	48.7599	6.07153	198.836	121.476	312.771	188.464	267.445	279.212	262.871	190.39	127.214
Gramd3	68.9893	5.58728	10.6919	4.44324	7.30102	0	7.13887	0.404801	5.31264	0.122129	0.391676	1.41027	1.17827	2.14615	13.8759	31.5459	3.02022	73.007	27.8381	8.81213	0.938294	1.25065	21.7629	2.02582	3.73971	0.734267	38.9347	1.34258	66.7143	5.09711	0	4.62495	0.203715	0.602562	2.42994	2.08525	1.8301	2.20556	2.79447	4.28636	4.79909	18.6247	6.2701	0.566212	1.54504	1.99412	0.839427	12.4765	30.0462
Eef1e1	22.9191	0	0	0	0	0	0.94782	14.1229	11.1487	34.941	0	27.0193	28.0215	27.6046	0	31.7709	27.378	29.2174	29.9872	1.50665	0.0383858	12.9694	42.4965	9.43917	4.7249	9.63466	13.1982	4.50732	72.6836	18.9751	0	40.5129	10.5327	71.4344	0	26.1527	0.0826872	105.111	0	19.6561	0	4.45937	16.546	0	60.8925	3.29421	55.6314	10.3632	25.4561
Akt1	29.1474	363.943	20.1805	29.5522	0.275318	24.0753	27.5835	0	32.1303	56.937	122.947	94.9696	49.8316	63.6663	23.8942	52.7252	66.6074	23.5781	112.994	251.513	57.0702	40.6906	21.3631	30.3973	94.8398	61.7882	61.24	125.249	21.6863	99.1687	141.663	39.841	80.9508	139.46	420.736	134.68	62.3663	180.524	55.6293	90.8101	100.238	60.4842	105.186	63.7262	88.1754	114.291	149.425	95.1082	11.0255
Cldn15	0	0	0	0	61.0783	0	2.47	0	1.19437	1.09617	0	0	54.8035	7.11467	0	0	15.3676	0	0	0	0.288049	0	0	0	39.989	12.8437	0	77.9878	0.148859	0	194.931	155.072	20.6893	0	0	0.397589	13.5661	0	0.304439	0.32816	10.4159	55.2093	16.1636	13.5491	1.32895	5.44395	0	11.6826	0.0292876
Il16	59.2343	124.529	10.403	117.119	15.0058	4.38377	3.01634	14.4354	47.3007	0.803809	0.892022	78.549	118.508	18.7711	21.6463	2.67745	7.29417	28.9806	81.6472	96.5221	69.2912	78.0734	34.0279	65.6616	42.4916	82.6104	32.8751	64.8465	6.20084	49.7643	0.104389	61.1817	25.1155	1.54576	0.219569	4.97319	15.8961	2.30087	2.13436	2.45713	10.9644	23.7615	10.0749	19.8347	33.6519	1.88881	41.5394	3.23486	42.2262
Tcirg1	110.335	9.41021	103.939	369.977	110.486	219.164	425.957	270.468	85.6418	101.579	20.2539	102.523	87.8597	144.899	120.754	115.012	130.631	117.442	94.8133	176.828	136.901	142.652	227.034	182.404	203.009	109.402	97.4568	105.033	47.2669	90.0594	538.928	79.2385	113.873	10.2746	428.916	174.202	279.086	190.999	91.0576	83.7316	74.051	135.512	90.7509	113.646	143.494	102.524	194.033	109.025	83.9903
Naglu	79.1241	1.01676	46.8507	0.771702	0.194442	0	0	0	3.36008	2.27377	2.91936	1.43421	32.6731	2.55605	2.05616	0.285237	27.5363	7.7095	40.3192	0.624292	6.55884	33.8263	49.8357	0.338606	0	43.3786	3.78411	91.1665	59.7161	61.6955	0	29.8572	45.8334	0.363187	0	94.65	0	57.8873	1.39329	0	1.45684	38.041	39.4878	24.6498	0	36.3121	24.1199	32.8073	40.5798
Coasy	110.4	0	0	4.16192	0	0	0	0	0	50.7359	0	18.9263	5.24313	6.57376	18.6708	8.89635	30.7098	11.1605	83.273	14.9727	29.6288	12.6291	2.7786	53.1107	0.136311	19.5776	44.6215	50.8268	0	36.4651	0	37.4589	35.5177	69.5725	0	54.6403	11.3828	6.5126	0	0	109.598	73.7353	0	23.5795	88.7818	13.293	27.9258	61.3386	86.261
Smo	0.976326	1.96859	78.6102	5.09893	1.2107	1.00899	20.7542	11.5747	39.9857	7.71517	0.441586	20.052	1.69686	36.7627	58.5567	9.28439	24.6935	44.6158	18.774	8.86038	10.804	0.677776	44.7234	26.9272	0.196925	12.8295	1.2239	3.13	75.5611	26.0895	0.023686	16.9014	21.2963	94.0277	14.1566	16.2742	6.76479	2.4305	2.02009	36.454	4.23622	4.48869	15.8321	17.5169	5.21778	18.6476	27.1635	13.7144	56.2618
Tspan33	9.72362	4.17747	11.0691	2.65546	6.08548	8.70761	27.4072	7.59601	2.42602	1.86155	1.23047	2.35134	4.01991	3.79082	4.75923	44.9532	7.02916	3.00638	3.09403	34.6719	2.8603	2.68539	4.08393	2.64231	6.83202	2.92462	2.7405	3.49315	5.00981	1.81632	3.04502	0.962529	2.55397	0.906752	3.47648	2.93651	9.5848	3.20315	9.55617	8.24015	5.58601	2.57515	7.76049	2.03472	4.16794	2.4524	1.01094	1.57294	1.97605
Crnkl1	49.3888	0	0	10.4546	0	0	12.8991	0	34.5145	66.0133	81.4289	20.5423	0	40.5559	32.4262	29.0564	38.9564	14.5648	28.3208	52.424	64.1475	25.4903	16.6009	41.4088	0	5.15006	10.6592	7.71995	54.8677	60.5274	580.169	23.4211	0.618095	71.6436	0	26.6081	1.17227	0	65.8199	0	3.57595	45.0939	55.8948	17.5734	53.2425	12.1639	35.0131	21.0751	29.012
Rin2	66.0002	4.08958	23.3034	15.5568	16.8569	11.8425	73.6114	35.035	38.3423	49.3324	11.0569	14.1706	24.2301	55.1988	45.9761	51.3862	36.8565	13.179	75.228	24.5478	25.1063	26.4423	34.1474	34.2942	121.878	25.7877	16.2287	11.2693	310.497	44.2661	0.45488	78.8621	35.5324	199.657	53.5342	115.321	45.4214	18.9379	250.315	632.409	78.1621	41.3891	40.2538	69.1498	10.87	65.8614	28.9282	69.7895	52.8412
Folh1	0	0	0	0	0	0	5.8434	0	0	0	0	0	0	0	0	3.99422	0	0	0	0	0	0	0	0	0	0	0	0	0	0	0	0	0	0	10.295	0	5.16411	0	0.0146485	0	0	0	0	0	0	0	0	0	0
Chordc1	21.4543	40.4471	64.9036	71.1342	147.653	58.0451	304.503	68.6028	65.3612	29.4727	51.3377	23.4714	96.1714	41.2687	84.5592	58.4647	74.7582	50.261	44.5715	19.4763	33.8495	46.566	70.0064	63.3623	55.3828	58.2372	43.7613	73.7116	45.6719	46.6308	64.1602	37.819	77.631	102.546	198.025	75.3641	136.047	30.8548	135.345	144.9	81.2125	69.8985	50.9047	31.9013	68.5717	40.0816	19.6997	74.4948	87.1013
Rtcb	188.983	143.519	79.9303	124.038	150.359	0	13.2754	0	135.632	69.3334	13.2149	115.931	99.0033	193.668	171.772	105.575	190.859	155.189	124.487	22.8588	180.783	156.75	45.8627	116.534	208.337	170.333	146.492	172.301	98.0949	202.044	78.0197	238.61	97.7192	0.476155	0.074643	29.3474	0	17.0262	27.0552	4.16525	0.603907	219.267	251.74	272.537	81.8338	296.593	126.468	157.676	45.93
Pwp1	71.0093	37.1724	0	0	27.5735	0	4.66777	0	37.6159	28.7358	0.0734146	10.6243	56.426	31.9886	14.5959	29.0459	17.8991	112.813	17.76	0	5.88123	80.6272	1.87967	30.1693	25.4825	7.92577	13.6528	50.7141	0.205663	18.6712	0.04105	1.83346	21.6588	111.738	0	0	9.28525	4.40652	6.82124	0	0.593107	32.2399	21.4531	16.9147	0.990828	47.8946	2.22378	50.965	9.52434
Fbxo7	61.7067	10.7714	32.7811	10.4716	24.4607	0	1.37595	0	14.7664	22.645	18.0385	14.8921	0.129413	57.234	53.4408	37.0251	7.93296	43.2224	46.2819	74.4176	52.8761	25.3323	0.181038	32.4037	20.7677	35.4237	59.4817	84.0605	6.85157	0.507049	0.146192	14.8071	41.7152	103.699	0.0824447	20.5104	0	60.2157	85.0861	74.3944	18.241	111.295	108.354	154.457	105.553	78.2002	140.092	83.1925	20.9848
Capns1	94.0664	427.296	153.561	185.28	63.8627	108.437	2.07079	11.3789	106.965	147.577	227.105	371.448	299.228	140.233	270.553	135.745	75.2136	170.717	146.247	256.972	231.348	156.253	115.06	88.8767	104.616	170.015	196.062	89.2871	189.031	151.535	7.23385	133.909	44.724	96.9664	0	113.326	26.8042	119.579	114.723	132.657	119.919	72.3261	94.8632	110.696	61.0935	115.47	77.4267	51.4102	103.871
Lrp3	11.1786	0.031786	0	83.9021	0	0	0	0	8.51046	0	14.6344	33.4258	15.3517	24.6372	30.9173	0.555709	7.56056	0	22.2727	4.52782	13.2066	38.3893	30.02	19.385	19.0656	40.0233	10.2052	0	0	0.761032	0.151782	28.8582	0	0	0	26.0914	0	14.9962	21.5215	81.0405	39.4791	0	29.6549	0.635421	41.8049	0	0	19.5553	0.78778
Dsg4	0	0	0	0	97.6217	0	0.797843	0	0	0	0	0	0	0	0	0	3.42455	0	0	0	0	0	0	0	1.31522	0	0	0	0	0	0	0	1.44427	0	0	0	0	0	0	0	0	0	0	0	0	0	0	0	0
Clpb	22.4405	85.4176	14.0303	10.6625	3.50075	15.6069	50.4454	51.3771	35.3606	83.7354	6.58389	52.3564	103.352	40.7887	2.16595	12.8275	6.06977	1.39556	64.4289	13.9594	26.4841	14.4807	11.6703	22.0424	34.9333	31.4265	31.806	21.0736	50.3336	21.7543	0	30.3347	8.69538	2.56325	283.387	10.5438	73.4991	45.8109	7.11053	11.2333	7.27358	82.4054	42.0078	23.8279	2.16729	2.15895	2.39091	45.9143	21.4742
Septin7	128.351	164.452	35.373	121.677	199.604	16.7353	55.8181	163.426	216.021	138.889	145.315	172.669	238.099	219.384	216.209	219.213	237.032	302.941	136.71	126.573	157.936	192.489	127.16	173.558	152.08	275.263	167.747	154.276	420.851	141.393	21.2476	149.426	120.822	120.904	18.3027	180.685	27.3115	86.4263	257.902	151.006	177.282	219.676	201.124	176.844	127.087	176.318	142.547	256.165	112.674
Zdhhc4	83.3742	25.985	98.2633	58.2789	3.04989	0	0	0	62.2414	47.1074	56.1293	41.4455	101.96	14.0561	89.3371	31.9841	28.1645	33.6725	58.958	110.466	63.7383	25.0313	75.1326	75.6313	57.1486	9.95645	51.0774	32.651	83.6877	60.6274	0.773063	90.2088	36.3838	71.3085	0	5.01495	14.4376	100.694	1.64338	0	36.5447	94.7123	35.1815	79.8436	76.0913	45.0285	9.74839	57.7348	131.385
Rac1	809.17	461.415	5.01085	220.892	1.64378	580.159	18.3091	347.006	330.019	327.675	521.61	628.18	431.992	589.3	594.692	304.775	473.148	476.018	545.693	829.798	620.706	573.434	686.674	592.105	412.542	411.446	462.054	499.847	400.364	410.53	3.80203	712.523	470.276	323.013	0	554.729	111.047	252.911	188.762	39.4065	208.353	646.985	514.911	510.408	437.66	478.679	427.189	493.872	214.923
Nup214	4.53088	109.486	1.4721	28.3779	82.3314	268.586	24.1641	7.02176	33.147	55.8674	96.6402	49.5448	125.093	40.0995	13.6604	26.4434	4.5572	3.08996	72.8037	36.7679	30.4256	14.8507	97.21	2.63126	1.10261	56.5364	48.8824	91.9241	16.835	33.9104	0.301545	13.3939	42.4539	114.293	1.65204	57.1748	201.965	1.28231	4.75291	103.652	62.9417	93.1781	40.7471	6.45307	18.9447	39.1579	88.0059	24.4677	42.2287
Aif1l	0	0	0	0	0	0	0.409201	0	0	29.805	0	0	0	0	0.0206145	0	12.3298	6.09048	0	0	0.0253063	0	0	0	100.92	0	0	0	0	7.04859	0	0	0	0	0	39.9069	0	0	0	0	0	0	0.0272681	7.77758	0	3.64979	0	9.73003	0
Cpa3	0	0	0	0	0	0	8.18979	0	1.03408	0	0	0	0	0	0	0	0	0	0	0	0	3.34264	0	0	0	0	0.752688	0	0	0	0	0	0	0	0	0	0	0	0	0	0	0	0	0	0	0	0	0	0
Ltbp1	50.0052	98.5531	168.678	75.8237	494.592	347.717	378.273	312.084	306.208	44.1474	148.193	114.875	201.468	93.7557	162.418	169.719	64.994	181.31	140.752	89.0777	70.0991	127.366	106.446	99.8255	94.2543	76.296	92.7141	123.338	59.6212	89.0419	37.7743	47.3017	81.6148	87.3657	445.15	60.8488	248.657	57.1025	351.351	285.836	75.8069	28.4776	58.1423	67.5033	85.0119	91.8136	108.878	76.5746	226.841
Ugp2	1.16587	128.615	220.794	2.001	0	3.46243	18.6247	15.904	12.9426	38.3213	0	28.7357	39.7976	63.8256	61.4425	38.266	53.926	79.3377	20.7466	18.0787	28.1422	14.251	17.1245	38.335	8.09182	40.8571	52.4494	154.975	84.8748	42.3972	5.12801	189.959	41.9124	0	0	0	32.0828	9.0701	22.7407	0	16.7368	40.3988	4.06839	40.3162	11.7961	11.0047	10.5607	62.4481	70.2919
Kcnh6	0	0	0	0	0	0	0.644023	0	0	0	0	0	0	0	0	0.167974	0	0	0	0	0	0	0	0	0	0	0	0	0	0	0	0	0	0	0	0	0	0	0	4.62817	0	0	0	0	0	0	0	0	0
Trmt1	36.95	0	174.981	110.761	86.3546	1.96312	44.6632	1.15264	25.6508	108.16	90.3292	34.8012	21.9702	42.599	66.5615	46.0977	61.839	42.9417	112.688	37.0897	31.0886	68.9471	70.2875	68.0985	35.7144	108.629	119.195	66.9249	47.899	81.7357	0.531107	27.3162	141.162	1.8701	5.28943	135.186	191.952	139.053	2.27217	77.9868	16.8056	90.0816	92.1687	31.7307	74.7931	89.3637	86.8144	52.6229	54.5341
Nacc1	16.5707	127.188	34.6369	32.0929	2.83116	74.657	2.15373	0	1.90726	4.02346	8.93484	38.9789	0.969414	5.85046	16.6948	1.7885	15.5429	0.502231	4.53998	3.3686	10.3885	59.0745	24.2517	9.2346	3.64197	9.34834	10.1524	1.07334	2.05166	13.4817	6.88581	0.0287493	9.92426	19.4896	0.0365411	0	0.40685	12.3267	3.01827	0	22.8162	0.505081	7.15313	0.315184	1.63116	11.4218	25.8271	5.51831	0.3837
Nfix	16.2966	72.3541	29.9306	133.018	6.41513	20.5691	3.99308	2.56026	101.822	243.525	365.151	90.4404	110.96	126.48	173.631	55.9924	42.7963	106.561	74.1084	134.003	105.855	78.9046	49.3528	66.5725	60.4079	117.004	92.915	58.3543	94.3226	84.7439	205.909	217.238	30.304	41.1406	0.233635	7.79909	30.6835	24.0468	18.6984	50.5962	32.5872	4.06419	30.1587	21.6332	25.2733	14.6091	38.1827	65.7755	110.347
Slc1a5	65.604	0.745454	0	117.931	226.404	28.1671	51.8201	319.881	78.5795	38.8816	10.1822	0.280579	3.21484	1.09986	23.5035	23.4216	74.2859	94.7041	43.8327	27.958	1.43766	30.2404	0.838635	21.3795	35.752	97.6806	48.5667	38.6681	76.9974	29.3647	0.162904	143.161	84.67	0	0.561208	69.3587	46.8315	27.8626	19.3166	43.6164	4.48646	97.8845	90.0528	104.708	70.3115	42.3711	6.23212	51.6024	114.67
Uba1	33.6843	262.431	49.2169	20.4483	2.39774	491.94	3.05858	303.092	126.614	148.707	19.122	137.806	17.1602	124.516	64.0484	125.765	181.023	76.2135	166.858	164.055	141.77	297.496	99.7498	187.12	104.446	85.6714	114.997	265.474	69.9613	200.693	0.870483	127.537	86.3253	42.2635	1.61293	171.427	67.8479	287.246	11.7281	133.889	180.686	186.477	147.35	173.587	161.566	208.162	92.5381	127.729	167.885
Vwf	113.845	34.5218	0.477018	2.10981	16.4876	3.05533	11.8585	28.2123	97.1825	1.11122	4.04511	2.84115	1.43777	259.819	171.762	1.77149	477.621	59.373	14.9065	39.3625	1.97683	62.2332	0.15494	4.07199	854.456	61.0299	0.684412	5.14182	2.95038	1.25832	0.509918	16.6605	908.613	418.309	476.772	392.494	928.048	921.003	463.37	416.02	781.473	296.006	1100.83	706.564	1282.17	751.363	1382.58	680.105	31.364
Siae	39.8667	5.261	0	0	7.6778	5.20007	26.9434	25.043	109.989	20.7852	0	14.7704	37.6839	2.2666	6.01564	42.0951	5.8724	42.7691	35.4105	5.29065	8.13166	55.1631	18.1078	28.0171	103.389	3.59817	22.7133	1.22912	5.12369	32.3005	0.0288848	83.0551	30.3	35.8525	0.115182	88.8129	4.81366	19.9238	3.01878	11.0318	4.51634	14.2177	19.1747	10.5557	6.47738	11.7024	12.2981	34.9952	10.0935
Vsig2	0.954179	0	0	0	0	0	0	0	5.43808	0	0	0	0	0	5.34259	0	31.6559	2.01337	0	0	0	2.14279	0	0	25.8946	15.1003	5.29319	0.0421407	0	0	0.133499	0	19.7807	66.8701	0	36.5621	4.96732	16.6289	48.3774	0.517856	54.921	64.7383	72.4012	44.0117	53.7463	37.6921	47.8029	8.29092	2.93719
Esam	419.409	0.215769	0	0	0	0.329987	11.7318	0	545.893	488.575	14.6704	0.027659	44.3027	368.837	60.893	0	1196.47	139.646	22.2159	8.43805	33.8295	180.145	6.76038	63.8822	1007.63	543.5	59.8556	42.7054	0.104616	25.6882	0.0260432	68.7152	1183.86	1827.91	0	1413.98	575.68	1615.49	965.371	1210.25	1095.09	1638.02	1493.28	1378.92	1673.88	1814.98	1623.64	1291.15	184.899
Spa17	6.87935	0	0	0	12.6366	0.258183	6.41245	3.60924	0	0.191253	0	0.235733	0.0816797	0.551904	0	0.0786943	2.49078	11.6838	0.151996	0.21695	5.18527	0.0640515	0	1.83511	0	0	0.0753923	5.68796	10.9355	7.76162	0	1.5384	0	0	0	0	0	0	0.203676	0.355946	3.40211	6.66275	0.510546	0	0	2.38839	0	0.990196	0
Fam50a	139.893	0	0	30.6656	1.99843	0	0	0.0914385	92.7755	30.7563	0	49.2656	36.0826	80.667	9.73484	49.009	69.4041	28.6779	38.9214	28.3659	27.4195	105.881	109.147	54.8867	43.5991	34.4952	43.8557	34.1203	58.799	57.1174	0.611413	46.4039	29.1812	101.226	0.0373579	43.5064	2.79296	0	0	0	47.7592	33.8025	27.5379	52.154	1.34584	47.6246	61.7752	26.9552	94.2111
Emd	34.6394	0.080806	74.875	14.3613	40.2748	0	0.71227	0	19.2783	20.1806	15.8284	9.44491	12.036	0.192528	5.78466	0.0334722	11.4287	1.12754	10.5307	8.32744	20.1844	3.69368	4.9272	6.36593	6.98071	11.0867	5.73422	26.6891	4.62758	28.5334	0	34.5208	22.4641	45.0876	14.7524	0.0607614	0.667324	5.45363	8.75628	28.3018	3.92701	2.7312	5.15451	4.24747	10.541	17.0927	3.20842	4.75309	16.8704
Taco1	0	0	0	0	0.182375	0	0	0	0	2.55346	0	0	0	0	0	10.6632	0	0	0	0	2.21242	0	0	0	0	3.55926	3.62246	0	0	2.06318	0	0	0	0	255.612	0	0	0	0	0	0	13.9838	0	0	0	3.57927	0	0.989964	8.04393
Grik3	1.00975	1.47289	9.71484	9.77724	9.8882	3.23883	21.2705	9.22303	2.92253	8.95817	1.00961	2.38984	3.82758	1.54128	2.11753	2.25987	2.23263	3.22132	1.98917	0.585228	1.82377	2.43856	2.20561	2.66834	3.72629	1.98742	1.75068	1.60982	3.18871	1.15825	0.611187	0.575009	1.31708	3.40637	15.3967	1.72093	5.71773	2.10534	8.02082	15.0592	7.35138	2.07044	0.857217	1.16432	1.2574	2.68417	1.08353	1.40831	45.2405
Gria3	1.54386	0.67537	1.3472	3.73818	3.85426	2.82937	8.74496	67.6425	16.8065	5.06676	0.0364357	1.28811	4.27636	0.917248	3.99708	2.02852	1.52469	2.74121	1.75781	0.993842	1.32593	2.16268	5.72137	1.33098	2.13031	7.66247	4.86375	3.0064	2.13049	1.43478	54.3119	2.10102	0.211162	0.0803646	1.39842	1.10306	2.6936	2.88123	4.37463	6.21187	3.02558	1.6264	0.524232	2.04	2.27839	2.26489	1.23892	7.15863	0.77297
Npas1	0	0	0	0	13.5501	0	0.860359	0	0	0	0	0	0	0	0	0	0	0	0	0.0460669	0	0	0	0	0	0.0290329	0	0	0	0	0	0	0	0	160.406	0	0	0	0	39.8028	0.614309	2.7352	0.616334	0	0	0	0	0	2.85057
Sipa1l2	43.2346	222.583	9.51966	0	9.0713	1.09567	34.8619	2.32198	0.61751	3.78304	0.124952	2.31232	0.184905	5.2844	10.7853	0.267166	53.7302	23.5332	6.88027	22.915	2.8754	10.0294	13.4066	0.311491	53.9933	2.92508	2.1387	1.92398	0.462733	0.168157	0.0930872	21.2238	91.9092	150.27	1.04478	65.4496	46.2384	90.9511	44.9021	49.2459	27.0288	35.5704	98.6412	78.342	39.1737	32.7098	106.084	81.4025	3.4476
Ap4e1	4.48324	13.8028	18.606	11.2811	26.0638	35.2256	66.2819	119.117	3.86048	8.53341	84.4417	17.5244	15.6856	14.5935	36.0091	45.5199	15.1539	21.6858	31.5801	35.3114	30.9148	11.1124	21.3463	15.5068	53.3997	21.4999	13.478	16.6017	12.8429	7.76313	2.08539	10.7591	11.3829	16.6078	14.4418	10.0113	29.94	11.1722	18.5066	31.7747	18.656	31.0642	4.99512	10.2217	9.13948	15.2774	7.9144	22.2827	21.4128
Blvra	12.7918	74.7411	30.6793	0	8.17712	1.1947	2.92345	4.33704	29.0515	97.359	18.9187	47.588	46.576	6.47234	14.4769	40.3464	42.8674	30.9337	32.812	44.0636	46.9874	57.8357	24.0162	31.2939	82.2924	26.9519	45.2845	67.193	5.30811	41.6876	0.0531142	31.6188	17.0025	2.21284	1.21104	23.4432	13.02	21.5585	1.05684	1.56461	29.6691	55.1082	46.5313	26.3191	36.7696	48.4671	29.4638	36.6025	37.7193
Pdzd4	0.944311	0	0	0	0	0	0	0	3.10724	10.3568	0	0	0	0	0	0	2.01125	5.71476	1.12861	3.95453	0	0	0	0	0	2.57355	1.27073	0	0	0	0	1.99997	0	0	0	0	0	0	0	0	0	0	0	0	0	2.06334	0	0	4.78818
Srpk3	0	0	0	0	0	0	0	0	3.14588	0	0	0	0	0	1.22855	2.43673	0	0	0	0.0103818	0	0	0	0	0	0.0156403	0.0509327	0	0	0.129689	1.43936	0.0273087	0	0	0	0	0	0	0	0	0	0	0	5.6936	0	0	0	9.32729	39.0819
Idh3g	83.344	28.1515	73.9633	114.222	115.644	70.7465	16.0782	6.76551	132.769	173.523	0	108.955	184.468	74.1401	67.8903	98.0142	114.61	158.082	158.798	115.906	150.476	142.999	240.475	112.559	174.962	106.621	171.262	203.842	28.9327	106.048	0.378052	236.445	99.0399	3.02728	0	128.098	71.7361	10.3095	10.5019	41.8891	58.4038	100.792	112.905	117.252	118.094	131.558	189.226	177.047	77.8077
Pnck	0	0	0	45.7089	0	0	0	0	0	0	0	0	0	0	0	0	9.66643	0.0443368	0	0	0	0	0	0	0	0	0	0	0	0	0	0	0.363128	0	0	0	0	0	0	0	0	11.6755	0	0	0	0	0	0	0
Ssr4	96.1204	154.281	338.236	253.511	4.63871	0	10.5072	0	145.204	232.462	266.049	105.63	34.7515	169.034	155.748	192.671	87.5127	108.324	100.352	167.324	203.696	153.097	184.547	185.038	151.389	109.355	180.993	161.816	93.3163	183.72	0.868897	188.658	91.0799	97.9007	0.0399093	105.366	95.893	162.423	57.8389	0	64.4287	162.011	108.681	134.28	55.067	138.453	73.0144	114.281	100.599
Bcap31	145.39	177.674	141.302	193.748	0	31.6044	0.785316	5.13344	129.448	302.915	180.237	162.201	48.4611	106.356	19.5068	98.5231	90.3937	151.06	95.857	157.951	140.715	182.631	99.0957	168.262	98.2216	178.463	148.782	135.901	135.465	146.753	272.891	181.032	113.857	98.2154	0	83.7665	5.19783	115.655	9.488	4.59179	95.9171	176.152	115.529	99.4455	147.769	164.177	105.909	96.0822	110.435
Fam98a	49.8702	39.8397	0	5.18857	3.02305	68.8612	6.38313	0	22.3124	9.11361	0	23.1666	1.58608	0.155869	33.1778	42.1459	1.09951	31.9757	22.5128	40.1543	23.2064	45.7612	28.2305	42.6731	0.0968699	6.42419	22.587	81.2731	2.17204	7.4147	0	15.6882	16.4678	70.1956	0.0653064	0.0386086	0	86.2683	7.78081	0	0	12.4168	44.0553	0	1.32576	41.8565	8.99474	17.6538	2.45513
Ltbp2	50.6	0.358243	26.3193	217.346	6.41159	2.10368	21.0916	3.9624	59.0337	0.0537601	0.140377	2.2523	1.84034	1.67915	0.328911	18.3439	0.525172	1.88925	0.99022	0.197695	3.25775	0.154936	3.10109	1.23132	0.332293	0.3284	0.982955	0.775454	0.234396	0.717958	0.0288985	0.469553	1.02789	0.0232604	0.607794	0.100279	0.713644	1.38036	3.00717	17.977	2.73752	1.18665	0.737763	1.04664	2.64678	1.2914	3.40736	0.556528	0.832126
Kmt2a	95.393	285.945	7.83785	147.358	29.8048	20.3931	4.11472	0.135342	58.3941	171.231	69.7026	94.161	11.768	72.5837	58.2243	38.5421	29.8709	35.2089	43.8293	101.585	57.5717	49.3562	87.2648	69.1238	29.4748	47.1903	54.7502	63.5248	58.7967	85.3248	7.94519	143.043	54.9962	21.7168	0.0546606	99.8912	119.367	41.9951	0.0157843	0.800083	33.9331	50.0494	34.9262	63.1873	70.9648	46.8483	46.3814	64.0939	77.017
Ift46	14.8985	20.4081	146.592	66.789	31.8046	71.1042	36.8555	12.7912	52.9525	58.2415	128.267	31.6491	27.481	28.0142	28.8265	45.5045	18.2796	40.7043	41.7679	33.2963	25.8447	35.8203	28.2071	45.9725	3.45848	77.7641	55.6801	35.0992	56.5404	44.2578	658.606	72.7382	13.523	7.915	34.733	15.1346	101.665	24.2195	15.0745	12.4503	20.8629	42.3644	47.2246	8.09533	39.1265	37.0421	15.5908	29.0443	78.6405
Tmem25	0	0	0.140068	0.854974	0.258809	0	0.570177	0	2.13541	0	0	0.069146	0.0467128	0.323492	0	0.743864	0.709524	0	2.03476	0	0	0.151714	0.245095	0	0	0	0.0271899	0.345067	0	0	0	0.0321933	0.140131	0	0.150426	0	0	0	0	0	0	0	0	0	0.0383087	0	0	0	2.47554
Cd3g	57.6151	0.722241	0.194411	0	9.41554	9.68401	19.4416	0.856849	104.555	0.108012	0.161299	2.83348	0.194655	23.5144	0.392572	102.081	1.00034	1.73939	0	0.014559	0	0.100279	1.77785	0.69496	9.96619	0.234853	0.204358	0.0733991	0.502849	0.0272734	0	52.2302	2.35573	0.248438	59.0814	0.123683	36.6313	0.410466	84.6223	0.797746	0.259394	0.0356184	0.153798	0.0601496	0.957529	0	1.04931	0.750409	0.116099
Trappc6a	76.4872	45.6017	0	29.6191	0	0	6.9657	0	50.8531	87.3338	0	42.9205	68.9612	59.1707	26.308	21.2434	39.8364	10.659	45.7657	17.258	30.246	20.331	38.1876	20.377	41.6976	108.616	22.8384	82.2719	39.1301	92.436	0.0598208	60.1533	13.9169	198.747	0	43.0989	0	0	0.612652	19.9037	16.3575	19.6424	43.1022	24.7676	25.9928	50.2325	26.4442	22.9805	11.9272
Supt6	22.5329	71.6887	212.814	2.64701	5.08333	18.8271	11.4943	63.365	22.2113	66.0375	12.7188	35.4513	1.26028	13.0369	62.9821	53.9372	74.2732	31.7099	55.8595	24.5806	32.0384	67.3978	2.91157	21.7254	17.7526	16.6165	32.7656	76.1755	34.0798	66.8352	0.179528	31.8134	81.1039	7.05088	1.2955	118.082	60.3989	85.2824	46.9509	77.0132	84.0813	32.0009	18.429	66.1855	36.1373	15.9509	65.1609	19.6908	5.61776
Spag5	0.658477	1.10284	23.7385	24.6947	56.934	22.6578	46.0218	27.9887	1.71334	0.381944	1.31077	0.486598	3.7156	6.84866	0.676281	2.19493	2.72013	2.01341	1.78247	1.24677	1.87386	1.24256	2.7987	2.56523	0.594441	3.37882	2.32327	0.189939	2.33846	2.12982	0	0	1.74963	0.852964	15.92	5.5531	9.33111	19.8287	10.7471	22.494	8.59865	1.99409	0.767229	4.65723	3.04246	3.37785	3.26566	2.07741	0.398527
Foxn1	0.217488	0.648376	1.01069	1.96593	5.34705	0	4.11244	2.27497	0.542499	0.0119452	3.32875	0.774939	1.92935	0.90377	0.559231	0.448237	0.528598	0.0938075	0.345414	0.272289	0.0341991	0.220693	0.261234	0.454662	0.12382	0.171924	0.606064	0.0800892	1.35334	0.495638	0.140691	0	0.0506066	0.197746	0.716398	0	0.724352	0.205022	0.565182	3.51012	0.717121	0.319735	0	0.131461	0.19348	0.068866	0	0.17975	0.90227
Unc119	3.04943	0	0	0	0	0	0	0	0	22.163	0	0	49.434	0	0.396753	0	0	0	0.158462	0	0	0	12.8308	0	0	0	5.73561	0	9.7873	15.7405	0	0	0	0	0	0	0	0	0	0	0	1.22258	0	0.179869	16.0526	0	0	4.61582	34.4526
Rab34	30.8738	18.3839	141.736	298.035	270.169	110.806	565.763	118.197	68.9875	33.5706	47.3798	15.1619	84.1396	39.3246	99.8304	60.5538	68.1349	74.8683	11.6486	34.0825	26.9091	26.7695	76.3703	48.9009	72.4839	58.8744	34.5624	33.8499	104.508	39.7889	144.18	43.2032	43.9138	21.4056	385.263	62.9664	274.292	103.912	197.313	264.587	110.256	37.4378	26.8454	21.5256	56.9386	61.8656	17.3678	40.2445	75.1904
Sdf2	25.9339	154.226	134.311	111.506	0	113.589	1.24684	0	39.6677	71.0439	11.5359	91.7179	76.9644	58.6013	147.94	120.376	71.2602	34.2093	26.8122	57.0054	78.0722	103.393	49.4043	92.7623	73.6371	80.3074	47.5287	52.0614	53.6239	123.886	0.402069	83.3741	87.4808	72.3451	0	118.995	137.345	174.469	90.051	17.1977	44.5219	136.566	49.6343	31.398	79.2085	62.5128	124.455	66.6065	29.0327
Ccne1	0.0270865	0	1.84909	0	0.341397	0	3.86506	0.59079	0.0587102	0	0	0.0514306	0.369105	0.0485787	1.47764	0.212268	0.303251	0.105018	0.0543147	0.117719	0.0689263	0.203965	0.0907149	0.0522192	0.13783	0.0183202	0.146277	0.0432599	0.030262	0.0932639	0	0	0.0244561	0.060469	0.237181	0.0501457	4.92304	0.0688145	1.45467	0.399046	0.102786	0.772912	0.150002	0.13772	0.0830325	0	0	0	0.24616
Hsf2bp	48.9918	0	0.468222	0	7.01902	1.61144	3.01576	2.40428	10.2678	0	0.555643	0.0472114	16.7725	0.150785	12.904	0.933141	0.894519	0.414049	0.802324	0.0151329	0.279206	0.0414289	5.06536	14.804	0.375183	0	0.210936	0.416183	0.0266456	0.122073	0.736948	0	0.067004	0.255769	2.22717	0.467742	0.267038	0.544046	0.389601	2.11681	1.52903	0.148211	0.100185	0.0633223	7.90629	6.38123	0.0708589	0.154485	0.0945122
Bbc3	0.784945	0	0	80.0722	0	0	0	0	11.2692	3.96342	0	8.79966	0.130818	10.4038	3.63466	30.8641	28.9951	0.37721	23.0551	12.0144	1.76248	1.8369	2.12934	30.5952	31.4133	41.3276	10.3097	6.04016	5.01187	0.106587	0	13.7991	4.77097	61.8326	0	0.811266	12.4133	22.6339	47.9705	25.5259	36.6806	19.8694	42.8319	12.3359	8.66221	25.6611	5.61258	8.29179	29.9167
Mybpc3	0	0	0	0	0	0	3.19377	0	3.53486	0	0	0	0	0	0	0	0	0	0.106556	0.0318485	0.032886	0	0	0	0	0	0	0	0	0	0.0280656	0	0	0	0	0	0	0	0	0	4.824	0	0	0	0	0	0	0	0
Psmc3	284.169	358.53	165.169	233.897	44.2023	0	0.467289	0	264.703	147.156	44.2245	162.63	101.501	177.848	52.2949	163.934	98.5117	270.108	97.2159	238.119	260.524	202.677	243.097	230.513	219.489	274.828	139.132	225.166	92.1251	187.124	1909.15	254.193	147.016	262.033	0	123.593	191.462	209.823	70.4164	47.1532	100.959	189.147	152.867	249.919	153.332	208.14	137.828	230.824	86.292
Acp2	79.4571	3.30869	6.08766	0	7.30882	5.92982	259.127	671.118	55.2985	11.6414	180.834	82.2127	6.89378	26.6918	26.008	104.478	30.0629	79.3623	126.727	94.9054	84.6782	4.85063	16.8303	47.9653	2.57576	21.3167	27.3518	18.279	24.5934	30.5686	0.512196	42.9361	75.6994	23.2526	2.20418	60.4019	4.01492	18.1257	10.5323	3.01473	79.485	4.40315	10.3741	30.0041	70.7904	10.1593	98.419	16.4118	11.8415
Slc39a13	74.9943	0.304654	1.01219	0	0.0434861	0	2.59506	0	66.299	1.14553	89.724	14.0928	6.69234	3.30428	10.8744	1.5158	8.06139	12.854	24.1945	69.8338	35.7133	34.0387	114.358	17.871	1.72289	41.6704	52.5097	35.0379	14.5766	32.4118	0.0432026	62.2673	36.6461	27.9558	0	119.454	0.341461	15.1462	0	0	21.2465	21.2116	23.1824	37.22	26.981	28.6965	25.1704	17.9344	288.027
Celf2	50.5188	35.9728	26.2042	22.2339	85.5053	109.435	41.8592	44.0464	200.652	29.2486	38.9205	41.9192	89.1603	35.9709	128.111	51.8639	61.1493	98.7167	51.9774	47.7219	4.42682	21.0634	41.3436	43.2522	0.398362	62.2891	97.2032	100.826	149.573	44.381	0.194026	156.574	5.11905	0.937932	10.3044	0.614934	57.7561	2.07472	55.503	41.1219	3.0121	0.396737	0.537025	3.22505	1.96655	17.1287	12.539	52.2085	68.4577
Nr1h3	64.2845	0.0292075	0	24.7124	0	0	0	2.03487	40.1175	45.4852	22.4568	130.846	30.3888	80.071	142.529	93.771	0	1.50563	135.88	164.757	223.776	152.754	172.058	102.685	0	45.385	68.6033	97.5055	36.2883	134.826	0.19402	103.698	45.9442	0.0423846	0	0.0873783	0	0.134352	4.32524	0	13.5123	15.1102	0.931386	17.8552	0	27.3908	19.1324	15.3621	34.7864
Ddb2	0.552651	0	0	5.3162	0	0	51.1347	0	32.9799	0	16.9247	23.8062	58.4824	16.2621	4.31538	1.46716	16.1913	3.19086	10.8096	29.545	24.9702	20.0804	64.1959	3.02783	0	9.82416	1.30168	7.90148	1.99099	6.32539	0.0349943	34.2584	18.5276	0	0	0	0	0	0.159642	0	0.0393301	12.7739	13.7042	4.76264	0.312155	22.1658	0.0359748	19.7946	25.8638
Spi1	25.2238	0	0	0	0.497653	0	0	0	75.3287	0	0	7.56998	0.714059	0.00303217	0.0477926	0.0425441	0	0	0	0	0	0	0	9.02731	0	0	0	0	0	0	0	0	15.1621	0	0.56583	0	0	0	0.109417	0	0	1.03636	0	0	0	0	0	1.87088	0
Sf3a1	0.800524	0	12.8005	6.50318	2.12782	0	23.5981	226.857	28.3774	11.3132	1.33769	4.33267	1.16856	0.207017	21.1806	22.7389	19.598	1.50704	4.57702	35.0503	15.9481	60.8671	1.57506	20.9641	51.2085	4.63183	53.4034	80.3009	10.6476	17.7581	1.11448	29.9904	37.9203	0.554793	0	93.3751	6.64442	15.8523	41.8708	73.4133	4.65852	37.1299	68.0954	31.9302	48.742	41.5058	36.0125	32.2716	6.57816
Stat6	113.243	0.0516883	65.2769	129.535	35.2399	0.590279	1.81049	0.0829365	80.0201	8.38199	5.86574	8.97774	8.55572	66.9567	16.4625	1.42985	74.1783	221.03	19.4376	74.8398	40.4076	38.3591	29.5302	87.2465	52.7925	39.5304	37.5076	19.0181	1.91354	50.0049	0	5.36854	43.2899	4.00867	0.518537	99.0398	10.2326	25.1769	6.16781	4.1711	82.1568	58.2459	77.6758	103.349	80.5274	93.3571	97.6644	66.3619	88.715
Napsa	26.026	0.0527984	15.2963	12.0354	8.30707	0	28.3688	8.85226	46.6463	0.0852635	0.0291268	0.791525	1.77321	0.153485	0.423869	1.12661	2.05725	1.12081	0.286879	0.765306	2.00211	0.257613	0.839958	0.818509	2.4635	0.390058	0.841016	1.16877	0.902189	0.102606	0.0254506	0.460424	23.6229	0.105198	0.803879	0.581353	11.5496	3.96607	4.25881	42.243	0.300835	0.863048	0.706553	0.178545	0.542708	2.93653	43.8142	6.18593	8.03981
Vrk3	83.3489	51.5569	4.30638	66.2837	1.42713	5.71044	8.08467	8.69022	87.7042	16.9202	26.1863	39.1951	20.1829	53.5096	92.0583	48.2053	18.674	60.6403	15.2193	183.978	39.8201	37.3269	99.1209	64.9661	78.3362	5.53976	25.4074	118.647	3.73098	64.9035	0.51467	87.0808	127.732	266.559	17.1896	1.041	3.72048	0.835316	43.0974	6.67212	6.34958	61.3158	90.7734	40.8638	97.1332	94.0316	107.096	124.474	15.8764
Smg9	4.70078	4.04622	6.58629	22.2072	36.0504	7.27933	49.8173	35.8624	21.9929	40.8455	8.52541	17.0924	26.2511	31.7338	36.2966	8.36478	32.2167	6.3652	33.182	37.393	20.4735	37.0928	26.9406	31.3691	29.1086	30.9045	44.1093	13.8366	10.3053	24.2795	1.52837	29.9853	51.7795	2.24542	7.24506	38.0334	23.7433	7.08073	35.1638	47.9617	20.8251	34.1814	24.4237	28.539	23.8934	4.47937	37.8609	16.6758	30.2749
Paxip1	28.6556	0.374251	103.233	12.689	3.65871	13.2397	24.2193	14.2033	69.5084	1.56598	3.46821	8.6455	30.2397	26.6023	26.5069	13.9693	12.1679	47.0926	12.8344	2.0881	32.057	42.4929	6.60382	13.2436	96.4955	98.9751	34.0564	66.1834	33.4083	18.1803	5.77461	20.956	18.0318	12.7253	9.30706	117.625	107.701	5.00848	7.80134	11.4161	8.39042	20.4994	4.85946	16.092	50.062	23.6316	49.8907	20.4862	63.3478
Rmnd5a	18.6133	34.8169	44.4921	88.786	154.843	0	27.9415	13.0091	16.5236	26.7606	105.78	58.3785	32.5121	46.9117	20.6571	20.5937	68.3893	27.3031	16.7292	55.9031	48.3239	23.7724	32.4179	49.2396	87.6064	29.9709	45.5707	52.1428	8.89911	60.9753	1.04087	19.2252	28.0316	8.22867	0	4.58117	0	39.6466	28.475	3.41418	60.3161	18.4584	55.041	21.3678	19.5994	40.9687	60.2257	60.6438	18.2726
Mov10	2.52382	0.222925	5.15892	0	16.6553	1.59929	7.7689	0	1.13797	13.8512	12.2703	3.95665	8.52506	8.29219	1.37854	1.72467	20.6178	180.025	19.7593	39.3027	34.3292	3.48005	6.69146	22.4024	37.3894	3.55564	21.3769	7.72061	5.76806	7.53416	0	0.403438	4.49961	22.9749	0	20.3451	1.67504	33.2782	32.9358	55.2082	13.8584	1.60802	15.4721	90.0576	28.0564	10.715	2.87092	16.2584	2.70857
Ppm1j	3.69965	60.5419	0	0	21.8638	0	0	0	0.0168264	0	0	0.769585	0	2.69179	0	15.7856	0.295824	0	5.12524	35.0058	14.0354	8.17647	0	2.26949	10.2028	1.06006	11.552	0	33.8733	6.28646	0	8.24265	3.64218	0	0	0	0	0	3.88748	0	0	12.4082	0	11.3623	0	21.7574	18.8441	7.32731	12.9003
Rhoc	190.724	156.547	0	180.799	79.6181	479.095	44.3143	35.2063	205.931	188.789	144.633	160.647	136.436	188.096	80.854	180.949	161.849	237.509	119.313	88.1807	136.055	183.144	210.097	101.213	134.859	154.486	129.797	125.204	122.595	290.189	320.323	252.891	176.772	52.5963	1.00086	137.266	36.4448	232.309	111.344	37.856	108.426	117.331	183.606	187.669	116.363	115.306	116.622	105.808	98.4236
Tead3	0.245267	0.0325398	0.962554	10.0949	6.80157	0.240045	2.15799	10.3749	6.96579	0.105946	0.533818	35.2898	5.94558	0.176624	23.2402	1.29072	8.40018	75.6303	0.808493	0.0608273	0.625405	0.468713	0.285915	3.33506	1.57427	0.208603	19.835	2.53573	23.9538	19.3764	224.119	7.18236	0.376099	24.0902	4.92797	0.449693	5.5599	0.133286	1.1474	0.237675	1.75075	0.818386	0.839401	0.520485	1.81687	12.3086	4.25024	2.56394	0.838748
Ppard	6.1927	1.23774	0.924319	15.7153	0.309039	10.7301	3.71702	1.05017	1.42238	0.940393	52.1332	23.9938	5.55836	2.0658	42.668	2.80576	9.49861	32.2892	58.6218	8.44933	19.217	4.37309	18.4539	10.6085	7.44068	25.5811	5.14412	4.473	3.37849	14.3534	2.67159	0.815719	17.8414	1.45082	0.719312	3.99688	6.6597	0	7.7752	236.536	5.56909	1.23729	32.8999	16.8834	43.9714	12.5765	14.0006	18.6535	48.149
Def6	0	31.0831	6.34678	0	0	0	8.53027	0	7.24602	1.93952	0	0.205366	0	0	22.6031	19.6969	22.8086	0	0.106073	0	0	3.20898	1.71966	0	0	15.8566	6.45066	0	0	0	0	0.921054	13.2899	0	0.152758	11.594	8.6512	57.3739	0.554171	0	50.4889	19.8092	16.9052	30.2915	54.6067	19.9865	6.71916	8.43011	0
Peg3	0.0961453	74.4019	0.262507	0	1.72079	0.152422	1.1474	0.738799	1.5718	15.4972	1.63424	7.60335	0.108259	0.236146	4.07442	0.136706	0.540678	0.442304	0	0.162047	4.5802	0.162105	1.27223	0.175496	0.224089	0.488845	3.99896	0.0746963	10.4335	2.02713	1.22029	0	26.3594	0.490897	0.222708	0.41484	0.796043	0.824438	0.0830933	0.133874	0.131252	12.6011	0.347869	0.123108	0.182815	1.93494	0.695372	5.62995	12.4118
Zim1	0.355024	1.17211	2.11071	0	7.39205	7.30134	13.871	3.94885	1.01491	0.429344	3.54006	0.37331	0.577399	1.29848	16.7173	0.473224	1.14118	0.971536	1.11578	0.479542	0.894843	0.707407	1.25526	1.632	0.969039	1.18745	1.01731	0.522285	0.735137	0.52475	0.0589971	0.0305521	1.43053	0.765141	2.07362	1.15536	5.20648	1.23564	8.54137	1.16055	2.09426	0.313306	0.489277	0.52451	0.385584	0.398316	0.778295	0.427354	0.0674301
Metrn	0	38.5143	0.0349943	0	0	0.0443491	6.15917	0	0	1.38263	0.0124385	0.713565	0.0116631	23.4721	41.4999	0.0742717	5.4022	4.25502	15.5355	0	0.294305	6.7028	0.0203986	4.19247	0	76.6809	24.2672	0	24.3065	30.9206	0.129617	17.4705	25.6826	2.42218	41.9416	0	5.37055	62.9532	0.2251	0	102.458	0	0	0.14717	19.3771	18.1073	0	0.270804	66.6023
Lmf1	67.5641	1.13941	1.14636	8.18763	256.193	3.15046	13.4185	1.95582	5.75716	0.834298	3.70289	0.949967	1.6518	17.7954	23.2185	48.1943	24.9655	32.0365	28.4462	17.6813	32.4955	38.2258	2.54534	1.14191	94.2201	27.5541	44.0177	20.404	1.06123	6.85045	0.552294	0.0807241	38.8979	0.371953	187.173	38.6061	7.34617	1.35401	10.4974	4.98679	2.15513	59.7216	8.37974	143.934	106.567	22.373	5.00177	61.8847	49.7794
Ciao3	0.717366	43.5849	3.6326	0	0.397568	0	22.7964	0	12.4843	2.4391	4.34513	31.6101	0.0923583	37.4006	10.8997	11.3432	21.3114	0.245586	19.8122	10.0216	62.4032	45.6397	21.223	10.5139	0	0.579979	50.0483	2.22575	0.107421	14.3997	0.059935	27.6657	6.53387	0	0.41772	2.31048	0	67.2942	0	5.63748	1.84042	7.65385	7.93494	19.0617	0.413242	5.47012	67.9831	20.3988	16.6823
Angptl4	154.133	63.1308	0.300675	94.4787	0.490796	0.330775	11.7563	0	84.2632	0.101008	3.08843	114.171	64.2228	101.803	142.819	99.7163	25.1671	23.36	141.216	55.186	123.185	94.0976	116.637	112.488	0.0239123	24.7191	21.6227	0.0851621	143.368	0.194305	3.63539	0.127055	0	0.0417451	0.0539936	6.50481	28.7982	0.502432	0.436974	2.35554	0.277946	88.904	0.0256784	41.8355	21.0343	10.7057	38.728	43.4393	0.425843
Dbf4	16.3634	6.6602	286.064	15.7649	37.6474	46.2135	151.712	36.6752	18.6844	11.1341	19.0717	5.42816	24.6874	6.54115	10.4808	30.0758	28.9567	5.47346	4.74826	9.26815	4.2722	11.5495	6.64925	5.96118	46.1755	4.57197	4.35921	36.0167	4.14041	18.99	0.688281	1.83775	13.4571	6.2471	114.928	25.6772	33.7799	90.4245	22.9576	46.0559	16.8455	43.8001	3.12803	6.47236	4.98316	2.52905	23.6927	29.0917	10.6499
Daxx	106.591	0.0694764	280.447	23.3883	89.2554	0	37.3566	0	34.7786	2.54531	0.0152177	26.1241	0.0714031	71.7016	45.6962	13.6815	6.7378	13.5329	38.0404	3.25117	18.928	56.9995	10.4899	0	43.3973	5.84162	52.5726	35.1389	32.3818	0.888605	0.26783	111.474	26.9812	0	0	55.652	27.9994	10.8457	1.2424	1.46759	93.206	62.9036	80.6842	19.0218	79.4945	70.6546	22.7258	61.8433	30.4171
Cd320	5.19079	0	0	0	10.7911	0	0	0	15.7734	1.4206	143.784	21.5186	0	48.3649	0.447995	11.3364	68.0999	4.33202	29.391	43.5462	53.3534	57.4237	0	58.2105	49.803	0.535791	16.4172	130.144	0	3.66701	0	19.2532	0	0	0	121.137	0.276466	27.5878	0	0	22.6666	28.8176	101.119	0	0	31.0384	31.3019	9.33401	20.7236
Ipo4	0	0	123.534	92.2695	5.25426	0	14.2323	0.158342	5.52978	24.0558	21.5957	77.4543	84.3847	23.0945	7.06296	13.3732	13.6034	26.1777	3.68186	0.330631	81.4105	33.2035	25.0758	0.9698	0	48.0774	79.6811	59.9567	0.120447	47.7929	0	72.1821	0.243514	56.2869	0	26.8349	0	9.74612	166.694	0	24.0771	8.03616	10.2259	34.1851	135.944	46.0946	0.272729	10.1285	27.3642
Tm9sf1	21.3235	186.405	47.8808	270.788	129.096	167.61	379.468	127.019	50.6034	43.294	151.375	96.275	52.4714	78.2337	92.1539	153.112	102.547	110.604	106.525	98.8871	104.551	74.1847	83.6236	103.391	63.6112	90.376	122.585	109.289	78.2155	20.3244	60.8455	55.4496	99.7463	10.9536	127.542	164.954	92.1074	151.583	207.363	74.311	149.184	97.2807	97.6186	98.1511	29.8854	150.937	95.5166	128.236	133.308
Rec8	0	0	0	0	0.0602625	0	0	0	7.51642	0	0	0	0	0	0	0	0.527718	0.00889886	0	0	0	0	0	0	0	0	0	0	0	0	0	0	2.3125	1.87886	0	0.0655395	0	0	0	3.51516	17.7035	0.733571	0.563522	0	0	5.7613	10.9617	0	0.590631
Irf9	133.976	0.477941	2.21564	142.27	69.8016	1.47405	29.222	4.87076	51.9302	53.5736	217.505	170.496	59.2859	143.966	47.0621	203.634	171.886	24.3969	165.524	45.6165	128.924	334.982	78.3898	171.821	199.277	160.299	104.682	39.018	13.5185	24.1369	0.913491	73.6716	69.4946	314.662	170.192	90.0328	3.5491	157.58	126.269	320.281	123.075	188.618	172.842	116.927	147.478	185.372	112.487	165.752	25.5043
Gmpr2	90.4831	3.26579	0	57.8726	31.5516	176.751	13.0895	0	66.2003	141.358	151.86	1.87098	13.4066	86.9407	4.25671	34.2997	39.8072	35.8162	33.2366	104.772	49.7309	34.8557	38.5316	52.2833	72.3702	101.139	48.0067	108.458	40.3722	31.0865	0.100261	24.6281	45.9813	74.5934	0	42.4445	1.58535	51.6215	49.2772	78.776	41.6011	33.6379	13.9221	46.6423	2.4386	83.9758	48.5977	67.1665	55.1086
Mdp1	42.5523	62.2461	0.814462	69.2934	7.9119	118.899	30.6129	3.67681	54.0665	83.7001	70.8893	54.6467	144.63	136.001	48.7081	46.0457	114.567	33.5104	91.8025	13.459	53.8455	116.726	123.989	15.0113	123.417	74.1371	109.959	66.4287	93.9948	61.7811	0.139525	46.0131	73.3396	155.272	5.93567	124.026	62.4505	127.765	24.795	6.11554	13.2034	68.1304	66.5354	93.5424	91.9233	89.9183	95.2389	52.6569	5.9839
Dhrs1	97.5909	0.0767274	0	0	0	112.832	0	0	16.4187	30.0094	0	75.7832	65.8753	47.6598	156.475	79.9064	55.7265	77.1083	29.9987	105.416	52.6618	84.0398	50.0648	39.916	0.470283	37.0879	13.8793	90.7691	109.191	50.7995	0.152932	56.2123	30.6854	133.811	0	0	0	53.8236	0	0	56.2294	53.6655	41.5003	13.9691	34.1695	58.6655	75.8883	19.9574	76.2934
Ncan	0.846593	4.91775	12.6461	17.569	21.8563	17.5827	42.7611	29.2322	11.6527	2.25619	21.3916	5.91998	5.96793	5.21982	6.12399	9.85971	5.5064	4.07924	4.48923	6.00617	2.39274	3.70223	8.09724	5.7342	7.69639	8.32123	3.57424	3.05164	4.94011	5.20076	1.32157	5.41304	6.44364	3.19425	25.1862	4.89174	6.8221	7.70569	17.2506	12.2117	9.03121	3.47777	4.43428	2.39537	14.1102	2.23525	1.13008	3.87986	37.6162
Tmem161a	60.0119	0	181.753	47.3517	0	0	0	0	13.6823	3.19601	37.8151	21.6448	114.507	38.1657	0.0234981	13.8163	44.012	58.2442	35.546	13.2531	87.5372	28.6311	51.9611	22.369	19.8479	43.8429	46.837	19.586	6.65725	45.2269	0	22.7278	20.3549	0	145.116	54.3759	0	4.06364	8.5335	0	3.19912	52.5994	40.8496	17.3553	202.692	99.3204	0.617779	59.2231	2.91608
Armc6	34.4079	0	0	0	68.5886	0	37.7909	0	2.06256	35.5561	0	10.2147	21.5393	0	17.5895	0	14.2701	12.8188	7.75483	21.2344	1.84527	23.6789	0.340686	10.8131	0.180391	0.0353465	0	0	100.004	18.1269	0.182537	21.8439	9.31613	0	0	0	0	0	33.8011	0	16.5641	20.7438	0	7.27846	0.160434	8.98647	9.01005	9.29046	0
Borcs8	39.8139	0	0	0	17.311	0	24.9648	0	56.8091	1.26659	65.2283	15.1324	27.3294	83.3415	70.3844	35.4964	27.7124	14.8255	10.873	2.3926	45.5954	7.94453	33.4824	1.15699	22.2483	35.1188	31.4495	1.3969	0.0975928	39.2369	0.493233	23.216	45.7098	0	0	0	0	12.1673	0	52.2322	0.702881	11.8774	31.903	17.0643	32.8	30.7711	6.37439	20.7243	25.5454
Slc25a42	0.541585	18.4095	16.3649	17.2787	28.0522	9.56875	59.9153	22.9024	7.13787	6.02822	10.1965	2.13131	10.2901	8.20167	7.37593	9.79501	6.13749	24.4838	7.36122	8.37594	7.41968	4.0015	6.02763	8.46657	10.9748	5.90434	11.2929	5.72751	16.2381	13.6757	60.4379	11.8534	9.03799	4.88282	74.6739	8.2434	24.0063	12.1041	11.5662	46.9619	14.5972	16.9778	4.96563	6.77224	6.39947	12.818	4.81483	4.34365	4.77793
Snx9	66.9763	111.381	0	36.5111	0	3.93334	20.8887	0	166.77	55.7505	177.331	56.3297	90.1891	42.8268	82.4953	32.1909	21.663	84.3825	46.4479	82.8954	72.7799	143.341	78.5733	24.3578	66.2887	53.7726	89.4864	47.6689	123.227	35.7884	0.191464	60.657	77.1545	0.0376942	0	51.5801	15.249	80.4484	44.1857	0	42.1538	22.6538	42.5327	28.5404	51.9488	51.3559	1.56642	25.3858	78.206
Ranbp3	180.446	142.349	64.1407	27.5505	2.38539	2.00633	7.16926	6.88373	45.4386	57.5223	5.20902	179.88	71.2205	125.669	69.4254	25.7674	72.6027	62.1765	0.964713	137.106	21.9218	56.4482	195.901	20.6029	88.9552	25.9016	29.8685	93.1515	0.386766	58.7823	435.003	2.07208	122.52	0.984118	443.853	130.077	272.712	0.588265	220.827	2.24526	38.0003	16.188	126.825	111.346	53.2318	124.739	176.822	70.3978	39.6832
Ndufa11	139.959	3.75757	116.802	192.675	0	0	0.131735	0	110.803	166.62	64.0795	89.5971	81.487	103.911	126.537	130.584	43.9466	64.638	62.4164	126.704	85.2997	100.156	60.9484	55.5087	94.6678	104.726	79.0267	50.9572	63.7065	97.1958	0.702168	63.5708	48.5382	63.0222	360.318	83.9019	130.331	191.325	41.9378	0.246389	61.3777	116.258	92.3625	46.5872	43.3703	89.9169	59.4348	100.814	101.341
Bmp8b	0.143291	0	0.352751	0	0.136744	0	2.28953	0.0917486	0	0	0	0	0.234306	0	0	0.391743	0.108355	0.0569531	0.089958	0.593981	4.32312	0.18717	0.61091	0.431729	0.212244	0	0.084413	0.0885178	0.0532207	0.0213806	0	0	0.0833202	0	0	0.624829	0	0.180864	0.410997	0	0	0.262881	0	0	0	0.964538	0.0891981	0.278709	0
Nr2f6	18.3889	74.4104	39.5471	134.468	0.2742	0	13.9112	54.3832	89.6609	63.2052	45.4558	13.2822	6.50698	17.8053	19.1637	5.70211	15.5931	29.3632	44.3975	16.2481	23.7205	40.5173	33.8187	7.95404	88.5931	74.0572	21.5381	40.4479	33.7461	32.2034	99.1887	33.2784	47.8713	0	0	70.011	102.34	1.18268	0.691809	92.0325	7.99647	77.8635	56.0567	5.33956	29.2826	75.7183	6.81663	16.6062	10.3366
Use1	99.3452	121.545	61.0616	131.929	0	108.547	15.9945	0	81.361	120.42	60.9946	179.789	34.0243	114.583	25.3814	73.0262	105.512	109.046	108.35	180.531	152.212	109.22	49.5486	103.766	126.084	120.566	162.13	100.559	87.2463	184.033	94.8221	179.565	92.6438	135.059	0.242965	139.058	205.432	103.843	91.2752	16.78	115.893	57.8495	136.03	139.562	76.6438	107.691	98.1155	70.7109	74.1316
Ocel1	41.3896	46.1036	4.18457	7.46027	0	0	4.05831	0	31.0297	59.7132	70.1939	49.9529	23.3982	25.1267	13.2347	53.9579	68.3304	9.33057	13.1146	16.0396	19.8699	36.7175	69.6496	49.3506	119.74	102.474	48.2423	39.2521	0.0401712	9.74175	0.063514	42.9998	44.614	1.07125	0	32.619	0.0618456	20.1188	0.0577916	6.56782	1.09516	29.0186	42.3477	21.8029	125.141	93.4579	17.3115	43.5574	21.077
Dyrk1b	2.6274	0	0	0	3.28386	0	0	0	5.18734	0.974845	3.11676	3.74866	1.70242	2.09899	1.51926	1.81945	4.09439	0	0.511766	1.25871	20.0413	0	3.68184	3.84707	0	15.1605	12.6991	2.20564	0.758814	16.6299	0	0	1.18486	13.6766	0	1.43455	0	0	7.57834	55.2717	0.182324	0.338009	0.990335	0.697582	0	0.0660431	4.89308	0.89675	0
Braf	27.8414	32.132	0.231781	13.2061	33.0944	56.7979	50.3386	155.719	52.8279	12.4226	217.676	33.664	48.9944	42.0341	2.70289	54.0955	24.5811	33.9983	27.0217	36.2028	105.081	20.9566	8.71684	22.1485	25.5819	32.3693	23.4991	75.0781	28.3703	25.54	0	35.652	34.0384	25.844	1.5761	52.222	2.1309	14.7504	25.0755	25.9616	15.5191	13.846	14.6313	35.6699	33.9603	18.2951	39.806	32.9363	36.7485
Ndufb2	111.982	63.9253	205.518	92.3941	103.938	43.5363	223.168	274.586	41.6589	136.294	25.5201	114.275	122.039	36.0391	60.2063	57.7266	72.9518	47.0539	74.2607	155.026	75.3056	87.4503	60.0151	80.1911	99.404	104.839	132.846	83.5067	53.7171	44.9134	10.858	108.571	74.4605	50.1976	128.457	56.1922	238.589	24.3201	71.128	113.169	44.8457	57.2489	59.2906	69.1223	50.5941	82.608	100.654	55.4525	132.454
Hltf	0.391887	1.72067	5.16388	4.56869	68.6791	4.61459	28.7322	79.928	8.76479	24.6116	46.3413	16.906	32.7179	1.96006	40.6607	28.121	28.986	8.17018	20.756	31.8071	22.9108	23.3406	46.5642	10.1692	26.2518	22.9529	24.9728	58.5673	8.12725	20.109	0.15119	1.93282	10.4151	0.966273	3.10512	46.283	73.3042	30.2659	6.72395	4.60975	17.5416	23.9416	24.3269	19.6092	2.26851	19.7922	24.3088	23.7973	23.0326
Prpf6	79.8178	0.399695	222.817	16.5308	0	0	8.62108	8.07407	114.023	53.5885	246.654	80.8968	52.2191	69.9871	70.6264	42.5255	32.5684	49.9156	92.7278	24.964	155.792	94.7862	35.4832	73.1404	0.266634	68.8596	65.1065	56.902	84.7027	154.261	61.6061	127.563	31.7187	0	0.158622	102.083	4.80738	19.7595	0.0228272	24.0208	60.9434	31.5978	36.0529	60.1851	84.6665	23.4381	68.8537	77.7225	41.6412
Rgs19	45.5792	0	0.0572033	23.5737	0	0	0	0	34.9003	40.8424	0	12.5656	0	3.38325	35.2667	0	20.9828	22.5639	38.9462	16.4585	17.477	28.6807	4.89659	0	0.427066	18.4748	39.0602	0	41.6347	64.8337	0.185416	97.6753	11.3521	3.03583	0.271285	0	0	37.8957	27.3176	0	40.8997	47.4663	18.1754	24.2112	26.5589	45.2727	53.7698	31.7268	53.8452
Rgs20	0.34857	2.93409	16.1918	2.30238	8.90485	8.42315	18.14	4.52336	2.42309	0.585965	5.23564	1.23565	3.06795	1.51507	3.81093	4.64363	2.03585	7.35118	2.56189	1.84486	1.50759	1.48592	1.72474	0.815907	1.59215	1.04022	1.93041	1.28576	1.86186	4.65131	0.819995	0.298987	2.10473	1.93077	36.9675	2.0937	11.095	3.28989	23.1551	11.0764	7.85623	1.62808	1.12609	1.19925	1.68523	1.56304	1.6568	3.98823	2.43316
Abhd3	0.0922203	0	0.233908	0	0.763611	1.50321	2.56826	0	0.139054	5.41353	0.601342	0.623643	0.309005	0.233073	1.14903	0.917904	1.65455	6.7027	0.197598	0.0283092	0.112464	0.0367197	0.989173	1.78119	0.0202785	0.767579	0.105432	0	0.19928	0	0	5.85968	0.169956	0	0	2.41076	0.48365	2.18582	0	0.237829	3.05987	0.413996	0.0620559	0.169112	0.0749546	0.675631	0	1.44976	0
Snrpd1	57.0741	39.7263	106.539	2.13628	9.08216	0.924438	21.1574	69.0222	64.3712	68.7602	17.2667	17.5677	17.2898	35.1348	39.1502	16.4506	30.7024	44.2817	30.2877	67.2185	24.7907	28.458	47.3206	51.0397	67.2029	34.2669	15.4815	20.1524	21.6023	17.8875	0.0636893	65.7188	14.2398	0	0	20.383	23.0472	72.7791	14.7717	52.9886	34.3372	29.0773	18.0318	37.3043	50.9798	54.4089	22.9946	28.0754	65.7202
Tchp	40.629	3.49228	53.7939	59.6418	84.958	15.1458	95.1741	52.3124	44.8084	38.4388	10.3239	15.3021	18.7737	69.9988	46.0103	7.84288	37.3684	43.2744	47.5181	31.8611	41.0971	16.1469	62.0876	39.1313	15.4959	10.2919	23.0313	21.8904	17.2237	27.2601	2.30981	8.37015	29.771	15.9326	78.8416	33.0798	60.4141	30.7882	52.9655	70.4943	17.2822	36.7477	35.432	9.90098	21.4098	15.3213	4.81506	19.9043	5.2039
Tiam1	38.8478	0	0	0	0	0	26.1597	0	0.257703	1.39629	0	28.247	0	0	22.5002	1.4983	2.61255	0	0	0	0.0328633	0	0	0	0	0.692087	0	0	5.88896	2.14014	0.363284	15.9987	6.57414	0	0	0	0	0	0	41.7849	2.55189	0	0	0.84705	0	0	0	0.0543192	0
Tsc2	156.626	1.01938	0.60648	73.2437	4.57206	20.3877	5.91351	0.219637	35.4946	62.6687	145.026	121.294	0.124248	55.0581	84.3076	78.4066	71.2598	34.2738	62.1899	151.048	54.2225	33.4124	124.429	39.4949	43.6871	40.5468	47.912	68.6327	51.9448	59.7351	13.6242	78.4524	47.4987	338.58	112.549	204.371	147.672	3.11788	81.8597	222.155	5.08099	52.1462	91.9809	22.6675	37.6222	40.75	123.559	25.0336	137.762
Nherf2	795.44	558.375	0	637.762	45.3083	142.691	1.41691	1.25344	569.311	410.135	506.432	878.925	491.241	632.147	810.279	664.098	1215.88	416.208	1012.72	1346.08	1125.25	1207.47	1047.74	746.59	632.846	1008.3	789.018	457.201	238.546	1042.78	5.56276	652.547	904.59	806.071	0.0642088	1021.68	566.263	728.049	944.39	631.306	646.777	1644.63	1315.73	1229.81	977.465	1118.04	1146.43	1145.99	485.768
Puf60	265.465	219.363	9.68264	152.961	9.02733	37.9644	31.9239	0	292.736	140.477	280.917	290.336	97.5334	142.901	201.646	275.707	263.576	217.655	230.845	220.364	261.784	245.526	186.15	184.76	236.535	231.369	233.426	237.736	298.708	199.85	303.052	183.858	153.435	326.005	0	341.32	274.013	240.492	282.633	156.37	350.942	276.373	195.472	293.657	320.032	348.233	226.601	203.208	355.538
Golga2	15.3024	15.9332	89.9549	234.304	26.6265	2.76776	4.95385	100.498	22.2079	93.9428	2.30554	23.1473	83.5833	92.5112	5.87665	16.0904	23.0112	12.1748	47.3637	30.3436	70.855	13.3365	7.86169	86.4979	15.355	15.4139	69.8216	42.8932	0.27052	95.7329	37.9618	31.3317	10.5758	0	12.8757	12.013	58.4465	14.4867	65.6277	0.100773	1.76999	5.61825	30.3524	20.8498	23.7792	19.8271	39.7046	34.6745	45.2101
Uck1	109.438	0	0	0	0	1.98083	0	0	37.6608	78.7855	0	93.2966	78.6129	125.632	28.8253	48.0963	34.3669	80.9021	37.3863	53.153	58.249	38.3587	10.617	33.2231	53.9042	24.0257	35.3539	0.136328	0.239671	18.5993	870.228	37.2222	0.180068	131.08	0	62.4486	197.874	0	0	0	0.280569	18.0347	85.2489	15.2156	0.7571	25.9477	60.1622	87.9968	37.3276
Scin	0	0	0.331222	1.80424	0.390629	0.156559	3.53829	0.889453	0.14432	0.0197358	1.54373	0.275151	0.0385687	0.0768663	0.96653	0.0442179	0.322037	3.19793	0.108363	0.353184	0.203411	0.210291	1.97993	0.325044	0.419291	0.0572757	0.0300564	0	0.210112	0.210575	0	0	0.468733	0	4.86393	2.1692	1.24956	0	0.796594	0.269935	1.34733	1.20804	0.0818217	0.238086	0.328573	0	0.0641874	0.0887073	0.101793
Ikzf4	0	10.1724	0.135429	0	1.85391	0.998261	41.7943	0.357769	1.67443	11.434	0.144574	0.137459	0.12668	0.0418931	0.354424	0.563118	3.03111	4.99794	1.08134	0.0609189	3.576	0.0196853	2.39247	39.6434	57.375	8.49426	13.1371	0.0655537	0.257906	1.13071	0.166754	0.0259802	11.4549	0.234676	1.32638	0.172852	100.437	0.723962	2.88841	4.40619	2.03479	4.3351	0.193375	38.697	5.34512	9.61863	5.96936	7.20099	2.22584
Mien1	91.3229	70.5239	26.4453	8.14345	0	0	0	0	48.8835	4.10649	146.411	36.457	79.3865	37.5007	32.1042	55.809	22.9343	77.7783	70.8551	51.6444	29.8738	56.6723	102.705	24.713	33.2672	69.199	50.7548	64.0192	33.3726	24.6878	0.0831305	21.9985	44.1342	4.20611	0	26.0173	131.683	34.3264	0	35.9911	21.7233	41.4529	49.934	62.0169	43.6648	59.632	0	37.0282	69.3164
Pon1	0	2.71311	0	97.7125	0.430408	0	4.31967	0	0	0	0	0	0	0	4.16984	0	27.8122	0	0	0	6.58972	0	0	0	0	0	0	0	0	0	0	0	0	0	0	0	0	0	0	0	0	0	0	0	0	0	0	0	0
Axl	42.0253	0.0265019	263.622	9.31475	0	0	0.401358	0	209.175	66.2998	156.853	0	39.2751	14.6394	13.8651	0.288535	66.1403	53.4657	23.4759	9.05652	12.972	27.3203	29.0116	38.9646	0.164352	65.017	125.795	69.6293	129.765	76.8685	0	118.123	92.1712	1.84326	0	58.9583	0	0	0	0	0.0853894	7.74006	5.67757	49.8208	0.874103	28.011	13.5177	61.6563	194.905
Tgfb1	93.4248	228.327	7.10661	7.30441	81.7292	8.03465	22.5423	13.6871	18.0689	1.79351	105.082	18.9835	10.953	11.7639	72.4483	12.12	89.5412	10.8247	149.812	13.9874	19.7636	29.1152	14.6208	100.57	7.95273	66.9056	35.6551	35.7332	6.7971	64.5422	0.167324	26.8747	26.7197	7.47133	32.3932	2.85003	14.2194	51.3001	16.7828	9.47298	21.3839	51.0269	48.7009	13.7338	16.0563	56.5341	79.8608	23.9642	4.86005
Ccdc97	21.0302	0	2.61778	0	35.3408	1.95347	25.1639	0	0.0934503	0.365752	0	1.13237	4.3437	23.4063	18.4347	0.287083	7.02981	4.30693	11.8601	29.9004	14.8385	7.72429	23.9275	14.829	23.5933	7.42835	31.0855	33.0592	0.997566	25.0519	0.0377665	29.8514	3.82984	0.0130092	0.660477	13.6173	0	58.6743	64.0193	0	0	5.02633	12.7633	10.2005	89.3716	38.859	20.8053	11.6191	86.3234
Zfp40	3.81349	70.7021	0	5.34477	0	0	0	0.486305	0	8.61775	62.5109	10.4102	0.939401	1.95462	1.18144	4.9027	16.2297	0.503935	13.6062	3.5169	0.0557261	4.11297	22.3698	13.3695	0	23.2868	8.71648	2.46121	33.2368	0.83385	0	0.208078	3.28824	0	0	0	0.311351	0	7.54384	0	25.8194	22.061	4.28846	0.405367	1.46054	0	8.1372	3.66564	3.08733
Akap8l	70.1686	223.083	0.1406	170.864	49.1453	0	45.2406	0	74.6569	48.6645	228.15	77.1929	32.1163	96.4995	84.9055	119.54	84.7394	63.8656	84.9256	94.167	138.737	118.017	91.257	149.998	137.75	90.8916	113.346	73.7734	52.9697	131.607	76.5378	100.928	75.1181	305.074	218.819	54.928	52.3454	107.384	70.8701	272.95	106.519	78.5748	32.5797	130.88	73.9339	37.7037	156.905	49.4447	129.713
Shh	0	0	0	0	0.0261054	0	1.05885	0	0.0527778	0	0	0	0.423834	0	0.0801276	0.0490592	0	0	0.158884	0	0	0	0	0	0.0110034	0	0.0557092	0	0	0	0	0	0	0	0	0.0897437	0	0	0.0434156	0.869408	0.188494	0	0	0	0	0.272565	0	0.0544396	0
Pdcd2l	0.627219	26.913	0	0	0	1.03183	0	35.2886	20.2699	61.3283	69.8063	54.1882	6.75974	57.6966	5.99476	4.6104	14.2626	39.6136	30.3491	22.7088	31.9953	59.6983	2.51759	6.14748	90.8496	71.316	34.5327	25.2933	76.613	55.915	0.0940343	1.37076	45.4525	0	0	0.0382211	0	8.63003	0	33.9032	29.7457	49.7507	6.04573	16.8692	3.33291	3.32267	11.3079	11.5215	41.0435
Gtf2f1	88.2853	0	24.0646	8.71167	65.545	2.04007	0.263536	3.98705	257.226	242.623	122.17	54.126	78.4851	94.2004	32.6224	35.1091	108.954	56.8235	77.3066	86.929	46.5464	78.6117	72.4763	60.8791	36.116	2.11891	76.0418	81.5385	57.0586	67.454	816.736	192.413	15.0297	19.5052	0	129.395	21.9852	117.601	152.307	29.2007	30.9932	68.1678	77.2546	81.2463	48.6328	33.2485	77.916	102.106	84.2888
Clpp	105.025	112.506	141.141	29.7632	49.5669	4.20332	15.4966	15.8486	73.3646	55.4704	0	49.08	84.6121	102.222	17.9581	33.1783	46.1476	84.0339	94.277	30.0877	79.5753	34.6204	67.3157	72.1865	83.2734	39.8204	20.5817	0.107611	56.7758	84.0775	0.0973375	43.3428	61.6917	0.800209	0	97.6192	0	59.7314	0.343832	7.06992	30.9214	10.9216	43.2214	39.2555	66.1563	59.2372	1.20746	46.5161	22.6322
Alkbh7	44.2303	0	0	56.6771	1.97183	0	7.13237	0	15.633	39.1536	0.169804	37.8953	0.0625649	11.1826	26.7686	19.3374	20.6446	14.1832	10.0722	20.7062	29.3029	11.0773	31.6123	8.08967	0	14.4173	41.1874	24.7572	30.2947	18.4432	0.0495789	11.5107	41.5969	11.8197	0	17.687	20.9241	0	0	0.989617	47.1601	15.9238	18.2131	14.6996	15.3381	9.54313	13.5859	20.6996	51.3941
Pspn	0	0	0	0	0	0	0	0	0	0	0	0	0	0	0	0	0.145653	0	0	0	0	0	0	6.18531	0	0	0.824728	6.13892	0	0	0	0	0	0	0	0	0	0	0	0	0	1.20427	0	3.44017	0	0	0	0	0
Dennd1c	2.92908	4.59734	3.61624	8.70832	62.0092	1.60773	88.2848	65.1202	26.377	1.50405	6.96086	2.7277	27.8394	1.61654	5.38805	14.9502	4.83946	10.5301	1.31108	0.895789	4.37774	5.66741	12.5365	2.9047	15.651	4.05276	3.35742	10.8931	6.78082	4.63918	3.74106	2.15509	0.574551	7.52613	66.9895	2.36142	38.5118	5.50106	7.75737	18.8926	2.94478	1.28536	2.26539	0.310961	2.06662	3.74999	1.22941	2.7299	8.71053
Med6	14.7536	0	12.9962	10.4509	8.07333	8.55187	6.18564	0	2.86995	24.6684	0	8.20799	23.7803	44.945	3.07492	36.8534	29.1193	48.0135	54.3026	25.4417	35.039	55.9911	67.1089	52.1542	21.1781	40.0647	34.312	51.5681	31.1489	4.56171	85.5752	11.8175	54.2249	74.0618	0	80.5201	0	0.991079	17.0452	10.6282	0	58.1614	44.3083	48.8713	21.7548	28.782	3.6416	34.7206	47.4764
Prkd1	5.95863	0	0.0708248	0	0	0	0	0	21.9431	0.519123	101.214	0	0	36.0154	4.37269	0	28.6533	74.5302	0	0	0	1.24899	0.04112	27.852	36.2589	6.19221	12.8573	4.63448	68.7201	4.53647	0	0	9.89248	106.954	0	8.23948	70.0508	89.7732	32.1645	33.9171	24.4716	10.1058	37.6798	28.8825	23.1005	42.1308	74.5685	63.2723	0
Lcp2	55.7156	2.55192	4.96895	7.68262	122.58	2.09606	29.5048	6.25544	101.415	3.24719	11.2501	44.1557	3.72732	1.08395	2.53117	6.22451	2.53779	3.79355	4.57323	3.29759	3.06886	3.83386	5.54735	11.5692	2.91562	6.16534	5.32841	4.48231	4.25755	5.89327	3.2147	57.8479	1.39307	10.3542	5.20927	4.03051	21.3724	2.38709	48.7979	16.6219	6.51085	12.4453	1.4974	1.2058	6.20338	12.8128	1.09958	1.85939	7.64673
Cse1l	11.6165	16.2628	248.161	108.488	169.961	97.3223	171.952	131.765	35.5391	28.8021	17.1339	17.5224	43.5509	5.27234	33.1998	33.3816	20.6394	6.55507	51.1407	13.2809	47.0538	28.0811	23.4794	32.5146	54.8005	39.8967	27.9921	16.1554	22.7107	12.1657	3.38689	10.0529	45.1288	9.60961	97.809	4.66712	88.4303	36.1913	129.34	190.766	33.1594	38.6178	28.0474	38.4179	20.1052	37.0118	33.7642	17.0295	24.6985
Naa20	20.9457	29.7326	50.3597	217.566	2.05884	0.531328	36.6137	3.78255	70.1018	33.1404	80.9993	113.268	132.847	62.7961	118.779	121.999	66.7047	134.639	91.1354	133.147	135.729	149.254	84.8188	72.3719	134.537	67.1474	84.2203	25.8353	108.983	59.2152	0.316119	26.071	25.2566	72.7452	4.17298	60.8274	55.5401	67.2463	14.3624	42.898	6.48731	121.535	98.6934	62.9265	80.3179	125.057	111.709	70.9538	18.9439
Prkra	4.4621	0	0	0	0.0513712	0	0	0	46.3515	45.2378	104.248	57.6533	0.139801	24.8289	9.23098	1.4253	14.7418	0	9.40466	9.89506	22.2271	17.7716	49.0549	23.6357	27.0782	39.2006	40.7779	65.0739	16.6743	10.6957	0.0550889	50.0274	34.277	0	0	0	0	47.5836	81.4308	0	0	60.4249	31.0393	11.4747	15.56	16.4579	6.53089	19.504	45.9631
Fkbp7	140.879	47.0183	0	25.9216	5.33938	0	16.7703	0	39.5898	146.399	87.9622	32.5641	27.0271	59.9221	98.2216	40.5019	43.5253	119.585	52.5251	34.6028	32.1388	69.0513	62.3211	85.6179	46.7301	31.0089	63.9707	82.9671	144.446	103.393	0.129187	88.3732	30.228	61.9093	0	16.6345	30.4087	28.9125	50.0089	0.467602	0.764834	61.5073	27.4006	81.8897	15.8869	36.6808	39.4586	48.6037	49.2461
Plekha3	3.28635	32.4674	74.9736	122.905	209.501	45.4737	242.079	28.6813	16.082	10.9615	46.3848	23.0098	97.2939	59.167	56.9557	55.7987	35.6927	45.6854	16.9644	32.4345	20.5367	19.4461	83.1878	49.6929	31.5585	28.8145	27.3309	51.1685	60.8986	21.9574	8.78417	6.59523	24.8857	35.7455	143.939	39.5414	124.778	54.9192	64.3774	97.386	110.284	47.5094	44.9692	23.8219	50.028	34.4564	27.9919	40.4923	34.3615
Ykt6	6.64836	7.40812	18.4282	62.1849	0	0	1.80252	0	1.9947	121.268	21.3693	24.4015	10.6943	27.6492	7.4197	23.3407	14.1171	6.78763	21.2849	21.5503	31.9117	22.366	24.9651	20.6472	5.24566	43.2939	22.4701	33.1386	5.61695	16.5146	0	12.2119	73.1539	0	0	0	0.686726	32.665	1.47482	17.2729	4.5414	29.8569	54.7134	24.923	0.0752599	71.9731	0	12.1027	34.5686
Baz1b	43.3018	138.713	74.4198	77.9561	215.221	85.7475	144.674	85.2488	97.4631	298.789	63.2696	88.0871	145.44	97.7751	113.608	119.133	62.9938	130.586	124.296	128.376	120.764	93.8067	100.615	146.909	172.793	162.217	94.878	48.5086	144.767	69.3799	155.416	112.965	88.6823	25.6136	132.292	73.2904	76.0045	45.7125	153.351	75.6697	145.6	94.4858	135.864	36.9242	95.7807	75.5818	56.1455	50.7693	165.438
Pex6	45.4444	82.3223	0	0	2.08846	3.47755	0.523398	1.66563	29.0384	100.01	0.0580831	74.3389	53.1453	42.372	13.8172	54.8191	44.9146	75.046	5.07978	34.3152	62.1413	50.0429	102.211	57.863	19.4148	43.7336	14.9865	0.19736	5.44596	6.09432	7.77302	4.31259	51.3068	0.0573817	0	0.752649	47.4074	43.5723	0	24.9061	56.1014	18.4341	29.4703	10.5872	82.1107	41.651	56.2844	48.9986	36.368
Mrpl2	36.5895	0	97.4022	10.9307	49.15	80.5616	2.51448	0.675159	45.5271	99.4701	68.9759	80.2365	17.5345	53.4486	47.5375	85.0395	63.5212	18.5081	78.7343	163.364	83.5398	98.0429	52.9219	78.1741	58.2812	19.1503	54.4704	0.745791	41.4473	49.5941	0.0734355	95.8241	65.3338	9.63272	0	57.7403	0.749235	59.6986	0.789591	84.1296	36.7092	22.4597	24.8761	44.0784	54.4237	54.7448	18.8848	53.1605	124.856
Mea1	99.7204	24.1317	109.882	65.4821	15.6343	1.19061	0.87588	0	90.4153	51.3941	198.727	14.1706	71.8183	45.1512	24.4385	43.0293	56.8366	61.949	12.9874	53.036	62.526	55.1037	35.1118	81.7058	40.624	64.9072	32.9502	15.5272	47.9178	45.3164	0.11366	89.2108	78.9657	186.571	0	45.9843	0	76.5476	37.6625	75.4137	109.103	74.311	43.9894	45.6584	27.8972	63.1232	54.7597	68.8109	14.3989
Gnmt	0	0	0	0	15.4444	0	2.78695	0	0	0	0	0	0	0	0.306631	0	10.4326	0	0	0	3.78488	0	0	2.95844	1.8236	0.959028	0	11.7601	0	4.5679	0	4.61272	0	0	0	0	0	0	0	8.83987	0	0.0887939	1.56635	0	0	0.237805	0	0	0
Grin2d	0	0	0	0	4.22783	0	1.00066	0	0.0325351	1.91028	2.91646	0.188338	1.23548	0	0.731096	0.204398	0.0224847	0.0252138	0.593293	3.53957	0.374878	0	0	0	0	0	1.62608	0.0247285	0.330408	0.616411	0.0361491	0.793469	0.0152231	0	0	0	0	0	2.36311	0	1.08156	0.7606	0.0218814	0.813137	0	0	0	0.402591	0.0206411
Kdelr1	193.644	106.031	2.10812	2.40046	0	51.3355	0	10.6589	30.4328	283.412	25.0734	110.294	38.7998	130.529	57.6498	36.9507	17.4597	35.4572	70.3244	12.4132	92.4808	132.545	77.1902	61.675	19.2135	109.395	82.3264	55.6733	45.3426	215.98	0.273528	163.969	103.643	25.181	0	6.71314	86.4512	4.49241	4.61752	15.6255	50.8209	115.367	32.1576	32.6497	73.7623	76.627	34.8905	64.4432	64.3457
Tmem143	3.76766	4.5539	18.6233	0	23.4897	35.5208	69.8684	14.7952	10.7637	3.98189	5.97773	9.18087	9.03763	20.9491	16.3441	20.215	10.5623	3.88398	5.34638	3.77637	41.8515	12.7121	13.4616	10.1861	23.146	3.45178	15.717	7.79146	8.04639	25.6591	4.70432	1.0695	9.10713	7.11318	83.9871	8.08139	25.4503	14.9118	19.0092	64.9397	12.1019	10.5939	5.42222	91.8522	14.2039	14.652	18.3355	6.75333	9.73278
Ggct	0.0183645	0.0369461	0.190342	50.3631	25.9258	319.917	35.7729	0.150901	0.800096	13.1358	0.0491737	107.244	0.505026	62.0511	79.9683	53.6483	9.35118	24.2051	155.616	51.1171	36.6719	32.6809	149.415	0.299378	0.0234415	0.0145068	17.4706	39.546	58.8669	2.61014	0	0	14.8242	0	0.671578	58.6119	86.2957	0.0622705	0.133066	0	0.0232793	22.5287	0	16.5094	26.0308	48.8459	0	18.4701	11.5816
Jag2	20.4636	299.8	93.7148	0	0.081244	0	0	0	3.43978	17.6085	3.73711	0	2.93772	0.0392638	0.062173	14.5597	109.6	0.150489	4.59036	8.87805	0.306069	1.85975	3.09595	0	38.8959	50.6644	0.282193	0	0.0218622	0	0	0	37.3245	173.473	0.464153	58.0062	102.504	10.1325	110.48	118.727	44.4857	108.313	85.6805	132.028	22.1261	77.2726	65.6364	28.4694	14.0657
Btbd6	0.49091	0	0	0.824369	0	0	4.51274	0	7.26093	22.357	0	8.77571	1.84134	0	0.0509727	29.0529	28.0637	0	15.5865	0.708359	0	6.1342	2.23891	9.74417	28.8487	2.36846	12.8812	27.1711	0.227058	0	0	11.2729	0	0	0	0	0	0.343655	4.12989	0	3.24937	19.9635	11.8352	5.90091	16.2031	9.25301	51.7046	18.6934	0.268223
Nudt14	53.1965	138.977	246.713	34.3736	50.5564	112.183	13.7214	46.4043	30.8265	44.5046	2.97664	20.6267	100.212	39.909	12.6543	10.8994	59.1408	34.0782	22.1563	39.9771	6.58588	10.0294	4.0462	14.9978	95.2482	50.6199	19.5009	19.7505	67.8255	57.2331	6.92542	22.5281	42.2663	17.2665	0.894028	43.6333	28.3774	50.4582	34.7494	19.8634	129.933	68.5283	43.6983	86.9499	72.3733	50.2249	36.6007	48.8514	38.0766
Epdr1	0.725624	0	0	0	3.82464	0	4.61407	0.672242	26.3895	1.2817	0.947307	0	2.98139	0.0240939	0	0.0822308	3.96971	34.2943	0.150885	0.0256996	0	0	0	0.22057	0.17219	4.38876	0.26043	0.127768	1.19077	10.7144	0.214929	14.7998	2.07868	0.0297528	0.0562424	2.98802	0	0.872299	2.79684	1.29181	0.848945	1.4556	0.331471	0.668748	1.35845	1.10761	1.88472	4.90778	10.6487
Flii	127.397	319.661	135.891	78.0147	0.756516	0	18.8369	0.0437771	108.337	143.033	429.685	118.939	42.0537	148.868	173.331	96.8714	60.1747	41.034	112.999	189.079	159.949	154.564	56.2435	112.694	130.096	125.907	119.317	142.591	121.366	171.7	0.904569	64.5173	164.565	19.2897	0	49.323	275.225	177.319	88.4593	370.08	104.824	164.793	102.472	116.884	163.244	114.968	117.602	92.3595	156.478
Top3a	12.745	0	0	0	135.626	0	10.2747	0	0.00447292	1.09118	0	0	0	3.15419	26.5495	13.4658	0	0	5.28925	12.891	16.2638	0	30.3534	13.3774	0	14.5651	33.4077	0.402624	12.9496	0	0	2.26332	0.39485	0	0	0	18.1995	1.28774	0.32787	18.2611	0	14.7993	4.05548	1.63999	0	11.3189	0	11.1224	0
Atg4d	72.4159	2.17144	79.0964	5.80866	24.7802	9.86488	36.9402	0	14.0146	103.231	0.0704729	57.6444	15.4783	86.7596	43.0758	20.2238	10.2172	12.4693	96.5825	55.5537	12.7497	51.3476	2.24311	76.2319	76.0173	55.5457	47.2401	54.8957	9.12004	17.3059	0.0946888	92.762	17.3211	115.728	0	46.5763	0.00231816	1.07709	4.19229	5.9235	50.9707	72.2589	57.1848	22.5245	28.7568	40.107	9.29633	51.3327	44.572
Qtrt1	16.9844	0	0	11.9879	44.801	0	18.434	0	0.191164	35.2352	0	12.0241	4.25037	20.1323	12.7852	0.0654811	2.60124	0.316775	14.6738	30.3154	32.2439	29.8256	12.5176	13.4982	4.86571	0	8.55761	26.1255	0.223221	37.6661	0.0799569	25.2175	18.0611	0	0	18.978	0	0	0	0	21.0406	11.2732	22.7926	14.7727	0.102604	0.195346	17.9407	11.8394	0
Plin4	0	0	0	0	0	0	0.265902	0	0	0	0	0	0	1.94042	0	0	0	0	0	0	0	0	0	0	0.0662753	0	0	0.599	0.0562604	0	0	0	0	0	0	15.4135	0	0	0	0	0	0	0.812818	0	0	0	0	0	0
Hdgfl2	61.4109	19.8184	180.443	239.004	36.7243	32.4763	100.565	24.9087	74.004	32.5324	47.4665	69.2647	47.9433	76.319	145.743	47.4743	76.5341	40.1355	165.822	54.393	75.0325	55.9066	115.107	115.284	125.25	128.046	73.6897	55.2404	8.80252	100.234	6.06413	84.4061	124.109	188.536	482.593	130.579	43.2261	36.6036	120.179	47.0445	98.539	67.5751	108.089	125.136	34.7374	86.8007	42.019	55.5831	34.1617
Chaf1a	0.0298318	0.0593985	32.6469	60.4198	0.799408	0	0	0	0.0424243	0	0.757988	4.04073	0	12.9961	0	27.7378	10.2691	5.44552	0	12.0345	2.58543	5.7017	0	0.122651	0.0112188	0.643636	1.55963	0	0	9.06518	0	0.146251	0.206649	0.0434565	0	0	0	0	8.30242	0.317403	0.0571319	6.29842	2.08301	29.857	38.1326	1.09163	2.87239	9.15465	2.83771
Adprh	82.3403	358.699	218.989	79.1502	138.411	276.193	51.0837	320.979	251.917	21.0065	168.434	163.699	110.067	200.089	238.668	382.256	88.3048	82.273	327.752	272.254	282.994	190.149	340.873	287.198	109.524	119.49	242.585	188.567	255.173	335.989	21.6749	299.197	214.495	176.485	38.2505	103.441	232.3	23.0569	228.053	250.546	39.9867	188.873	70.3963	246.778	68.6488	76.9436	96.3471	136.182	204.241
Tmem39a	20.3092	91.1871	5.29173	0	0	0	1.19015	0	12.2271	5.54078	87.0267	79.2397	0.645296	28.4173	34.9759	42.0572	23.7831	1.91627	10.7257	57.3623	60.1701	34.7381	9.01768	21.8924	49.8592	61.6532	27.8616	1.07991	12.5786	32.7284	0.0938125	17.8617	24.4123	226.119	0	44.1428	0	1.43983	2.37154	8.23098	14.453	32.8071	22.2142	5.81764	50.3341	17.0105	64.9157	28.3533	3.1464
Timmdc1	20.6374	24.307	20.1814	38.4682	0.16467	0.130731	14.7181	0	24.5928	47.3167	0	14.6498	7.65734	0.79891	71.6873	29.0224	11.3434	27.2825	17.3533	30.6799	6.65287	0.0903181	34.8541	6.49084	31.0669	63.222	32.6545	0.683769	39.6293	25.8856	0.258046	0	2.1006	0.0776985	1.035	13.2145	0	5.57846	0.085878	123.617	65.1067	21.3648	42.0613	0.315903	13.3876	1.8332	33.8231	6.03993	0.308587
Pla1a	12.7663	0	16.0477	0	0	0	13.7128	0	25.13	0	0	10.9446	0.366416	0.292166	0	0.470258	19.6674	0	0	40.7995	0	0	0.188465	0	0	13.5435	14.714	0	0	0.432949	0	4.24007	0	0	0	0	0	0	0	0	0	10.8253	0.193089	0	0	0.187593	0	8.18009	0.27293
Mcm2	5.50416	2.33477	3.55372	0	3.30995	0	4.89488	68.1488	30.1151	0.0423435	2.88982	0.311079	0.70964	0.471111	0.827229	52.8975	19.2899	1.42933	1.4064	16.5343	1.06829	0.99473	55.0675	5.62294	1.92352	20.4589	32.9939	20.1639	41.4311	14.3327	0.0734391	12.7309	30.6893	1.00311	0.0756986	0.466836	1.41285	1.95472	17.9009	3.11569	0.841477	16.3319	6.42245	0.885434	50.3464	28.6088	31.2339	11.7428	1.82959
Tpra1	7.63777	74.7174	0.656117	76.9293	0.593546	43.316	0.208405	0	92.6174	21.4553	8.84389	41.3837	144.772	28.5635	108.335	41.4634	79.6742	99.2204	90.7447	174.649	63.9213	60.062	162.394	53.0557	3.13614	64.1092	83.475	6.07893	104.777	76.2017	0.713206	89.6713	129.427	157.021	0	28.9928	0	140.114	0.395876	132.83	140.076	179.899	129.396	142.823	25.302	128.331	217.305	127.27	58.3163
Nab1	6.40284	0.377635	27.215	24.5671	8.80271	17.4864	33.4777	13.372	86.3278	23.4533	16.2822	43.0764	56.7259	49.8651	33.5806	39.1546	22.7217	59.0906	36.0614	31.4417	26.1387	20.1096	53.0679	15.8442	22.8473	101.977	26.1409	3.57487	12.3212	58.2769	0.181488	0.827979	42.0377	215.735	0.9179	12.2319	202.969	32.8296	25.7645	14.5084	27.2805	35.7684	13.2715	39.9318	5.47093	27.321	1.10511	15.7616	6.11762
Adgre5	88.8984	0	0	0	23.0019	0	1.27127	0	210.887	31.8857	128.273	84.3993	16.5614	71.9882	40.0444	9.66218	76.1192	7.25373	56.5421	86.668	22.7681	88.4481	28.4909	55.1966	18.8526	136.69	155.878	44.2857	151.431	38.4588	9.62329	57.62	22.9518	112.374	0	302.361	35.9384	51.7766	106.144	176.106	61.3329	122.064	66.203	121.897	20.7344	91.9074	75.0362	126.82	68.6375
Il17ra	0.171539	121.043	3.72096	0	1.71825	0	8.52979	0.508363	44.4014	24.2215	31.2471	29.4951	1.04	8.03602	0.168339	2.34323	3.87362	2.34624	17.374	0.312387	9.18572	1.98059	0.992504	7.9984	8.10164	47.0372	12.1698	16.8128	27.5476	7.29157	0.136348	51.284	0.634079	0.586909	18.278	0.411094	0.262471	0.123199	0.222932	0.246351	46.9549	0.481001	0.262316	0.231038	1.2423	0.778354	0.667615	0.451971	0.0549038
Lamb1	361.071	126.868	48.7524	69.4421	50.4597	152.585	52.5025	0	474.676	134.731	75.9724	124.286	153.51	193.773	153.592	243.366	288.221	509.65	71.9755	142.325	130.59	191.263	186.833	145.269	196.323	239.733	511.245	194.489	399.512	408.356	44.851	141.92	427.863	392.751	69.0063	293.868	366.253	197.959	102.323	286.048	291.463	492.283	237.953	108.191	385.554	349.356	294.282	540.011	194.046
Kcnn1	0	0.408291	1.82907	0	1.05866	12.5653	9.10395	7.42378	0.703749	0.0488365	1.0097	1.16503	2.14433	0.588484	1.37923	1.71599	1.07673	0.765677	1.16743	0.844093	0.869621	1.05699	1.67633	1.12882	2.56229	0.318553	0.89057	1.09651	0.231543	4.17375	0.22259	0	1.35014	0.866572	5.48221	0.446778	3.13411	1.87326	4.38587	1.37414	2.14534	0.539534	0.739816	1.46628	0.233761	0.203675	0.261484	1.15931	0.843233
Arrdc2	31.0327	12.8795	0.15625	14.7192	0	0	0	0	0.0567821	0	0	41.0048	0	31.6325	5.89508	56.0274	17.3148	0.169258	49.6802	28.2878	4.06658	30.2614	51.118	5.14574	1.38582	15.6316	14.7104	22.9397	25.7616	13.4188	0	0.533128	19.1689	0	0	104.614	2.99834	0	4.86044	0	6.65664	2.8501	36.2159	9.92161	7.14334	15.7051	0	39.0863	0.138632
Ppp1r17	0	0	0.21289	0	0.211261	0	1.59788	4.99114	0.164532	0	0.126058	0.0398754	0.144038	0.256772	0	1.8164	0.259088	0.111252	0	0	0.262937	0.065633	0.125	0	0.176046	0.206152	0.0835952	0	0.36865	0.0595681	0.0564955	0	0.0471604	0.0193645	0.0381878	0.454007	0.427743	1.04332	0.918099	0	1.23491	0.3132	0.0708377	0.16453	0	0.276106	0.535628	0.330871	0.0334109
Cd36	98.6469	53.9983	0	32.1599	8.56923	0.0923246	4.60212	0	54.2009	78.8722	13.544	107.624	27.8277	187.195	105.627	120.072	1187.37	465.157	166.078	43.4221	55.1946	196.708	22.4841	242.199	973.573	164.289	21.4683	41.886	214.016	58.0225	32.8015	38.9351	565.336	1412.36	55.5834	1158.87	102.936	277.658	120.645	335.064	906.125	1128.18	1044.1	2078.3	1125.44	1695.27	807.904	1164.9	281.913
Map2k7	8.82212	24.0486	54.642	17.277	4.5289	42.5639	5.14143	258.771	12.2458	40.5212	138.638	14.7347	1.56675	4.91379	34.6838	12.6768	39.5151	35.1148	8.71876	31.2236	15.2079	44.9721	41.5977	21.7097	14.9402	14.2285	45.1006	26.044	34.8454	13.0606	0.759055	0.130018	12.7628	4.95188	0	23.405	1.85547	109.336	45.2906	21.3521	13.4791	17.3269	30.6848	30.6297	7.45808	6.31464	8.8308	8.30231	67.8601
Timm44	28.5767	179.601	104.42	54.6394	57.6322	0	1.13401	0	31.5194	167.782	18.6545	53.1261	18.5075	86.6815	11.6049	56.3548	33.9158	51.9597	46.8734	44.4122	70.5951	47.1139	7.68792	53.0305	30.28	66.8622	40.334	91.2343	14.5717	103.558	153.331	54.6696	19.9929	0	0	81.028	245.966	0	0.6134	0	139.14	47.0214	24.4047	58.287	4.62868	50.149	25.054	60.5773	2.40003
Ap2a2	52.3952	384.939	63.0416	114.305	374.394	45.7823	33.3199	17.3693	86.9218	63.1569	202.385	188.682	140.789	160.826	237.152	153.228	102.063	136.009	164.765	18.4822	72.2799	174.965	320.264	106.785	60.2927	41.6883	107.349	96.8046	73.2681	74.0405	4.4654	261.488	90.4166	325.053	207.606	211.467	2.18284	224.369	241.867	104.828	224.031	60.5316	59.2717	134.006	14.3194	110.474	82.9507	74.5191	20.4082
Pnkp	49.9061	126.811	9.27938	159.584	102.927	0	0	0	5.46226	58.0092	50.1024	42.6803	5.74201	35.6648	43.9627	70.5926	30.1486	28.1959	63.769	102.496	27.334	37.4443	32.5757	58.0405	10.5274	76.3026	41.1269	35.7217	38.8605	49.4267	9.67264	110.842	54.9989	148.38	0	115.971	116.832	0	8.38043	121.39	0	69.4368	45.6467	51.4183	66.205	80.458	78.417	25.5872	76.8354
Med25	37.3843	72.6408	186.253	305.554	153.864	68.671	427.823	177.74	114.072	47.4217	90.5803	92.3114	50.8257	58.2299	87.142	74.9069	81.7161	73.0976	83.7051	72.1962	35.9868	58.2417	77.9723	64.1178	40.2029	50.17	91.1934	89.9771	51.7849	86.4693	48.3988	23.0422	101.329	164.659	47.4233	109.053	90.8367	220.664	176.411	137.316	222.58	94.5041	81.6568	105.068	91.4711	64.0994	117.068	75.0904	53.6113
Bcam	102.26	0	168.018	3.29855	0	0	15.88	0	57.4065	92.2311	0.0239698	14.1162	0.0225123	50.1956	12.2589	0	661.603	161.559	0.908647	0	0	130.819	0	3.97855	511.501	250.083	37.3584	74.815	15.5799	51.9802	0.107224	29.1282	558.943	611.709	0	441.839	442.2	494.066	215.756	434.788	357.648	830.09	548.358	708.64	440.64	756.047	396.663	415.292	56.1273
Clptm1	56.9821	415.471	80.7617	93.1173	0	18.861	5.61669	1.69316	117.63	300.136	39.5363	69.3234	20.4181	43.9816	41.4653	47.8202	80.1459	56.5753	143.429	76.1423	66.227	226.241	110.064	85.0644	5.67191	169.773	109.666	66.4143	30.1488	76.0466	108.407	94.5331	47.2303	123.599	0	151.708	63.5014	145.172	161.789	250.161	159.042	84.5547	209.591	102.33	166.693	187.287	41.1359	163.338	108.988
Relb	35.9752	0.858071	41.8074	0	104.133	129.766	32.95	5.4757	123.838	69.7099	1.93293	77.2417	41.1182	36.4354	2.36752	34.4774	82.8406	62.1845	59.2177	94.2688	71.9172	193.178	40.4353	46.4753	39.5574	92.0664	33.3538	16.6092	1.98418	29.6987	1.73359	23.968	108.993	61.7338	8.9116	8.32423	195.553	17.5332	66.6279	8.68323	56.268	15.362	83.1114	66.0128	18.1085	35.0387	31.0898	65.4726	85.2152
Tomm40	15.1236	0.110851	0.207796	82.4652	154.25	0.0617688	28.7409	352.592	177.121	236.872	0.084997	93.3643	116.849	50.7197	9.0915	97.9262	46.9544	103.215	74.7395	29.8648	36.0426	80.6331	115.048	138.708	111.317	123.248	53.5279	23.639	64.3026	121.746	0.188288	12.6806	60.5183	106.566	2.54706	33.9062	200.467	133.859	128.28	1.02766	56.6994	81.1894	79.8794	66.7144	55.1051	74.9152	101.04	87.5406	0.389247
Apoe	7115.97	338.883	0	1122.01	0.041155	55.0967	1.23606	116.858	4381.68	364.07	36.1056	192.725	145.33	408.306	206.162	136.868	2101.11	1614.41	75.644	387.436	113.908	247.736	214.451	1169.68	396.963	905.621	235.026	76.1159	488.405	336.436	348.893	2170.1	1233.99	545.311	0.695945	341.795	483.725	123.041	14.1917	223.626	159.578	348.125	335.95	432.677	451.884	460.042	486.863	286.537	3512.46
Apoc2	5.93413	0.0295868	0	0	0	0	0	0	11.0101	0	0	0	0	0	0	0	6.23195	0	0	0	0	0	0	7.12765	0	0	3.84925	0	0.0301351	0	0	0	0	0	0.101487	0	0	0	3.6872	0	0	0	0	0	0	0	0	0	0
Hbp1	115.51	35.1325	8.53633	8.97303	1.91491	261.826	30.0356	3.15777	23.7825	0.865074	438.891	120.464	58.0321	108.775	39.9173	82.8139	31.2124	131.759	109.996	103.718	72.8178	93.9359	98.5255	114.128	110.645	55.045	81.5948	225.426	77.1322	104.137	76.736	135.391	43.4793	120.871	654.746	149.736	4.38819	3.33013	178.883	1.36312	253.292	130.666	99.7229	47.3042	148.272	68.7096	17.5973	89.9435	73.4984
Prkar2b	37.2296	77.4567	0	0	4.21764	0	15.3602	6.6579	19.756	0	0	1.1406	35.6331	19.8114	2.06333	14.7814	5.89046	92.5602	7.68411	0	8.60194	0	0	4.39214	6.63389	11.9517	7.40781	6.27897	0	4.45112	0	1.80697	0.189946	24.9645	0	0	0	0	0	14.4867	1.42914	5.05044	8.68377	0	0.309243	1.43052	0	29.3216	19.9167
Cdkn1b	35.6612	34.4982	33.8927	72.134	79.925	4.81055	10.2575	3.3522	31.2615	47.1024	22.2517	74.0164	37.1541	71.2166	49.4142	40.1379	48.8994	26.2466	71.8582	35.6662	29.7189	40.4366	78.5999	68.4512	46.6833	77.9955	40.6926	43.0021	76.5335	20.6156	19.2481	56.2193	51.7587	83.6351	1.57049	55.4713	66.2217	16.3677	16.0618	23.3475	29.1344	30.2501	20.8648	70.1311	31.3728	19.8657	19.5812	32.738	49.8767
Klf4	243.817	508.424	320.214	384.505	162.562	59.8853	41.3902	183.789	180.008	356.967	704.223	699.786	562.317	358.806	631.932	294.325	256.209	344.983	482.756	479.923	380.686	506.147	366.847	354.633	364.669	312.339	390.806	425.119	244.743	432.657	491.458	307.077	366.898	210.43	8.15416	324.086	392.474	369.956	188.489	178.614	312.014	293.559	326.297	353.265	474.888	210.217	356.58	155.714	272.862
Ap1m1	61.1303	68.9109	0	53.9108	0	17.2563	0.907769	0	123.954	29.4337	152.139	113.039	109.12	93.5215	79.2336	60.8285	59.216	109.671	111.676	142.898	69.9239	111.134	42.1891	129.26	20.105	93.2275	95.5853	45.4738	149.304	166.822	0.3511	55.7843	62.4306	2.14185	0	50.6254	26.4189	0	2.47686	72.1813	77.3909	135.086	66.1983	127.636	1.32979	78.5126	76.4282	87.4209	64.9941
Rab8a	333.999	398.679	6.01645	86.3243	33.4492	249.11	58.5007	12.7466	190.423	281.693	12.3436	251.547	160.96	107.879	87.9751	201.852	120.689	156.988	129.684	34.4902	198.023	178.159	120.899	299.609	101.017	157.001	104.749	147.947	234.016	192.384	0.349431	122.782	80.7377	304.872	79.1007	194.04	50.6589	23.5139	91.9594	15.4675	17.7718	139.343	152.325	185.565	293.485	162.966	143.302	158.304	48.6568
Hmgn2	224.853	72.5529	120.957	62.8723	32.8548	196.166	43.3536	243.045	286.391	383.893	111.678	99.9244	62.3176	119.351	68.6368	207.34	237.376	94.4236	73.0704	95.3513	144.049	150.895	134.084	85.6124	156.678	72.6952	216.667	292.528	191.124	241.704	394.892	342.051	99.6919	46.196	0	31.0445	12.7881	195.701	143.967	1.67075	56.3373	115.158	126.846	133.209	69.9974	111.07	29.7518	280.762	157.802
Fam32a	172.44	263.382	5.90207	43.3029	3.63156	15.0347	2.67783	674.92	144.334	80.1328	69.614	102.549	29.7503	128.994	72.5163	88.4844	124.184	21.3985	64.444	221.905	144.008	99.1285	102.317	68.3064	298.425	180.511	90.4843	237.12	120.467	133.305	0.303764	55.5077	165.511	124.923	0	276.178	2.89811	33.0854	126.772	71.2547	2.4646	105.66	174.733	119.304	145.857	125.077	109.484	142.28	39.6889
Elf3	0	0	0	0	0	0.165299	1.08745	0	0	95.4898	0	0	0	0	0	2.91181	0.168667	0	0	0	0	0	0	0	0	28.4398	76.7263	40.8898	0	0	0.0289161	74.4807	0	0	0	0	0	0	0	0	0	0	0	0	0	15.7542	0	0	0
Cyp2c29	0.0522818	0.117568	4.99013	6.16834	2.53145	0.571387	2.98766	0.0939057	0.0153804	0	0	0.110778	0.0485545	0.133532	0.0817208	0.15036	15.4778	0.171245	0.0533234	0.642838	0.298011	0.0221434	0.16808	0.724406	0.156532	0.191004	0.112507	0.040589	0.114375	0.0605155	0	0.0605548	0.33569	0	0.0387505	0.140079	5.18669	0.456159	1.31408	0.75888	0.194074	0.119296	0.0357659	0.06688	0	0.140179	0.0763444	0.111654	0
Stard3nl	56.5765	0	0	24.5016	0	0	0	0	44.5367	143.699	0.537891	74.3464	66.7636	32.9901	41.648	117.328	110.317	74.4125	27.1888	22.7873	14.2844	32.5305	76.5284	40.9642	41.9071	132.375	14.403	1.61267	75.0124	11.1672	0.229829	3.43526	112.478	44.811	0	108.73	88.9539	58.8477	50.6147	60.552	52.7867	56.9726	52.3692	15.7801	6.90496	50.2017	47.9779	62.6076	1.90551
Stk11	105.827	0.275634	7.7334	24.9586	3.27247	13.1261	0.63127	0	83.4261	36.086	92.3476	46.2314	71.1127	170.43	37.4246	43.1422	40.53	35.5391	52.5145	45.1234	113.558	60.4573	46.2834	68.2495	70.3384	107.619	45.7794	105.083	46.7806	87.1271	0.0703471	59.447	68.2825	20.6227	0	39.7749	252.025	10.8233	16.0317	38.0945	12.248	79.8249	64.3738	57.0957	25.9451	42.4569	30.4744	53.2678	12.7091
Efna2	0	0.81469	0	28.5794	2.06554	0.285319	1.84829	0	0	0	0	0	0.377832	0.123649	0	0	0.545543	0.232335	0	0	0	0	0	0	0	0	0	0	0.478623	0	0	0	0.305763	0	23.2831	0.0450355	0.846508	0	0.0216292	0.372576	0.0470985	0	0	0	0	0	0	1.2573	0
Atp5d	312.675	191.274	364.589	154.518	77.0679	22.0795	19.9196	611.18	170.473	815.043	199.77	188.128	207.884	215.036	167.804	234.262	250.791	277.687	249.104	386.957	350.411	303.168	287.485	250.887	181.396	209.127	240.022	368.093	189.17	241.47	1.01987	466.314	97.7034	125.44	0	162.252	93.1145	263.192	226.842	13.8454	178.287	258.403	205.81	285.307	200.512	196.94	209.862	233.019	245.735
Ppp5c	72.4407	117.607	43.8065	35.3543	31.8687	0.463893	0	0	66.3708	76.5869	0	73.0373	109.155	72.0249	59.5857	53.1995	75.5195	23.7263	80.8945	48.5349	48.0828	104.432	127.569	65.8519	73.4793	54.72	114.286	15.0479	70.0481	87.0758	181.196	46.7707	49.3954	261.084	0	86.5129	0	167.799	21.2786	0	85.7323	49.9178	44.9497	47.9218	53.5248	13.3942	62.3565	40.6087	62.6787
Cdk12	4.63239	12.7558	30.893	26.3065	17.7467	6.94078	50.6662	65.8503	17.7243	46.9084	211.751	69.1778	55.2178	125.421	37.5356	47.0616	37.2081	65.7172	70.7035	31.9712	81.579	92.125	30.9222	95.6452	54.3172	36.498	49.3069	66.6236	93.0849	38.0331	23.03	58.3531	43.3759	177.224	44.2576	63.55	117.76	82.5218	24.4164	52.8629	17.1739	32.387	109.106	17.3017	97.1156	67.0732	101.523	40.7548	30.6997
Lipe	76.8023	60.9294	236.61	148.098	267.66	546.478	682.231	958.879	104.157	46.0116	173.643	127.845	104.08	119.456	71.8081	149.028	115.867	91.4447	110.506	86.6501	73.2188	86.424	100.263	54.44	247.643	78.9925	90.9152	77.3356	147.352	102.446	41.3519	26.11	305.956	411.332	355.563	181.341	164.833	288.985	369.605	337.02	235.116	265.295	238.775	304.604	409.273	415.798	277.681	156.555	79.5261
Pafah1b2	250.721	486.41	427.55	13.8245	48.1729	168.596	37.2591	2.05406	30.1534	31.8902	35.6368	176.415	165.824	179.457	138.586	67.6175	129.929	17.0814	83.1525	42.9591	43.074	67.6569	171.242	281.429	67.1221	38.6533	59.7514	30.9049	115.826	159.799	0.339085	417.596	107.106	75.0876	3.2883	160.566	96.8319	171.409	17.817	0	280.62	57.3661	193.758	138.483	142.735	110.386	77.6502	168.544	372.422
Tbc1d8	28.5971	98.301	0	143.122	0.040891	0	0.207627	0	37.3174	9.67036	72.854	75.5957	85.4044	75.4012	58.7678	21.0899	26.7338	25.9844	41.4808	69.7323	31.3727	53.5408	61.1699	32.883	22.9895	18.4022	24.8444	81.6705	16.555	27.1579	0.117693	41.8267	33.9987	0.0592876	0	4.07801	61.8752	0	41.6534	41.6161	1.84623	11.6792	61.735	34.9994	64.3727	62.2592	35.2533	27.8342	18.6676
Cnot11	47.9701	0	0	34.2004	0.0587444	1.14465	0.539134	2.45928	61.8121	0	10.8213	10.1033	0	0.0245148	0.0400376	1.87154	8.57812	64.7545	6.00596	29.7302	2.89984	20.4389	2.41623	24.1146	6.55789	13.0474	18.0963	37.607	0.133948	17.7241	0	47.3086	18.3984	0	134.559	0.986095	0.953	3.11989	9.03385	0	11.9246	23.5168	17.9471	52.6044	8.57803	24.6116	0	7.03794	7.78934
Slc2a3	0.147684	0.19833	4.96852	2.11235	3.63411	0.347279	133.626	3.01808	23.1163	0.891659	6.36385	0.465399	2.30167	0.855835	1.54871	1.77873	0.962116	2.01701	0.977009	22.8152	1.369	110.124	1.8254	19.4173	41.6123	0.912077	3.52369	48.3575	7.58297	0.825218	0.549772	0	28.7737	2.02192	246.544	56.0186	66.3438	1.75602	76.47	34.9454	10.2785	2.43655	57.5002	38.8161	1.30265	1.02682	151.404	14.5835	1.67721
Foxj2	21.8329	164.072	0.272204	6.57458	0.175954	318.801	14.4046	2.60985	0.85339	37.3031	220.237	75.1705	48.9033	55.419	5.9305	32.582	45.8486	23.9281	44.9667	80.0733	82.9593	90.8506	116.825	9.77246	3.19567	61.4441	41.4963	6.128	21.1694	41.3656	67.5204	14.5443	8.2858	0.669776	1.68015	0.130477	2.32639	42.4294	40.1826	22.9088	62.5305	67.6209	48.6474	47.139	1.23867	41.0405	21.3549	13.4012	1.69355
Sri	288.564	27.756	0.619532	75.3415	14.5644	471.494	26.1177	3.54771	93.8477	476.622	11.8867	301.147	171.497	216.077	153.02	266.347	191.87	184.285	241.073	209.132	274.685	304.229	245.391	175.316	99.5893	188.549	220.691	231.081	89.5422	443.194	1.52492	354.3	208.393	271.574	0.108525	189.443	94.3032	157.574	210.357	98.1902	219.632	158.203	145.261	134.739	143.432	181.933	174.879	172.475	41.526
Dgcr2	32.6961	0	21.1122	24.985	0.0492381	0	0.328342	0	109.552	69.101	179.525	54.6107	2.74968	70.9482	50.0111	73.1488	6.23355	28.6483	48.1226	95.5388	63.3291	64.8312	89.9916	74.0668	56.5651	46.0356	69.5298	157.269	39.2608	14.8992	0.106092	39.2978	34.2428	97.0358	627.08	181.979	101.009	91.8361	71.9778	38.3158	0.5178	93.0431	81.357	76.6094	41.4135	45.4424	80.9218	108.413	92.1297
Irf3	41.7412	0.886324	0	124.292	0.366749	0	0	0	65.2339	192.317	107.75	79.7596	48.6966	215.733	102.981	36.6148	64.5308	54.6722	132.59	79.2444	179.067	172.748	109.385	70.5989	53.5544	100.289	50.9885	127.774	86.0735	98.678	159.64	99.0389	137.902	90.331	0	115.694	124.223	82.4081	38.8821	23.5159	58.1962	120.824	104.655	94.7486	113.184	93.2597	110.836	80.9811	5.8423
Bcl2l12	11.468	31.3235	2.19936	2.79605	0.330205	2.38077	10.711	0	13.7274	30.25	7.11645	34.5013	2.06199	29.9774	24.2524	26.9218	4.18391	61.8022	24.0156	23.8355	18.7473	12.8205	23.9118	21.5556	0.835321	1.85288	7.31477	36.7977	1.66293	25.6696	0.0587507	10.4797	43.5292	0.0201528	1.19303	15.7308	0.893661	3.36634	5.15301	3.78601	19.3517	20.1205	6.03419	11.0597	2.16828	28.6842	21.9439	13.8376	31.3389
Zfp959	0.107917	18.8181	33.3478	0.690038	4.61585	1.72324	28.1996	71.8117	33.5954	17.5771	2.14193	16.8523	1.73255	1.24401	15.2253	0.557834	3.82718	31.9061	15.9778	5.63345	9.88423	22.6166	6.83608	0.284607	3.05532	1.8667	1.3305	0.414186	0.962668	0.953885	0.0534302	0.813805	21.6653	0.837513	7.59154	2.39316	10.7007	4.33874	2.97447	4.60384	33.7192	18.5886	1.7823	0.892852	32.4916	1.13538	13.5517	19.2701	0.37646
Mpnd	33.5754	0	17.8207	33.4527	0	0.0746334	28.6876	0	7.85641	0.306057	5.97723	52.2359	0.239372	12.9885	36.0484	30.6666	16.5336	18.0596	12.9994	44.7415	33.3538	9.33672	4.34732	28.4341	31.9257	22.4546	26.4114	114.264	0.66438	42.9451	0.178744	0.0501331	3.64611	2.51748	0	80.7311	0.118609	3.94869	1.16363	1.73409	0.851538	28.0017	40.8138	91.7549	29.5305	30.4822	2.78129	9.61737	21.7898
Sh3gl1	61.6059	214.998	0	101.283	99.2739	28.0351	4.6073	0.476996	61.255	66.4594	0	152.544	37.6514	86.3495	100.059	205.175	74.1265	145.093	117.757	99.5195	129.456	196.079	167.299	28.8939	81.3437	132.799	149.231	96.3077	30.2037	80.0147	0.496696	152.436	106.091	71.5769	0	86.4645	50.583	34.8001	32.2468	405.463	124.001	54.543	39.094	134.602	74.9738	113.306	91.0013	94.2983	104.685
Ebi3	3.43889	0	0	0	0	0	0	0	33.2585	0.139744	0	0	0	0	0	10.1524	0.946773	0	0	0	0	0	0	13.7388	0.826591	0	0	0	0	0	0	0	0	0	0	0	0	0	0	0	0	0	0	0	2.82541	0	0	0	0
Yju2	5.13578	0.187334	0.220538	0	0.0143296	0	1.41772	0	1.20288	7.15037	4.4805	30.5476	39.1543	18.7433	8.97695	86.4421	68.8606	39.1406	61.0984	25.4973	15.4939	49.7176	51.9558	18.4006	0.15122	15.7245	15.9965	25.5377	39.1793	6.04219	0.0724652	4.88438	45.2033	0	0.104364	71.7864	10.9226	0.0350741	0	2.11409	37.3748	29.1088	41.0738	11.4592	91.3187	56.5954	28.348	14.4004	2.58483
Ranbp2	7.59695	89.4059	31.6173	90.2451	102.101	59.1743	94.4407	157.615	36.4694	37.181	148.913	76.5425	75.7298	71.791	63.4223	36.9293	27.6746	38.1889	107.206	58.9827	138.116	61.8856	95.5448	58.5942	85.5984	54.1376	77.0186	27.1824	21.6719	69.439	0.123804	105.762	82.4517	171.006	1.46271	42.8775	40.029	93.7165	61.5765	13.279	143.509	21.807	64.7163	29.0292	18.4839	13.5805	37.9714	57.1155	116.471
Edar	0	0	0	0	41.1586	0	14.3089	0	0	0	0	0	0.211412	0	0	0	0.0725714	0	0	0	0	0.153253	3.36911	0	0	0	0.250795	0	0	0	0	0	0	0	0	0	0	0	1.14775	0	0	0	0.317558	3.34491	0	0.271596	0	9.44258	0
Grk5	12.3438	8.09501	0	0	0	0	0.32478	0	47.1499	176.245	0.553545	86.6877	19.9112	28.6571	69.304	55.6543	74.9321	26.0486	111.95	141.322	7.73662	32.653	70.7214	48.1404	53.3068	26.004	83.2781	33.6329	8.94553	31.4379	22.4718	55.4165	9.62816	95.5401	0	21.2053	0	13.0304	5.03737	0	0.345781	53.5321	37.7544	17.2998	0.518715	12.0644	104.954	20.9156	16.0341
Dvl3	1.06092	9.992	13.8008	21.4068	50.9455	9.65105	49.2808	11.1427	17.5316	8.11307	55.0858	74.2233	25.2661	35.7839	105.13	19.8834	20.1475	42.4408	20.5575	7.01313	28.3642	45.372	26.9524	32.1465	14.6006	29.3536	34.8998	28.1683	6.43518	47.1952	103.734	29.3661	25.1557	6.59791	24.1992	22.1603	13.7724	64.5694	29.0074	37.3017	22.8378	28.425	37.5344	70.266	17.0895	48.2349	42.3651	47.9894	11.7052
Abcf3	15.9368	68.5085	161.384	21.4387	0	0	0	0	42.2714	4.15268	87.3617	112.414	0.748457	3.30063	37.3531	134.017	107.067	23.2685	27.8205	35.5135	22.1155	117.44	45.054	45.3462	26.4372	58.3919	77.2129	1.16522	5.69301	14.4371	0.36639	65.959	42.4398	2.84576	0	14.9105	0	1.82894	1.11353	162.541	99.6184	69.8725	74.7262	53.1916	37.8781	107.177	27.7821	54.2295	3.29525
Eif2b5	22.3029	67.861	22.4494	70.3869	0	0	27.1185	0	60.7099	12.2036	7.47016	39.8445	75.2014	98.2203	102.832	47.2646	34.9186	12.6332	30.0895	9.54354	81.7955	17.2961	1.28135	47.8384	36.0702	90.95	62.4533	2.75668	57.2756	51.6453	490.194	15.5951	39.8794	0	0.271848	9.50987	71.7459	52.4059	0	107.823	50.6366	43.536	43.9493	29.7857	1.2335	46.8587	61.3106	42.803	6.62728
Cyth2	79.2172	20.9472	6.13152	9.44365	6.03537	0	0.44186	0	56.8359	38.5274	53.4885	46.3607	20.6876	71.6544	63.0357	84.7753	150.484	149.274	86.83	79.5871	84.6035	83.8914	71.4363	60.4809	29.3226	91.3134	51.7051	17.1341	91.0922	107.106	0.356794	48.1846	87.1365	0	0	87.2061	11.6089	66.1832	245.064	30.2467	144.04	81.9212	53.1048	139.58	40.8372	99.1818	91.1568	78.7707	153.627
Sult2b1	0	0	0	0	0.360953	0	20.4619	0	0.814914	0.421134	0	0.077607	0	0.219551	0.327688	0	0	0.390745	0.102897	10.9792	0.026561	0	0	0	0	0.56305	19.0591	0	0.251842	0.0355005	0	3.6341	0	0.138509	0.0306759	0.0367396	0	0.207845	0.280673	0.100907	0	0	0	0.0265803	0	0	0	1.26684	0.0243495
Car11	0	0	0	0	0	11.645	1.52791	0	0	0.0320602	0	0	0	0	0	0	0	0	0	7.51861	0	0.177954	0	0	0.00249501	0.101744	0.860018	9.24967	0	0.358439	0	27.8219	0	0	0	0	0	0	41.7465	0	0.0344366	0	0	0	0	0	0	0	0.468352
Dlgap1	57.2227	0.139024	3.69618	0	21.8449	29.6364	58.8336	12.3504	4.49977	0.839794	0.447333	2.11452	7.50882	1.59182	2.82874	2.28735	19.5249	60.7286	0.354528	1.47752	3.93952	0.932426	2.64101	1.87223	2.14024	38.0823	1.25364	2.13913	5.16757	1.90662	0.37443	0.508634	3.22845	6.37491	0.92189	4.74419	5.92743	1.72329	6.00605	19.8181	33.9002	1.30838	1.0128	1.56442	1.14555	3.28634	2.09672	2.19804	14.8308
Plag1	0	0.0204785	0.2351	0.602346	0.021649	0.126129	5.25387	0.311642	0.395138	0.435202	0	4.91677	19.6937	0.224255	0.0931132	10.0866	1.22254	0.0894203	0.220279	2.06509	0	5.96002	1.29191	1.1865	11.3868	0	3.86404	0.419509	0.931143	2.83048	0	0	0.0165253	1.43656	0	17.3265	5.28347	0.0893273	1.22104	28.386	4.12186	0.0270318	7.16874	0	0.0590315	0.0473933	8.75041	1.27071	5.08781
Hck	60.7607	0	37.5735	0	0.209344	1.6958	2.38035	0	137.052	0	0	0	0	0	0	0.0491973	0.655764	0	0	0	0.0983427	0	0	21.7203	0.90196	0	0	0	0	0	0	0	18.4717	0	0	0	0.14123	2.17745	0	20.0191	0	0.740422	0	0	0	0	0	0.273924	0
Mrpl4	65.8369	66.332	0.213578	120.434	0	179.982	0.629855	0	114.119	59.6674	77.4513	90.863	155.262	105.341	191.931	46.725	83.9981	76.2896	58.29	116.272	103.288	141.882	18.1555	49.6884	73.2514	48.7361	152.709	72.8641	57.7707	149.091	0.496732	106.712	99.5927	142.774	0.255163	107.601	2.28826	62.8726	24.2727	27.9293	21.2385	73.1291	104.286	90.6907	89.4957	143.781	127.923	93.1621	58.8049
Keap1	146.073	186.242	105.319	37.0053	3.76497	75.5037	69.1828	0	14.1513	60.8379	32.4042	47.7136	1.22435	74.5679	100.657	50.0052	54.4355	79.5297	60.2419	42.7947	61.8871	125.017	46.0334	50.0154	48.3102	77.2246	43.4826	49.305	187.887	39.8147	219.404	77.7536	78.7654	280.293	0	82.7161	124.026	22.3291	0	33.5797	36.1944	68.1683	45.5815	135.122	81.089	127.712	93.6454	75.8952	48.9894
Ap1m2	0.429242	0.0236521	223.146	112.113	0.526769	0	0.924079	0	0	114.034	0.56621	0.00808546	0.0205824	0.219136	0	0.0906822	0.0891571	0.0103141	0	0	0.243734	0.131836	0.256225	0	0.017884	40.7172	7.56759	98.6282	0	0.0965077	0	32.706	0.136996	0	0	0	0.114723	0.25992	0.264034	8.37209	0.0763834	0.127238	0	0	0	0.0552318	0	0	4.85932
Glg1	85.0821	35.7807	3.61837	46.146	65.1569	104.33	36.9011	195.946	177.565	180.339	271.13	186.196	136.974	90.5592	104.806	170.417	104.141	187.131	111.924	211.752	288.982	160.673	165.485	242.566	95.158	88.5685	224.442	184.569	225.397	176.079	1.93162	89.1909	30.7225	326.818	78.0914	231.583	120.766	213.676	39.3885	80.7146	71.2082	73.4229	127.152	108.912	48.9434	118.417	70.9729	88.3999	310.567
Btbd2	16.3436	40.9661	0	157.388	0	0	9.16938	0	14.3316	12.931	15.5	33.6908	16.2767	25.6187	25.8813	32.814	31.5212	20.6666	18.9172	14.3997	15.9068	36.566	16.4721	9.58568	29.6226	9.46475	20.4675	21.1434	1.58526	26.1247	0.0595704	93.6152	1.29728	56.8055	0	100.209	0	0.746849	0.183539	0	40.0679	7.48646	0.112529	0.069518	7.10704	13.8444	9.5204	19.2091	47.5137
Csnk1g2	199.401	203.781	39.3081	41.9652	1.79971	0.442542	0.287839	8.63625	59.1801	169.093	173.757	155.694	69.546	75.322	145.604	59.6146	45.3889	22.9468	66.6152	120.939	92.2122	72.559	144.018	53.4081	9.23988	67.5468	104.896	34.3686	17.9303	164.286	15.1755	138.163	64.0689	40.6514	0.103244	56.2204	73.9713	55.0312	11.1381	48.1785	1.15953	67.8623	42.7002	74.0644	40.8483	18.3872	85.0065	33.8682	116.738
Abhd17a	63.9115	2.72173	0	7.30728	0	0	0	3.21523	66.2904	148.889	103.326	46.8794	72.4529	82.8984	70.2838	26.3905	46.8987	71.192	59.7146	21.8915	26.8411	77.1069	32.1469	13.4191	42.4719	53.5014	29.6533	85.913	28.9441	85.3098	0.222773	28.4778	57.1762	0.0864353	0.0640336	98.4013	66.1015	145.079	20.792	6.71663	41.9886	67.0489	54.2803	154.71	37.1724	62.9834	22.2835	61.4153	36.7976
Mob3a	51.008	9.88111	2.44925	0	2.38221	0	3.25849	0.0748538	71.2836	8.72318	1.30332	48.2323	0.507791	23.6385	6.63151	2.79734	35.3861	3.40675	5.55798	20.36	0.942962	23.1786	11.1545	69.6387	0.345544	23.485	35.4118	26.5318	28.983	40.1988	0.0448463	56.3294	42.0397	140.028	11.0248	23.8497	17.1032	0.863769	8.10604	2.77618	0.0752309	47.2954	8.31303	6.67342	74.2134	82.9191	21.0805	19.1469	3.9584
Cacnb3	0	0	0	0	0	0	5.06307	0	151.296	0	0	0	20.247	4.56521	0	2.96016	15.7734	20.7356	31.4987	0	1.25382	2.2177	0	0	32.1749	22.2181	28.6167	31.3781	12.0172	15.1319	0.0268845	198.948	0	0	0	0	0.135043	14.3781	0	0.237812	0	8.58676	30.7975	2.44736	9.54328	18.6648	8.50124	11.8624	59.599
Fkbp11	51.2437	6.61497	10.1207	17.0948	48.8038	2.08347	35.1836	4.07081	430.525	1.40107	5.5714	4.94358	4.40464	4.98653	9.80927	18.3654	43.1922	7.36177	9.13284	7.38805	6.90082	4.67169	11.43	10.1257	9.56425	64.6645	18.4904	13.4064	158.382	4.27192	23.2738	2.84366	5.86706	68.3329	11.1128	5.87958	30.9507	16.4516	14.9572	26.2636	8.82734	9.38899	5.2624	25.3775	117.794	6.64219	34.6823	19.7568	8.53073
Ddx23	0.0676604	101.862	18.3527	128.815	16.0856	39.8765	40.6225	504.558	12.8152	13.2789	180.662	47.0144	35.5699	62.5187	165.364	72.503	73.9328	33.1312	98.8319	42.5755	32.7323	157.175	45.5118	67.8749	101.409	69.4647	53.0421	118.609	116.139	82.0432	0.614978	18.154	129.199	60.9591	5.9889	57.8555	273.13	6.74928	65.6773	72.0469	148.746	30.436	34.6199	105.719	33.511	51.3052	131.913	70.684	5.58704
Pld3	120.935	0	0	117.909	186.34	7.7603	0.220894	0	38.5842	7.4241	6.52641	58.4476	0.867987	93.0035	0.501807	10.9166	28.695	21.3289	49.0027	75.571	38.5154	84.3371	32.2937	14.7776	44.2048	54.7422	43.5699	115.957	99.8748	25.2906	0	41.7126	42.3186	0	0	84.481	157.63	35.4792	31.6716	23.6812	62.4322	94.5383	71.6885	103.48	46.4767	50.3088	3.28988	76.3321	24.1563
Grik5	1.44275	0.0822519	0	2.96344	0	0	5.56287	0	8.79588	0.936114	0.0616672	0.507069	3.11659	0.0561489	0	0.985021	1.77224	0.147345	0.261585	21.7228	1.4409	1.51125	9.47366	0.144752	0.215992	10.0709	3.24377	3.82015	2.23323	1.64679	0.107681	11.9099	0.394767	0	3.57897	4.04547	0	0.188133	1.27387	0.96205	9.59736	0.31206	0	0	0.0996815	0.0884365	0	8.32016	0.162303
Cd79a	0	0	8.42259	0	0	0	3.94342	0	25.2398	0	0	0	0	0.0219917	0.0539481	42.4196	0	0	0	21.5529	0	6.97861	0	4.77346	0.0218841	0	0	0	2.8491	0	0	0	2.01218	0	0	0	1.1264	0	0	0	0	0	0	0	0	0	34.4287	0	0.0332435
Rabac1	312.639	455.944	349.376	373.085	154.285	1.06514	33.1607	178.905	249.807	476.76	223.245	386.433	238.424	320.728	464.454	303.392	386.999	330.034	462.461	550.725	441.138	495.433	480.259	326.001	346.655	692.961	384.722	328.791	307.963	551.166	719.48	410.143	300.113	317.043	0	273.864	244.614	265.376	233.592	254.111	532.132	397.467	371.052	339.338	276.17	397.197	280.749	289.731	254.679
Etv3	78.213	93.6011	0	0	0.0913501	0	5.17977	0.922473	36.7536	10.9418	42.7033	15.1314	84.2993	13.3276	7.14031	46.1645	14.265	38.6628	35.8303	44.6262	28.731	56.3357	9.07304	48.0115	15.3504	45.2867	2.60729	28.1418	4.02549	33.2401	0.0489888	13.0695	25.809	46.4413	0	82.6074	35.0218	1.25219	36.4659	27.1219	19.3369	2.95078	22.2383	28.1889	25.386	21.3863	16.1065	43.243	54.0884
Prkcsh	30.5798	54.1184	33.2079	18.7643	43.0224	1.90516	36.3671	0.0957629	97.2345	65.4665	78.192	224.517	168.216	167.034	62.6052	126.721	97.6257	168.387	178.734	139.823	97.9389	115.993	40.5314	106.478	93.4717	99.3453	90.2932	92.2442	62.8731	74.6419	1.13444	43.3752	95.7176	55.4688	0	25.8693	66.631	197.699	67.8778	74.004	15.4255	44.1518	95.9113	56.6963	121.928	166.216	9.81458	97.6087	64.1866
Elavl3	0.0792526	0.267233	5.77604	1.29749	6.98744	51.9597	42.6338	14.3939	0.769426	0.0122555	0.565908	0.642672	0.591827	0.657754	0.345595	1.39163	2.42295	1.94921	0.239666	0.0656415	1.07014	0.318402	1.82714	0.831723	0.665563	0.254852	0.400453	1.16983	0.882392	0.267166	0.0431807	0.0349696	0.458724	0.519964	8.23944	1.82951	6.96008	8.6601	4.68218	28.5688	5.78258	2.41614	0.332973	0.0840426	0.612931	0.710793	0.147027	0.278025	0.991113
Rab3b	59.4017	0	0	28.1525	1.10521	0.713107	2.93395	0	23.8678	0	0	0	0.0248965	1.23453	51.728	11.4073	4.4593	6.22819	0	16.9719	3.50566	0.809259	44.4251	0	0.00582929	0.00902785	25.4911	3.92285	0.158716	0.523894	0.156952	0	0.374631	0.0205018	0.740233	0	0	6.7168	12.173	48.8413	0	0.553546	0.0186862	49.59	0	0	0	1.52134	0.0352413
St8sia6	5.65591	93.5986	0	0	0.0418176	12.4025	16.6157	0.226808	18.0516	14.765	0	37.7707	1.42718	63.4839	28.9779	5.12417	72.4449	1.80547	16.0943	9.87748	3.55057	40.7154	15.0779	6.67072	34.7297	34.4284	25.8162	1.66237	4.48234	35.8167	0.0225616	16.3934	115.131	82.2464	0.0305681	11.9011	0.793098	36.4205	71.1724	76.967	36.7875	31.676	82.346	81.2248	106.897	101.681	7.1912	32.0586	0
Fcgrt	366.295	680.969	10.0244	304.046	4.28001	50.8391	8.31787	313.883	266.12	171.404	254.563	568.225	180.225	339.396	237.577	371.559	134	352.796	388.006	450.922	307.59	365.313	338.084	235.997	158.982	292.371	453.186	315.85	439.181	338.33	365.959	450.528	162.052	176.008	8.62726	265.374	79.8682	284.857	51.2954	141.508	176.612	159.152	203.306	126.531	170.671	269.848	91.8626	212.809	196.489
Nosip	3.90714	48.7112	0.878149	5.03568	12.8577	6.82967	15.5548	0	42.2163	101.264	2.35509	74.3988	97.2233	34.781	67.4924	23.0577	33.7679	75.6915	78.0101	97.4913	56.3717	25.9472	79.8549	43.435	94.1278	48.415	65.2881	10.8695	76.0811	26.2885	922.491	49.7401	28.8929	0.841001	0.863521	52.0023	4.02767	143.318	81.1332	5.08922	6.35212	56.2686	28.0323	71.125	46.5987	75.8189	36.0777	47.3365	40.4839
Pih1d1	34.9257	74.8358	13.7635	127.18	6.01072	1.60165	23.2087	109.686	3.67461	111.115	35.2635	46.9285	21.8984	69.0474	20.3405	36.9047	23.6516	86.065	43.4068	14.9727	46.9073	38.1602	26.2112	46.9449	50.3675	46.7805	42.7366	32.2711	4.80338	44.4199	187.595	47.4605	10.2101	1.26152	17.5818	26.1139	8.6362	108.372	77.0413	26.1751	29.0114	41.7545	32.8512	28.5324	3.50103	7.31765	1.28542	42.5205	81.3566
Rps11	921.301	1231.29	1478.74	585.368	194.389	534.071	61.1406	323.141	651.023	1642.47	1032.44	994.874	558.888	1056.9	738.403	925.335	1046.26	900.446	928.731	1174.6	1205.83	935.231	1038.39	958.909	958.561	1154.76	1086.1	1318.13	1004.35	1249.99	2131.75	1127.68	640.656	427.724	37.908	795.047	531.686	612.33	381.128	465.318	835.115	729.21	898.255	1049.69	644.728	810.704	750.721	958.835	874.883
Supt5	32.672	1.95253	41.2617	110.875	50.9009	36.39	138.748	75.8374	98.8221	69.6937	22.8715	56.2414	45.4406	46.853	30.9932	30.8982	72.6233	98.1714	43.8306	149.477	52.8969	26.8185	20.2834	33.3782	29.6186	67.8305	89.954	52.2289	23.6447	42.2859	30.3723	37.8277	84.4088	57.6112	153.046	131.664	51.564	131.391	38.4195	223.541	34.9409	35.8458	72.4594	20.433	48.6916	80.0309	57.3553	37.7984	46.0514
Dll3	0.341734	2.62914	0.662524	0	1.51221	11.434	2.95557	4.60742	0.797711	0.281849	1.44362	1.60307	0.0382139	0.468146	0.685411	1.56486	1.28837	1.05297	0.337184	1.06643	2.43581	1.45623	0.655351	5.98672	2.28367	0.298603	1.18891	1.21503	4.10042	0.863104	0.0497625	1.17513	0.982807	0.0749926	0.438762	0.403996	4.78744	0.248885	0.31899	5.43646	0.714746	0.573046	0.810789	0.411471	0.394877	0.562993	0.721366	1.82833	0.260811
Paf1	11.2288	20.3692	51.4818	66.2441	163.908	53.5473	147.211	33.4457	43.6333	20.4026	27.3435	30.5704	52.4133	52.3253	75.1377	59.5044	67.9865	62.3396	47.8838	45.3646	52.8345	31.5505	60.6487	41.2937	51.914	95.696	42.2836	51.9239	17.609	83.2059	0.435683	102.928	83.3506	210.984	276.142	149.057	127.053	26.7882	183.174	73.5885	93.6478	68.6821	49.65	76.1147	53.8175	72.9579	33.0762	61.6712	102.758
Timm50	34.1719	162.423	88.4378	0	0	249.914	0.229711	0	79.636	4.98342	72.1054	104.777	56.0058	57.4927	31.6648	52.2654	51.8074	43.7636	88.5691	106.517	37.4807	57.8731	33.6101	66.9026	62.5387	40.6955	54.4709	35.8333	54.0913	44.0385	0.0244761	34.674	41.9008	0	0.0602103	91.5054	0.6149	45.0441	0.0346565	0	72.7264	166.965	51.4264	45.8158	26.4206	54.042	100.093	94.505	32.2002
Med29	72.4191	25.6262	0	33.3816	2.2469	0	4.19059	0	33.7532	37.3874	0.999648	52.7766	0.190307	18.2874	47.727	31.0538	7.90323	28.2194	28.1778	46.2241	49.7493	46.0136	65.0067	26.2382	16.369	24.2342	27.687	4.49629	14.374	27.1013	358.225	45.2709	52.7119	84.3408	0.0750876	27.5066	0	18.7957	25.8415	0	21.4718	31.9574	21.0387	31.1806	16.3766	23.9249	62.2823	21.4429	5.47411
Bicd1	2.28765	15.1555	81.7331	18.231	156.809	64.5527	288.498	397.869	25.684	6.37385	97.8327	55.1637	20.7961	10.8468	69.9377	31.7174	28.5454	34.0317	16.7908	19.9605	15.4579	66.6452	45.0807	69.4281	34.7677	29.535	75.2331	10.1936	22.9507	11.0344	38.8768	15.8134	27.1037	14.5618	532.573	13.9279	153.781	36.0234	93.8717	146.584	36.8228	17.0552	25.6656	13.6516	20.1407	8.83447	14.2823	43.7478	27.7165
Ncstn	26.1509	1.88074	102.5	109.462	14.6246	14.4706	27.8096	20.8412	83.7258	70.6475	18.6854	51.5723	31.8563	60.3395	81.7682	62.431	50.3162	8.42001	56.6553	58.315	89.9681	87.5217	69.4818	58.0323	28.6007	96.9571	74.6813	157.6	56.3267	39.7091	13.3466	142.279	93.3645	79.9973	0.6861	178.863	94.2049	67.0562	29.7717	32.5906	8.29632	86.7048	94.6554	86.7131	88.3112	122.594	84.705	102.389	162.414
Pex19	95.5021	0.806882	72.7929	159.398	41.2918	0	31.1136	4.76101	67.9139	61.6018	95.4581	44.3179	26.9256	70.5124	80.0654	96.8486	59.7994	83.1619	1.58388	45.4206	94.31	105.905	73.9541	34.1504	14.8374	20.0143	56.794	107.459	3.12752	148.9	0.514021	39.7946	94.5506	119.369	0.0428375	29.0922	2.27658	73.232	335.816	175.275	4.72965	20.2292	54.4902	85.2618	22.5297	63.912	73.6516	59.627	64.2857
Crhr2	0	0	0	0	0	0	0	0	0	0	0	0	0	0	0	0	0.781495	0	0	0	0	0	0	0	2.30149	0	0	0	0	0	0	0	0	0	0	0	0	0	0	0	0	30.3865	0	0.479491	22.7261	4.73041	0	0	0
Inmt	0	0.112878	0	0	0	0	20.7252	0	0	0	0	0	0	16.3446	0	0	27.6448	0	0.358157	0	0	0	0	0	0	19.392	0.0271314	0	0.0554779	40.9135	0	9.70345	0	0	0	0	0	0	0	0	0	0	0	0	0	0	0	0	0
Cyp4f18	113.643	0	0	0	0	0	0.605847	0	52.4522	0	0	1.249	0	0	0	0	0	0	0	0	0	0	0	8.58768	0	0	0	1.84821	0	0	0.0580022	5.33184	17.4474	0	0	1.18665	0	0	0	0	0	0	0.0213293	0	0	0	0	0	0
Impdh1	81.7253	0	0	0	0	0	0	0.142216	23.1324	39.5773	0	15.9933	19.5734	0	45.6259	1.64045	58.7446	0	18.7177	37.4494	14.402	22.6503	29.1198	15.2958	54.0196	35.0816	35.2906	10.9645	21.1406	24.6357	256.507	36.8476	90.6414	96.1623	0	144.709	123.522	160.925	74.3386	188.006	71.5624	99.9708	114.168	51.8444	87.4704	93.6852	111.627	56.271	53.9782
Dusp3	790.39	1023.43	2.77672	364.023	41.04	214.494	29.2335	28.4114	410.316	123.835	464.092	531.381	330.889	435.816	484.061	362.585	225.242	292.058	426.461	487.156	387.634	634.794	544.4	633.728	253.71	298.444	506.383	390.061	546.827	325.526	186.834	672.51	598.228	657.896	179.774	624.105	196.841	410.322	304.89	63.9838	421.922	580.949	775.749	623.3	673.586	824.052	578.86	588.947	475.351
Prodh	5.74759	5.4117	60.4919	0	15.3794	17.4222	24.8744	8.65205	33.8838	76.6953	2.57885	3.57603	2.30168	38.597	0.771884	3.56042	6.39252	2.41588	3.47773	40.1231	3.20894	1.56201	3.0388	3.90742	29.6578	8.31727	14.766	2.17929	2.9231	12.7457	0.207939	0.433089	32.1286	116.109	3.38895	27.8193	19.1603	49.4288	2.38007	26.5052	0.865918	28.1881	42.1639	98.61	23.8258	40.6045	31.243	30.6438	1.55294
Ess2	19.6017	5.63651	35.3646	34.2317	28.9331	18.9211	139.627	45.993	43.0075	11.692	28.9578	43.6528	15.121	52.7988	38.17	7.45539	10.6202	74.1808	24.074	1.46371	32.7802	24.26	3.088	34.4617	43.8802	39.6893	9.90847	60.2955	7.07653	3.94882	3.35023	0.355844	3.98974	3.59906	106.545	50.2118	20.2552	9.41262	34.3231	302.783	22.7417	13.7493	64.8711	48.2824	5.59875	78.9714	16.9586	61.1536	42.8586
Slc25a1	27.7553	21.0411	0	0	0	0	0	0	134.512	6.87766	0	47.3247	24.516	0	10.7632	27.3615	24.5564	18.8386	5.04898	0	8.43909	24.933	47.6022	6.87048	30.17	18.2291	97.5224	92.6245	126.896	12.1997	0.16142	77.3441	12.7232	0.0185014	0	26.3498	0	0	0	0	6.09913	29.7702	23.8095	53.0124	6.46358	30.4556	28.0181	39.6435	27.5975
Dgcr6	4.81089	0	0	49.9615	0	1.10306	28.2712	2.03441	42.478	32.1528	0.0825166	33.6716	28.8308	44.7323	26.8911	10.6349	50.3633	86.5485	42.0106	56.3445	9.09858	43.3902	51.5053	10.2749	25.9179	17.5091	37.4547	38.3221	16.5127	82.821	260.966	73.3498	11.2251	0.0345744	0.0390708	68.8828	31.3464	99.0941	37.893	1.43902	73.4366	29.9208	30.0169	51.0062	11.9084	26.3361	33.8503	61.9972	45.4096
Ddr1	22.6546	0	196.257	44.4114	0.172947	0	19.1888	100.199	15.6562	4.33934	0	0.0358806	0.0520973	11.5471	5.06985	0	2.68238	0.575288	0.0784028	0	2.66339	5.40097	0.151871	5.85097	8.00237	18.9623	12.6883	1.85915	22.4149	16.982	13.2295	8.02366	37.2416	0	0	0	0	0.550306	0	0	0	0	0	0	0	0	0	5.9754	35.204
Ier3	160.676	290.834	385.469	188.189	5.33364	164.703	0	37.2855	322.734	277.656	95.6063	154.211	99.3509	47.9861	205.425	212.205	819.695	420.284	226.747	106.553	109.296	250.566	188.831	220.247	955.077	220.006	172.526	110.297	133.525	77.8261	0.726195	162.288	863.185	538.305	568.067	594.064	173.501	106.706	14.4858	74.3204	702.591	526.752	982.074	836.558	572.298	548.052	856.438	804.927	520.228
Fosb	203.834	420.415	13.6269	762.929	46.8289	11.641	35.5269	280.476	112.226	314.751	1165.09	957.432	535.002	504.33	751.513	611.899	230.695	623.412	1024.88	680.683	649.882	713.941	571.27	432.038	372.541	392.115	464.649	292.091	241.677	319.634	66.0599	310.464	257.513	313.43	257.705	350.59	74.9398	137.959	69.1831	374.849	305.897	268.531	271.557	327.513	326.115	112.547	326.127	164.126	521.993
Klc4	99.1729	0	0.0706046	121.115	0	0	0	0	23.9965	5.8616	0	17.268	0.542963	33.3926	44.6198	8.41665	37.9439	6.49246	45.3454	26.7113	23.3195	57.6934	0.123855	20.6314	39.3817	2.57849	55.558	50.1552	2.50667	12.9894	0.0561797	13.0198	9.44375	4.13857	0	145.596	11.4295	3.32542	1.34184	0	122.786	68.2421	16.7403	1.93414	9.90248	45.0223	30.7485	37.9258	58.5213
Ercc1	47.2954	0	0.0583114	13.5462	0.0777936	151.019	5.85685	0.507402	36.3855	14.9148	17.8014	84.369	25.4298	19.2281	40.5396	14.7335	40.5901	37.2922	49.4322	41.8097	73.9325	30.1443	63.2696	21.8813	26.3393	20.1453	25.6795	33.2877	12.1452	57.2749	125.251	45.1315	25.0638	0.013257	0.338805	48.8749	3.46642	72.4313	29.5086	7.46735	47.3584	46.3311	42.5977	110.187	17.9592	49.0594	33.019	29.9574	0.557324
As3mt	39.6974	3.57562	5.5028	1.65619	2.54057	65.2061	9.10154	0	77.6486	4.38608	6.07207	24.4528	7.29197	39.2277	31.2723	0.142036	47.9829	0	8.6889	4.92772	3.01	39.5229	4.70936	17.752	49.3057	24.2673	55.2885	44.0918	44.6792	19.3009	0.0798318	82.1292	87.2628	26.2571	0.105472	24.1185	0.400347	28.5263	141.675	126.407	21.505	51.9383	59.353	47.317	48.2727	88.4775	23.7694	50.4976	28.8455
Homer3	21.1511	0	0	19.6585	0	0	0	0	29.9159	15.2828	55.1581	64.5495	24.4772	20.5116	40.2373	42.7095	9.61836	93.6372	19.9264	30.2098	68.0884	45.2396	34.667	67.742	13.8953	63.8561	28.862	44.0544	0.112952	43.6727	96.1753	96.7178	34.4373	193.291	0.104953	15.4394	0.961524	1.06472	10.3469	0	9.48532	9.62281	29.5917	53.6618	22.547	16.7322	36.8728	16.4301	86.4676
Crtc1	0.402362	0.31341	0.380542	2.42578	48.0465	0.0648812	56.8876	6.41092	10.3036	6.31271	2.65552	20.4219	1.90756	9.2035	16.6749	28.5177	13.7059	39.7314	9.00985	0.456768	16.9113	16.8034	24.1789	7.4697	125.686	16.0134	18.9369	14.3864	44.6159	12.2862	0.0200307	0.108158	61.2138	50.781	0.298424	32.8713	7.29569	2.14105	64.9182	139.49	31.7685	14.1115	9.22688	42.9306	11.4864	10.5713	13.1628	8.75537	14.6107
Rnf215	199	158.607	67.1659	91.8947	2.01677	57.3319	2.26167	0	80.4605	77.5765	146.015	58.6353	66.9088	106.968	144.859	203.851	87.6506	82.0737	138.795	222.738	63.1131	87.242	129.816	154.806	29.2469	114.869	118.678	103.355	191.865	96.5143	0.294046	79.7176	71.8595	171.835	0	49.0327	28.7388	39.9656	0	77.8817	72.3396	155.023	77.1984	153.707	121.16	165.216	39.3971	122.998	172.973
Sec14l2	0	0	0	0	0	0	0.389225	0	0	0	0.048503	0	0.36404	0.0840355	0	4.26435	5.75407	0	0	0	6.52478	0	0.0530573	0	0	0	0	0	0	2.44226	0	2.11512	0	0	0	10.7809	0	0	0	0	0	0.09992	0.159063	0	0	0	0	0	0.072173
Aven	0.312181	18.2686	6.86391	7.69103	15.7179	5.38028	47.7994	11.7161	8.09393	1.20154	6.89105	2.28352	13.8974	0.571183	7.16506	61.94	60.7029	37.5516	13.1928	2.96663	72.8872	3.50605	37.5663	2.45499	4.3072	6.11397	2.33014	4.7468	2.68476	1.70892	0.0554514	109.193	8.02372	3.16006	1.27463	1.17597	5.66811	3.74124	14.2705	12.9607	3.21539	2.41755	17.1924	25.2196	2.57008	0.643311	1.15874	2.39103	1.99511
Cp	318.113	259.218	10.5752	338.78	314.438	34.1445	40.8977	0	32.3148	82.8046	669.341	411.441	631.922	507.951	468.62	374.897	55.1049	163.541	490.061	345.774	369.596	385.207	728.402	452.864	0.0679302	378.22	536.552	598.237	402.237	232.812	1269.67	149.206	18.4015	0.583343	14.3226	0.721066	0.0967007	0	0.797803	0	47.9478	1.19208	0	0.684443	5.57903	19.0781	21.4161	2.31969	226.311
Crot	49.1407	41.0567	48.8652	21.3154	114.324	20.1105	41.4406	6.92805	109.267	8.66499	11.0407	52.0991	3.03184	74.742	25.3779	114.217	68.5335	40.5697	35.2185	33.4292	51.8175	59.8179	35.8079	30.9514	74.5939	6.47255	25.3657	17.9053	65.2481	51.1911	0.155418	86.2744	69.3954	0.430398	7.39186	27.4374	30.6556	8.58087	21.4149	22.3609	26.7436	83.5546	42.6391	49.3994	60.3886	21.1465	91.7223	16.8811	73.7245
Rps6ka1	102.689	0.029769	145.394	0	0	0	0	0	8.16443	146.157	0	0.875906	1.50038	8.13741	0	45.3663	8.24911	34.3339	37.0364	64.1222	31.1205	17.833	2.9264	19.1874	19.2627	6.15291	8.01842	93.232	2.26887	4.11671	0.0998101	13.8664	10.2078	0	0	0	0	229.084	3.76444	0	33.3203	31.6553	9.67238	7.6839	30.2934	73.2273	0.135231	5.43865	0
Snrnp200	0.4568	9.45825	62.0712	174.546	17.0787	58.5639	24.283	14.6395	51.9172	89.7687	2.10044	50.3162	44.6273	47.2323	153.267	16.3001	56.9442	3.5491	38.446	116.612	68.0722	63.2088	35.3642	11.768	20.4693	204.043	79.1314	132.924	49.389	102.263	1.00722	125.709	102.085	5.37547	45.7991	36.8202	179.387	6.92265	26.725	20.9825	86.3622	53.0337	79.1286	51.6871	29.8302	53.7421	87.9631	54.4355	96.2749
Ciao1	11.633	3.8903	16.6058	31.5049	1.27684	154.378	2.24193	3.53773	32.1725	4.6668	9.64723	34.4662	13.4673	17.2866	36.8441	31.8232	29.9766	63.668	62.9939	52.9296	15.1898	51.1587	57.9217	20.3288	63.0666	71.0848	14.9832	31.7071	4.70452	37.5744	0.0710595	86.8338	7.38432	0.562004	8.6866	24.613	35.3866	43.1731	20.2607	50.8091	88.2668	74.5729	62.2826	26.689	38.1786	48.6098	37.4928	21.6993	143.188
Has1	0	2.94705	0.0667022	0	0	0	0.521598	0.694635	0.258687	0.11112	0.0473838	0.0383833	0	0.338556	0.0515785	0	0.0429544	0.270142	0	0.0299099	3.18075	0	0	0.638819	0.201862	1.17308	78.523	0.0376441	0	4.31975	0	35.6301	0.17211	0	0.0358201	18.1587	2.39448	0	0.163424	0.234087	13.7714	0.102374	0	11.0937	0	0	0	3.50104	0.189089
Taf6l	0.810787	0	128.199	37.9242	0	0	3.49156	0.991383	83.787	0.181716	202.206	21.4338	0	27.8459	62.4759	0	28.7885	0	30.3762	55.7477	48.918	19.9498	0	0.365934	67.2074	4.73804	6.09739	0.0484019	0.37165	0.816202	0	17.5327	15.7199	26.5068	0.260955	21.0761	1.31305	0.169248	6.86596	0	0	18.6076	3.87018	13.5875	0	68.1254	21.3231	12.4855	0
Insig2	71.1739	45.1783	0	72.158	1.86608	1.82218	3.47446	11.5073	35.0014	50.1756	13.2165	69.5556	25.3352	55.6752	33.3065	58.0111	35.4126	0.453774	9.89561	41.316	66.1759	86.6641	28.2301	83.9926	1.05234	41.912	53.0361	86.8473	78.0721	87.5145	6.64759	52.6637	46.5575	119.913	0.199041	66.7183	0.37722	0.386468	2.36156	0.33535	53.7907	66.1352	32.0637	27.0385	0	28.8382	40.7183	65.7706	29.9177
Kpna6	2.70968	2.26592	45.3757	0	20.7721	9.72017	64.4767	54.303	21.512	4.92264	19.8633	7.1137	9.44613	26.6636	45.232	42.1919	29.4962	110.628	33.2441	22.6859	22.8221	11.5474	40.003	12.2754	28.0382	8.83498	16.0103	41.0798	50.5437	28.6954	0.267566	10.2299	8.73113	0.0581723	6.32352	6.04093	31.2791	20.2529	31.5836	30.0231	30.3619	11.2523	5.25748	14.0302	9.19438	16.1304	6.96206	7.71829	66.0901
Man1a	21.9446	16.6314	12.4736	22.9816	0.495036	0	2.59339	0.106485	17.4167	65.0538	100.753	50.3684	218.144	114.327	88.1207	87.3011	56.5643	68.8433	115.382	84.5605	176.114	115.875	102.022	60.1728	19.2814	43.0945	53.7821	72.8228	34.7491	74.5356	0.157673	25.0505	53.6701	140.884	0	87.3512	10.4132	4.00804	21.5014	13.0575	55.0519	40.6666	43.3355	12.0335	5.27975	51.7107	14.4268	47.2294	72.0873
Itpkc	0.77381	6.64539	94.0455	6.64469	22.1415	0.691719	13.9629	0.631726	18.5358	5.97712	6.93403	1.52932	3.29236	2.00998	109.914	49.4247	2.13718	3.27273	1.91671	13.9226	20.59	15.3529	2.89904	5.56279	3.02512	3.30717	16.9471	53.3086	5.84558	32.77	0.401086	0.980126	2.41023	4.05082	21.9282	4.51409	11.9778	2.8964	2.35102	30.8819	11.9156	1.98191	9.10305	1.45487	3.68467	1.51111	36.9014	3.56615	2.56817
Coq8b	1.46529	0.0769174	0.248839	2.51103	5.72851	5.58907	14.6923	20.5561	5.26107	44.879	30.9717	10.1283	3.2741	28.7211	29.36	20.7868	12.0582	6.07389	23.7859	1.82118	5.07315	39.8314	36.3076	11.1151	3.23736	10.7505	3.44428	10.8358	27.1904	22.9466	0.075837	1.06513	32.4088	125.027	0.100489	32.1353	17.1821	14.0204	8.3782	2.59693	1.0258	25.5719	27.1136	8.63354	9.02907	8.39396	7.48428	29.5152	19.9442
Brd8	43.709	244.032	7.20178	74.4874	77.7511	6.46253	74.1498	47.6189	69.0266	109.234	218.146	56.2028	70.9392	82.8403	250.691	108.087	79.1422	147.003	139.502	115.821	87.7819	76.7916	241.186	132.114	235.106	119.191	181.455	151.071	42.4913	70.2967	2.55371	98.3824	179.409	275.771	28.0379	181.435	62.2716	218.649	95.4343	235.732	101.126	130.722	70.5693	135.317	122.352	105.831	82.0161	96.9177	73.0147
Kif20a	30.6455	0	74.9681	0	0	0	0	0	0.505545	18.8552	0	0	0	31.4976	0.405413	0	19.4576	0	0	1.76298	0	0	0	0	0	0	0	35.729	0	0	0.0284289	30.277	22.0932	0.539003	0	0.853982	0	0	0	0	0.0749378	0	0	0.459069	0	27.6775	0.723673	0.305149	0
Farsa	0.259069	51.4904	51.7076	21.2439	7.76613	110.424	101.066	8.70325	52.3851	28.9438	220.883	31.0255	90.2318	1.58056	21.5564	84.0581	71.7158	7.61255	31.7011	77.0605	40.8492	127.559	15.914	43.1848	63.893	30.4307	53.5055	144.534	49.6699	137.766	0.67268	10.5567	40.6942	6.29504	13.1762	84.5406	265.836	16.1179	141.771	6.56948	6.54027	94.9555	63.8956	79.3153	90.0516	100.102	41.3061	66.6365	118.438
Gcdh	31.844	27.442	0	0	0	0	2.79479	0	40.3647	15.9362	0.695644	24.5956	19.3037	7.29194	41.0403	33.5237	17.1026	0.0623311	14.9189	36.1654	11.4316	28.6973	31.1836	37.9293	0.598952	20.1042	28.8734	8.41283	46.0509	35.4451	0	0	16.9619	0	0	41.6887	0	0	4.93008	23.4341	49.3446	61.1989	25.631	74.5274	0.0345806	11.078	0	27.2099	25.8486
Mast2	13.8789	0	17.9884	143.091	8.92747	10.0895	26.3788	39.3155	20.4875	26.4967	8.65773	7.43812	13.758	7.0636	5.29043	10.6993	1.63738	5.35565	3.4181	0.783811	5.49402	1.34843	20.0212	8.09697	2.43836	11.3447	12.2455	29.2241	30.889	6.2325	1.15272	2.98027	12.0258	0	33.2619	1.50511	71.3717	7.94112	32.0127	0.502225	19.9478	7.82555	6.26588	36.4971	44.3238	16.8843	11.5563	2.17874	2.98236
Dnase2a	14.5951	8.33271	54.3642	76.4566	9.71051	9.72385	47.0602	2.91361	54.8012	15.8976	6.85652	9.46158	21.7251	48.6323	75.2151	31.5023	23.6265	1.74243	16.2124	66.121	24.0429	66.4228	61.6	37.0382	3.50397	38.6612	21.6808	37.894	35.5052	35.3754	0.489104	4.18225	4.21874	1.4698	3.23085	12.0049	18.6067	1.97232	13.6018	23.3754	15.4187	8.10836	24.3023	28.84	1.43023	14.4821	3.2157	21.5061	25.2186
Rad23a	67.9531	0	21.5879	18.9408	58.0325	0	2.21106	0	35.2101	20.1859	13.3716	54.4605	12.6944	13.2789	21.712	13.1794	34.5732	10.8584	45.8511	44.0591	52.9047	35.1886	25.7917	77.091	0.894941	7.52587	50.9834	71.5523	57.1686	7.62895	24.7993	11.3383	31.9529	74.3943	0	15.6453	56.4983	50.1952	11.3006	0	43.248	54.0547	53.5235	29.8149	2.29466	63.877	84.1643	31.3547	44.5384
Calr	188.327	248.039	221.522	143.538	146.469	215.848	48.3853	95.2557	382.679	266.759	250.503	421.828	359.884	264.771	302.23	372.551	207.647	204.144	268.094	359.424	256.46	254.717	354.01	361.708	233.669	392.89	292.59	377.458	387.656	452.322	264.518	374.364	177.904	235.106	2.26854	355.452	277.308	178.619	449.693	11.9685	204.125	172.955	246.054	189.613	276.289	175.122	255.029	225.33	243.784
Syce2	0	0	23.4155	0	0	0	0	0	11.4311	0	0	10.0472	11.8207	6.25498	13.2884	0	11.2983	0	0	19.8031	9.35697	2.73903	0	16.0615	0	10.1199	4.43251	7.88879	0	0.207319	0.163579	7.00316	3.01651	0	0	1.93012	0	0	0	12.3134	0	0	1.71237	9.63102	0	16.0144	0	6.34686	0
Nfat5	78.6852	252.096	48.3977	220.078	148.755	131.37	104.306	283.235	31.9079	195.642	278.089	186.533	305.33	119.571	377.661	172.317	70.3723	112.304	156.804	179.143	201.056	193.794	175.651	138.257	190.221	201.315	154.844	184.897	162.4	94.5524	207.698	47.7901	104.814	26.5477	24.3395	65.5404	44.3475	63.6249	50.6603	89.7073	127.303	116.934	75.8506	142.872	56.1129	99.2294	48.1128	76.0464	89.5909
Nob1	29.9553	108.942	2.44968	21.6873	4.89492	6.0691	19.1559	2.65374	46.9411	0.0757711	0.826142	5.89889	12.1227	70.1688	2.79655	25.3629	27.5936	7.71757	37.9025	76.3068	9.87552	73.3561	14.9192	32.0057	3.35463	30.63	59.5208	45.0999	5.64705	19.5001	335.787	179.545	52.5669	2.35017	2.47557	33.2652	73.3964	10.9937	1.28378	56.0008	49.9109	69.7448	40.9453	35.8451	3.55861	28.6129	21.2109	19.9961	69.4475
Nqo1	17.571	512.936	6.183	27.0864	113.522	1.94547	3.15792	12.1149	17.3777	86.8227	198.49	195.503	98.5019	185.926	121.235	147.119	19.4189	40.4489	141.514	58.3887	164.538	141.55	198.096	106.228	0.53661	78.678	96.2089	36.7655	59.7877	164.549	366.463	65.3069	11.5399	0	0	7.16049	2.8171	0.51197	67.0064	0	23.685	33.0624	16.4165	54.827	19.0582	42.3105	2.93057	37.0503	100.653
Ppfia3	2.37254	0	0	0	0	0	6.17974	0	0.869321	0	0	0	0	0	0.153488	0.0469943	0	0.0233681	0.0507449	0.866512	0.216122	0.0419162	0.0835677	3.26431	0	0.299771	0.133431	0	0	0.218447	0	0	0.0471455	0	0	0	0	0.122415	6.34849	0	2.35805	0.371418	0.101451	0.125651	0.83038	0	0	0	0
Gys1	0.05915	1.75167	4.4455	12.2346	17.9446	2.76608	16.2579	3.32023	6.58508	0.254596	0.0816774	3.72904	8.07764	1.34398	5.6243	1.31687	5.06477	6.6998	5.8145	0.83159	5.29788	0.408305	1.459	1.03535	16.5945	4.98717	1.86881	3.54895	2.81851	1.59951	0.373578	0.536194	15.4076	7.84153	0.674464	6.30859	73.5035	1.70383	14.1517	8.10084	11.2258	4.16091	2.76549	3.06094	4.46544	21.1514	0.512233	5.15859	3.55547
Ruvbl2	87.8061	0	0	149.456	55.1398	13.043	0	0	58.1229	53.8488	0	39.9735	2.08412	47.3197	81.1798	0	81.5027	39.9504	35.8696	7.47922	115.824	59.3016	85.0673	45.0596	64.5849	83.5294	19.1806	35.4433	4.77152	41.2918	2.95315	44.1528	83.0085	82.1943	0	22.8872	0	1.07138	96.689	0	50.6748	84.3705	31.3378	135.557	27.7259	60.3398	68.812	40.2243	35.894
Lin7b	0	0	0	0	0	0	0	0	0	0	0	0	0	0	0	0	0	0.359594	0	0	1.005	0	0	0	0	0	0.621509	0	0	0.623038	0	0	0	0	0	0	0	0	0	0	0	0.567088	0	0	0	0	0	0	0
Bax	68.1674	112.397	103.786	65.4328	120.554	85.1885	52.5443	4.47489	68.2695	127.691	58.8337	93.8212	52.6677	119.182	84.542	90.2312	69.7018	34.9763	132.149	109.4	120.447	110.054	149.004	103.55	141.559	96.653	152.189	113.55	101.556	55.2695	591.78	118.134	103.019	58.2443	35.4821	92.5172	82.0097	99.2058	160.658	163.153	189.134	111.65	73.7804	145.486	77.5802	107.008	73.3724	104.488	123.804
Il7r	0.153464	3.81173	6.86116	5.36184	25.3061	4.16354	9.70555	13.8683	3.94842	0.478993	14.6877	3.42911	7.80083	2.8234	6.82324	7.13406	0.96802	2.90002	5.32489	5.81852	9.82656	4.40454	5.6577	9.04792	0.811299	2.29514	5.47267	3.46544	3.40356	3.91144	0.127599	1.24916	1.17623	1.43251	25.9293	1.50416	10.4052	5.23442	22.1206	15.3497	5.43037	1.30873	0.834699	1.20479	2.77082	0.499031	76.2063	0.958494	2.07657
Tfam	0	50.004	30.2212	10.1141	26.361	0	4.66606	0.0406691	23.306	43.488	20.2303	79.985	38.5937	36.5522	7.05697	54.9384	27.8171	3.57787	51.4664	45.8059	24.6664	32.795	97.0426	39.0677	29.4283	98.0205	38.8233	38.0607	43.7257	14.4936	0.0364484	39.6253	43.5944	124.903	0.106228	29.2046	35.5833	0.0279408	0.595962	0.140408	24.1244	29.5643	5.14537	44.3469	12.2565	63.239	17.3824	53.5802	1.44197
Zfp81	4.19961	8.28386	0.051895	0	0.904112	0.0648341	65.7214	1.62542	9.99347	0.0339391	0.0362614	46.5241	1.08013	0.0592494	2.43266	13.157	12.5608	2.459	4.40189	1.50595	5.37403	13.5567	35.9455	61.8214	3.01727	22.5096	5.0362	1.55482	2.49587	21.5106	0.121088	0	2.25016	7.42643	1.58553	0.863161	219.791	1.01179	23.6231	3.42345	129.567	0.585621	24.9781	0.347827	1.79259	103.379	0.808861	13.7769	39.9713
Efnb3	0.0259075	0	0	44.7576	0	0	9.01383	0	0	0	0.377235	8.69765	3.31955	51.9315	31.9637	13.6203	0.508817	0	6.10093	0	24.755	22.4099	25.3241	8.32056	0.110186	0	13.6375	0	0	0.0496292	0.0562466	0	0	0	0.0760333	1.3905	0	0	0	7.83057	6.69752	0	20.3138	4.07023	0.154631	0	0	0.108821	13.9245
Mmd	0.0547073	49.3953	0	0	0	0	0	0.0925558	18.4108	0	0	12.9891	0	0.0359059	28.7175	3.32876	53.5872	0	8.02964	0	0	0	0	4.07651	0.326802	7.11378	17.7606	0.259846	0	41.8426	0	17.0399	44.1062	0.0239336	0	6.35928	47.5271	0.885992	14.1907	1.10705	26.9728	58.8041	21.2407	38.8416	8.06594	2.54837	13.6143	31.9969	0
Hlf	1.49821	0	5.77863	0	0.059435	1.82237	8.47316	0	1.03496	0.259195	0	0	45.4559	14.5782	0.267223	0.431484	13.1919	0.352193	0.484776	32.9795	0.0373617	18.0202	0.397182	2.99804	3.01706	1.10685	7.15504	23.28	4.18564	37.1461	5.11185	52.7466	3.22461	0	0	3.05121	104.417	0	1.90257	179.144	18.1836	8.21237	2.01587	11.9644	19.6733	37.2557	31.3388	20.353	1.40387
Fam162a	31.36	50.4442	0	18.9295	0	0	23.6755	0	68.6412	91.2411	81.0039	86.5037	39.5873	46.5466	53.2319	67.3322	20.5693	65.8646	51.1443	63.0111	94.0889	86.6858	32.7207	25.4944	56.346	47.9302	65.5737	43.2476	49.4355	104.81	0.389541	70.8767	22.9458	52.5302	0	15.6964	0.537784	62.9398	1.7193	0.32154	88.6057	38.9083	49.6234	38.8632	24.5781	42.3066	26.6885	41.8263	60.478
Rpl8	1313.07	1014.87	1653.43	701.402	286.343	379.583	100.711	446.136	1112.57	2264.78	581.954	842.747	921.312	960.819	725.765	885.718	1210.32	1051.95	874.013	1132.89	882.038	730.599	919.713	918.916	1117.19	1235.87	952.736	1038.32	718.061	1139.1	1305.15	1583.89	1041.03	826.351	0	896.141	532.264	658.685	587.914	435.783	884.652	949.009	897.278	987.764	882.025	1324.27	993.003	1175.55	758.103
Grm3	0	0.117015	0	0	0	2.15695	5.04134	0	0	0	0	0	0.353655	0	0.90925	0	0.0727773	0.90229	0	0	0	0	0	0	0.0220567	0	0	0	0	0	0	0	0	0	0	0.0449238	0.98979	0	0.0216958	0	0	0.0776589	0	0	0	0	0	0	0
Ssbp2	265.143	191.531	99.3904	146.29	159.369	28.6731	106.309	284.827	154.817	67.1416	67.2746	56.866	132.067	65.3397	118.788	100.09	40.8207	42.7134	145.362	95.2257	66.4926	123.93	88.8799	155.187	46.1605	106.439	28.8529	53.3779	131.603	107.972	9.97418	58.5717	26.6855	12.0338	43.2734	11.0542	115.923	14.564	52.2706	84.3288	19.74	27.1774	6.52594	2.05739	3.96596	15.1318	31.9993	28.161	165.439
Fancl	0	0	0	0	8.56958	0	0.378713	0	1.87805	0	0	11.5084	0	0	0	0.248515	2.20391	0	0	0	14.6273	11.7915	17.8876	0.412443	0.84304	1.20797	3.68694	0	21.8884	0.803314	0	8.36421	11.6628	0	0	0	0.203618	0	1.55742	0	0	0	0	0	26.8791	0	0	10.1356	12.9805
Brinp2	0.0553586	0.219083	3.58133	0.935666	22.129	0.692676	25.1138	12.9167	1.61475	0.0366754	0.048844	0.271511	0.339268	0.163318	0.157697	0.490794	7.22435	1.39074	0.234813	0.245038	0.221179	0.707196	0.347135	0.444244	1.27016	1.32899	0.0886612	0.0824314	0.180081	0.010338	0.227008	0.338998	0.150658	0.283323	0.806747	28.7354	4.06372	0.404629	8.43787	1.56434	0	2.23261	0.521398	1.62461	9.50496	17.7293	0.118879	0.45775	7.9572
Gstm5	28.3193	0.169575	0	32.0871	35.6379	0	0	0	22.4496	52.1524	0	19.7053	21.3071	14.8134	0	18.8801	13.4254	32.4019	26.6029	0	14.8865	19.4962	0	1.56961	0	39.5173	39.2456	70.0904	47.0971	31.449	0	32.3344	1.33663	0	0	3.3432	0	0	0	0	24.3039	0.362368	3.06911	0	15.7533	0	0	10.4449	32.9318
Gstm7	0.065441	0	3.06202	0	4.37259	0	0.427835	6.33284	0.911121	14.936	0.36641	0.291017	5.5546	14.4742	0.159407	1.38098	4.03631	0.809725	2.18875	0.441545	1.28573	0.940802	1.54965	2.63965	0.0339004	0.158822	0.309669	0.29483	0.60668	0.563203	0.0293555	4.95037	0.593838	0.0270144	0.146539	0.102484	1.0006	3.58099	0.871063	3.30346	0.264163	1.1909	11.2643	7.95002	20.2992	0.859469	13.0752	11.6952	9.19624
Gstm3	0	0	0	0	0	0	0	0	0.0038476	43.7721	0	0	0	0	0	1.87229	0	0.0117615	0	0	0	0	0	0	0	18.1966	0	0	0	0	0.0289328	0	0.0238545	0	0	0	0	0	0	0	0	0.0395093	0	0	0	0.208973	0	0	0
Stat3	69.4585	226.287	102.374	71.1859	215.438	49.0351	192.992	119.669	113.105	247.538	143.529	157.344	275.081	100.845	194.114	185.187	176.484	271.288	197.475	116.807	203.668	116.872	73.1687	161.243	410.734	164.308	145.484	108.433	311.686	309.422	744.543	124.26	187.347	113.936	27.7904	371.025	380.204	148.31	350.509	211.119	279.869	234.176	205.705	181.674	344.991	179.591	271.892	151.79	296.111
Stat5a	33.2579	64.4237	1.82261	2.52629	107.123	0	12.2972	403.905	45.3549	1.63356	0.0219008	41.7162	0.305671	5.41337	2.20132	1.34873	6.17123	11.1691	6.51347	0.0986806	14.9711	4.03489	7.53586	7.88063	25.1466	50.342	2.01619	1.4756	1.90855	15.2041	0.173032	14.3741	20.817	5.49553	0	7.91125	77.0558	0	1.59717	1.96889	10.9113	3.88058	0.640164	4.85014	1.74113	24.2279	2.6098	15.3194	0.0292099
Cavin1	493.871	2206.7	117.934	955.874	2.16756	611.157	10.0789	521.022	607.593	509.564	679.848	1246.54	794.449	1520.36	1155.74	881.308	1466.29	2153.43	1194.14	1341	1194.63	1550.53	1095.93	2568.85	2391.34	992.275	1664.06	1214.12	2397.28	1519.88	564.085	1889.21	1735.22	1636.48	581.629	2005.93	396.862	1803.57	693.593	215.366	1312.24	3020.85	2297.1	3429.62	3024.69	3541.58	3368.08	3899.49	2166.71
Map3k11	31.7823	121.281	7.83461	28.2306	0.187169	0	7.32142	168.553	9.38139	145.346	59.0826	84.157	10.864	103.201	54.0516	54.9211	47.1769	2.08886	42.0908	36.8802	46.2997	51.2182	51.1613	16.6613	50.7214	64.1465	49.7617	86.1058	1.40357	15.3643	610.409	48.3041	143.234	76.7275	0	42.8202	136.187	33.3768	56.7371	42.1385	49.4353	62.8588	78.1545	250.162	61.0244	128.257	103.162	66.1379	10.2046
Akt2	0.0440797	116.557	5.10848	10.0319	1.5858	91.3852	0.538226	75.3263	95.2203	13.6553	0	0.0594479	94.9017	5.60129	9.07334	30.601	4.02148	15.4709	29.9354	47.5512	39.8909	26.1376	64.9919	37.4206	39.618	46.9893	27.76	69.4868	13.2968	27.1638	0.0957064	66.5294	32.0506	0	0.0415262	40.5709	16.9872	5.66386	16.6932	93.9086	9.0636	9.56969	14.4825	30.1161	8.19484	20.5638	27.8285	20.93	37.5278
Dnaja3	23.4577	11.276	57.2829	124.509	2.4205	19.2228	14.4216	17.7941	75.5732	26.2595	30.112	48.7748	4.48243	75.0017	119.489	83.6695	37.4889	65.0117	88.3033	16.7855	62.904	48.044	47.2937	34.1939	8.03442	92.9212	47.5242	11.7415	13.4245	44.1431	7.07312	25.9527	54.6337	3.83576	48.5423	32.136	139.529	6.93108	16.7107	5.0263	0.398142	14.6345	17.6251	60.1624	103.632	19.1542	53.5496	55.1828	7.84208
Hmox2	64.0044	0	2.4446	68.728	0	0	0	0	106.244	36.1208	170.438	20.0226	9.23083	48.0899	36.4187	62.9007	93.7634	84.1218	40.4945	91.612	53.185	47.6784	108.684	29.5865	101.352	39.5606	14.6825	28.0898	16.7166	9.71842	0.586384	53.5034	136.511	5.22723	0	77.8637	126.812	0.202709	2.15529	36.3666	67.7365	115.798	105.04	136.072	89.9359	95.9788	116.261	118.787	0.18183
Cdip1	127.784	5.2739	35.6394	76.5733	107.338	3.82508	73.2738	186.938	125.245	78.1752	3.86778	127.435	87.8582	37.5349	40.9427	47.5788	93.6249	25.6063	47.3682	63.5841	90.6022	25.5883	149.489	67.7982	118.152	23.7771	83.4398	69.7533	2.06519	74.5608	5.33685	19.064	118.07	31.8824	16.3034	75.7935	90.0954	32.0194	48.4662	52.0708	48.1176	92.9809	44.8835	83.8229	229.55	14.8896	140.691	40.7399	16.0373
Map3k20	133.832	41.9556	74.9675	183.946	17.8392	112.436	54.6803	6.49171	170.424	152.767	52.9239	156.237	139.696	208.869	66.6835	68.0239	113.951	321.059	162.086	106.411	106.198	97.6132	198.358	170.91	257.396	72.252	189.519	191.495	243.81	119.662	1.52467	36.2656	56.2721	65.9237	137.736	99.6616	81.309	31.9718	18.8271	7.05183	130.293	65.3045	133.092	67.8646	76.4842	68.7826	22.0487	187.904	137.752
Cwc15	49.9715	13.8789	42.927	39.3929	6.5692	116.419	5.80288	28.9889	91.4281	53.7672	43.8128	95.7789	101.665	64.7512	50.4408	68.8412	113.704	62.6001	116.352	106.076	104.784	89.9226	107.331	42.3598	130.934	70.5275	106.265	70.5352	83.1413	75.4825	0.160298	74.8009	76.9547	94.3204	0	36.7974	35.3877	72.3142	63.8851	0	59.198	102.648	76.1173	40.7594	101.761	65.8109	49.4324	73.4971	106.112
Col5a3	21.9975	0	0.975371	0	0	0.786728	4.3703	0	42.8573	12.4034	0	0.184002	0.158762	13.6622	8.33229	4.95327	16.8812	24.3491	14.312	6.40542	7.23543	16.358	48.1234	16.5756	1.96491	46.7186	69.8265	18.5645	170.069	162.618	0.0816663	21.8632	15.2141	0	0	9.24151	14.2596	0	0.265274	0	1.96186	1.65756	0	0	6.1979	14.4643	0	24.0237	38.6715
Dnmt1	31.9528	17.9504	63.8062	25.9268	60.3289	96.4905	190.055	78.0351	32.139	28.4093	54.8426	33.7942	53.6953	26.763	48.5635	32.1904	32.0942	20.0173	32.4654	21.7956	13.6098	30.5078	47.1209	33.3022	28.9546	24.2427	15.3304	19.1272	26.7227	40.1434	9.15028	13.1556	39.0456	72.8134	125.127	56.9924	37.2402	22.077	83.2287	43.594	42.4965	33.4236	44.5054	35.7196	96.7245	41.2586	58.8326	25.1936	28.8412
Ppan	40.5324	41.961	22.8394	114.715	12.7217	1.09355	16.8631	3.13279	45.4174	122.388	0.961726	105.031	124.886	110.608	8.68286	13.3649	64.0828	22.7654	118.512	12.0184	35.2454	148.877	9.57217	68.6873	8.10924	9.91329	88.9495	36.8032	26.1951	22.5332	0.510892	227.819	93.7924	215.036	3.01193	50.5419	5.08305	25.6938	91.5724	50.3845	93.1504	49.1725	22.9472	39.858	124.275	12.5618	29.4487	20.9268	53.2835
Angptl2	6.80087	0	0	5.39951	0.269087	0	0	0	74.0533	97.4831	0	0	23.3839	28.7602	3.1118	0	28.9053	227.602	25.89	3.64619	0	0	7.53029	15.426	0	73.8515	89.0487	88.9901	53.9119	115.449	0	381.935	16.8887	0	0	0	2.14995	0	0.163678	0	0	0	0.792034	0	0	4.33286	0	40.6729	90.1918
Cacna1e	0.897667	11.9403	15.4937	22.2523	81.662	14.3834	81.0554	21.9571	9.23983	8.16454	17.2709	7.64775	4.0919	11.1735	6.20047	6.59073	20.2907	8.90293	1.14564	1.46151	1.83642	7.08772	6.43994	4.37201	7.3992	3.29259	6.09729	1.7448	13.0801	1.89996	36.9844	6.54241	5.01932	12.0608	16.239	5.57983	40.2824	11.1761	23.0078	37.054	17.7596	6.90012	4.29579	5.26144	9.17159	9.48476	5.55422	8.98041	4.65988
Cacna1b	0.0352548	0.0639466	1.01215	0	0.317652	0.32559	13.3388	1.71725	0.090647	0.402166	1.27451	0.186431	0.395793	0.0415082	0.354944	0	0.514622	0.109375	7.14722	0.087821	0.163848	0.0224896	0.85165	0.834829	0.688828	0.843906	0.0319769	0.350901	0.362714	0.102386	0	0.548849	0.733666	0.0526831	3.32953	0.149721	71.1732	0.746691	0.789486	0.444862	0.247419	0.403628	0.397477	0.447371	0	0.0746684	0.197432	0.0590494	1.32277
Trmt10a	13.8541	10.0386	19.153	11.5728	69.874	33.3987	58.4398	45.8262	8.99467	6.89088	2.05142	3.67183	8.91058	14.3146	6.40566	27.1038	43.4127	7.67022	12.1457	57.7136	22.228	31.2138	7.7263	15.2148	22.9582	6.07759	14.1028	11.5119	12.0882	30.3472	2.70582	1.26381	21.3277	13.7184	65.9806	6.80093	26.7628	48.8497	61.1669	93.5302	15.403	44.0345	4.43298	21.1627	7.09177	4.74164	5.84191	10.3756	12.2677
Etv1	5.03786	93.0562	1.45969	2.62825	58.0216	3.3472	49.1919	262.468	8.42072	0.113109	5.86518	10.0681	14.0384	0.917584	3.59033	3.50461	1.70632	33.3069	7.04077	13.0285	19.3172	4.78685	15.8848	0.969164	13.6913	6.65805	12.5713	8.02517	50.739	18.8834	6.71503	8.01077	2.17932	2.4738	2.68539	0.48227	31.4083	3.65082	5.16294	8.27438	1.70092	1.59471	15.2205	15.2934	2.07395	43.7237	1.49102	35.3776	27.1374
Kifc2	0.83759	0	0	0	0	0	25.0778	0	24.2129	8.02917	0	0.863663	0.455057	0.457212	0.26731	0	2.16536	28.8424	0	11.0358	0.923503	28.853	0	4.6812	13.475	11.2316	2.52392	26.0805	0.259064	0.0434775	0	0	0.641012	0	0	2.72479	0	0	0.335099	0.674099	0	0	6.71524	1.30537	0.249567	5.47121	0	5.61665	34.8493
Psap	1226.05	427.012	113.261	210.743	19.5796	37.5003	33.1026	97.0254	128.787	349.816	120.277	388.957	281.909	439.165	227.334	177.398	131.248	287.109	255.474	188.892	153.848	194.797	279.065	155.035	75.2544	612.588	373.569	318.985	198.156	401.639	611.812	792.858	361.972	212.679	6.98482	417.1	74.7836	133.674	93.4499	81.7638	184.638	409.329	297.09	394.161	298.161	298.88	262.418	203.072	224.928
Ikbkg	13.3283	1.99058	113.632	53.4598	65.4555	7.93603	36.3955	24.5183	39.6203	0.872657	60.9059	22.2941	5.06948	98.9314	9.44233	38.3371	7.73109	13.132	82.2723	27.8621	35.8748	61.6013	5.586	17.4083	8.78216	4.07732	13.6655	39.9536	19.0893	3.34117	0	85.5507	5.79006	69.901	22.4983	67.3934	40.3876	44.2884	9.40441	40.8648	44.5752	16.9897	6.94955	43.4703	3.89654	6.53505	7.29469	63.7568	62.3165
Pax2	0	0	5.05079	0	0	0.599542	0.756548	0	0	0	0	0	0	0	0	0	0	0	0	0	0	0	0	0	0.125778	0	0	0	0	0	0	0	0	0.0737312	0.108486	0.0853729	0	0	3.73211	0	0	0	0	0	0	0	0	0	0.0316922
Wars2	0.0843722	0	5.40676	0.85266	11.3721	4.60525	35.8963	1.35145	37.064	61.7505	1.27787	38.2432	0.925634	4.36172	3.70151	44.2714	44.5699	12.6868	1.81378	34.9984	14.1609	19.4775	12.3194	17.4808	5.49883	0.724244	25.5747	56.5697	0.265063	0.348646	0	0.0593424	25.2812	3.72647	3.38194	2.38109	5.18883	8.38667	8.3668	7.0733	7.12722	1.08081	6.7965	20.2091	2.26603	12.7253	1.26307	10.6988	0.307928
Atn1	2.58439	6.0773	9.83172	3.88424	0	60.9478	0	0	0.0782889	11.43	0.0228023	45.4325	11.4512	5.35866	12.8895	13.8769	3.80181	41.2786	10.116	26.7846	5.05334	15.1122	18.6897	2.86346	4.62878	6.18337	5.08371	10.985	3.03322	35.7338	1.1163	6.92266	18.9794	0	0	3.68831	0	14.0131	0	209.365	3.7189	2.13847	6.46165	17.1725	13.7093	15.3697	13.2855	29.8685	0.3925
Phb2	48.8025	34.3745	139.485	53.4718	33.9097	0.0459483	0.308887	0.648054	28.4597	274.953	19.393	192.12	51.1775	121.279	142.944	80.8822	124.756	16.0643	83.6365	128.798	116.003	63.5259	143.543	104.315	120.765	145.356	93.8598	157.421	190.212	177.579	3.73565	124.783	114.919	179.76	0	137.168	0	47.5635	24.6726	60.1624	100.097	150.227	141.286	134.55	75.2756	113.154	103.953	82.5099	142.74
Ptpn6	63.9152	0	30.6027	0	1.118	0	1.06049	0	37.161	0	0	0	0	8.8445	0	20.6605	10.4122	0	0	1.67612	0	0.296285	0	0.0244616	0	20.2067	0	9.75319	13.8735	0	0	25.4358	0.160029	0	0	0	0	0	0	0	0	0	0	0.794475	0.41765	0.527262	0	9.02048	0
Eno2	0	0.109605	0.918225	0	1.18593	0.179966	5.09388	3.99859	7.65831	0.494036	0.146889	56.2662	0.57449	0.0696536	0.542301	0.533427	1.43066	9.27788	0.673001	0.296373	0.264221	0.370604	0.0866185	8.34273	26.5835	0.0160958	0.414586	0.0813668	11.5555	4.86712	0	47.4547	0.11598	0.638712	1.26642	0	2.25367	0.308316	0.248253	1.93127	0.226269	0	0.552658	0.219253	0.460621	1.01874	31.3925	11.6435	0.31096
Emg1	233.754	182.95	188.858	77.1377	3.65665	221.161	60.6477	4.02188	101.864	109.275	340.695	156.828	160.062	348.493	310.002	68.2616	156.763	59.0666	235.857	159.974	282.716	139.921	287.672	130.592	108.727	261.161	120.321	189.582	99.8067	299.205	0.787604	129.33	170.531	109.199	1.72271	251.374	3.89458	213.273	18.2945	30.2991	282.183	163.504	157.401	137.752	155.12	142.032	164.489	102.728	275.627
Lpcat3	15.8046	22.6547	177.232	7.71319	0	0	7.81636	0	1.11646	79.1655	0	65.9999	45.2653	38.4549	19.2669	7.69472	33.1518	4.83701	14.0251	17.1822	0.893299	8.20138	44.2574	46.4655	44.9942	6.44961	53.4532	100.668	14.0516	15.5711	0.225895	32.0541	70.8196	151.087	0	52.197	7.50882	0	0	2.82754	63.6465	69.5138	63.7545	57.0971	62.7191	54.852	60.1407	75.2331	61.4532
Atp6v1f	226.282	102.275	64.5868	165.751	61.1924	29.7256	19.2654	0	167.713	194.533	91.9031	170.946	144.609	154.525	98.6277	139.168	78.024	96.4153	122.366	79.6319	140.222	152.682	143.261	154.249	58.901	142.907	111.205	109.414	78.8066	124.256	0.136395	196.678	148.112	235.251	0.100321	102.384	128.214	77.7051	69.4778	109.566	112.135	136.318	169.192	129.893	80.4194	102.071	129.089	98.6103	123.063
Il12b	0	0	0	0	0.0522843	0	5.54032	0	40.6449	0	0	0	0	0	0.161173	0	0.109215	0	0	0.44435	0	0	0	0	0	1.05931	0	0	0	4.7292	0	0	0	0.0193087	0.604	0.406481	2.39691	1.15161	3.29573	0.807878	1.44735	0	0	0	0	0	0	0	0.0830766
Clcn5	11.952	0.0252404	0.488782	27.1508	0.185828	0	14.8397	21.6935	8.9671	0.0711976	28.3943	3.92889	0.129155	1.97071	7.94838	8.35868	2.40193	20.5478	4.68787	18.8631	51.5309	8.60897	3.27726	10.1114	2.15681	3.43027	10.1885	15.0266	0.725038	0.00855353	0.0242119	0	19.2651	0.868492	0.0589445	5.13712	18.9893	14.2226	1.49352	0	4.61155	7.30041	6.35168	4.04152	9.39195	3.66008	1.92893	31.7798	0.114632
Clcn3	16.192	7.00042	98.3334	51.0627	39.0877	36.6808	92.8659	41.2639	15.0991	65.2729	180.275	50.5743	25.9199	26.7289	6.76631	30.8203	50.2314	12.8753	87.0849	86.7255	53.5052	50.0724	19.7656	43.2904	81.1214	49.1602	56.9389	27.6032	96.7703	41.8093	3.01291	72.3271	46.8977	88.1924	58.6367	52.1714	35.1281	67.2914	50.4822	86.708	41.4061	59.6551	46.1956	56.2435	39.8808	49.2428	60.1617	61.3114	34.7212
Hif3a	0	0	48.5174	1.38449	5.03878	287.628	9.71558	0	0.273861	0	0.0410874	0.802404	3.6386	0.0116939	0.678724	1.00646	3.12769	0.780538	0	0.136539	0.0584445	0.0728999	0.258253	0	0	0	0.0845032	30.988	0	0.0454387	0.0754588	0	1.34911	0.924324	0.302554	0	0	0.416266	1.25613	0	0.253261	0	0.550781	0.0494331	0	0	0.0608842	0.087763	1.46752
Gpx5	0	0	0	0	0	0	3.16232	0	0.00380046	0	0	0	9.77004	0	0	0	2.00369	0.656721	0	0.0158699	0	0	0	0	0	0	0	0	0	0.00988734	0	0.0297866	5.02559	0	0	0	0	0	0	16.4069	0	4.06084	0	0	0	0	0	0	0
Pde1c	1.65162	0.624032	7.55607	0	100.523	12.4482	64.4846	26.202	29.9119	1.56798	4.78749	0.771303	89.0604	0.846808	1.93072	3.1626	2.32311	48.2164	0.493728	1.01656	3.56039	1.44578	1.302	1.88236	0.718235	0.277502	2.928	1.92778	3.06889	4.78498	0.289446	0.463525	0.74306	4.78845	8.69872	1.29188	15.0968	8.9958	15.5026	9.85588	18.9124	0.781023	0.685804	1.18393	1.41419	2.1541	0.539999	12.7651	2.00278
Utp20	0.00680142	0.138482	82.471	1.78869	3.6215	53.9646	9.34166	0	4.51176	7.91505	0.768708	32.7472	3.97175	31.9726	2.10625	9.00443	6.60082	68.683	40.4406	0.364179	9.03401	26.1313	22.0766	18.5044	7.94129	39.6957	44.9865	32.9296	34.1999	16.9039	0	0.330246	3.35594	6.4422	0.26662	46.1466	4.87625	41.922	26.4099	3.9229	67.4433	7.66503	8.61888	5.12829	22.1458	7.96228	1.99648	2.59666	17.5243
Spic	0.595935	0.906075	0.549673	1.0129	8.07722	0.937747	4.68033	1.33808	1.96245	0.424152	1.75756	1.24769	0.265505	1.2191	2.15525	3.61637	0.539488	0.198676	10.1529	0.810131	1.60066	0.381466	1.47159	1.50883	1.25118	0.637752	1.07476	0.530128	0.757598	0.915052	0	0.517821	0.263972	4.67636	0.116076	2.10262	0.192873	0.600522	6.54982	3.05706	21.3466	0.31817	3.4332	1.02358	2.80496	1.40411	0.267652	0.705819	0.599377
9330159F19Rik	0.0304675	0.664122	2.2286	0	6.92759	2.60074	33.9759	10.4955	7.5394	0.53639	2.58708	0.512021	0.656362	0.850765	0.939182	3.55745	2.24182	14.0122	2.39167	0.742214	1.28799	0.686503	1.73591	1.12168	2.13566	0.872349	0.872813	10.8434	8.52454	1.11835	0.99345	0.602374	2.23571	2.2054	11.4823	2.02557	11.6632	2.67422	5.04732	76.7378	3.21859	1.00237	1.00443	0.738807	1.10818	0.353884	0.217215	1.13266	2.49203
Cul3	38.2172	139.348	57.5375	26.518	124.331	5.00931	7.28976	13.9442	15.3328	2.73304	61.8479	34.8669	12.6159	22.3056	123.778	16.8543	36.7005	0.994672	56.512	70.3334	38.377	31.1095	107.628	42.8263	110.672	97.5375	25.943	44.9838	59.3187	32.1139	0.465505	12.1467	23.5851	120.912	0	51.8733	101.213	6.85234	12.0645	13.2063	39.5387	15.9718	42.8333	21.9492	83.162	35.3196	38.7959	35.6014	77.5498
Il11	28.1808	0.277062	5.08055	5.68167	4.18646	3.6318	30.9138	2.84592	7.93705	0.707405	3.76372	0.325945	0.495247	0.387866	0.953488	1.95772	6.12377	0.827505	0.838806	1.2966	0.608328	0.584854	1.17678	0.899261	2.10454	0.367327	1.49111	0.312476	40.6554	0.268746	0.290257	1.49754	4.10798	0.746724	6.67999	0.421967	13.9873	1.58158	2.87418	3.35944	2.82382	15.3503	0.618162	0.916034	1.03905	1.33243	1.10314	1.02129	21.661
Large1	37.443	0	4.3899	0	1.23277	45.9995	20.1071	4.8978	7.12894	0.379906	128.598	9.82634	34.9	18.3268	27.4316	1.82036	7.17559	0.259143	31.9791	0.0157042	7.18874	32.4272	0.658587	13.8471	27.8875	59.3809	14.5342	21.8618	1.64814	18.7807	0.111258	30.5277	9.96619	0.0404639	19.8062	23.5903	38.5309	2.36999	20.4926	9.745	1.93273	10.7225	11.3544	0.982357	14.0973	4.23557	0.19677	1.78243	69.2692
Ddx56	30.7526	0	190.059	0	0	1.01166	0	0	71.4072	0.10277	0.104852	61.2114	41.0743	129.847	72.5631	2.90309	86.346	1.27536	12.549	12.4466	77.4884	22.0352	14.5757	42.1901	18.7954	53.695	30.8439	51.5173	60.2155	91.4844	0.21644	6.2059	45.1318	73.3295	0	23.7243	0	18.7926	6.42796	21.0782	0	52.1082	30.1039	28.7026	38.0398	59.5261	35.3368	27.3502	103.773
Tmed4	130.539	125.383	0	35.6505	0.0488068	3.90802	1.47914	0	64.4428	93.6789	0.421877	40.739	16.493	82.8294	58.398	28.5855	23.9078	48.6252	48.118	188.952	39.6715	112.446	106.665	41.2973	20.988	85.0241	94.3095	8.59201	10.7076	26.1372	0.13106	18.298	39.5973	259.372	0	34.2211	0	2.74733	19.7477	6.49752	83.7698	116.309	103.896	147.473	30.7855	64.4437	179.007	80.3268	35.1421
Col26a1	1.50499	6.59732	28.89	14.0858	29.4002	12.0057	89.9075	183.308	5.88167	11.1897	29.5184	12.8489	33.6372	17.5766	11.46	13.8009	19.5483	7.78756	15.2204	8.86072	14.8051	21.2483	11.1539	14.4081	4.82072	3.99905	19.4092	2.08357	13.5204	7.63749	98.8169	0.215485	11.4362	17.1646	57.4627	44.2707	43.2815	23.5186	29.1073	89.1724	5.29446	17.4603	11.4659	7.43828	9.9464	25.6729	18.3604	12.0552	31.5738
Bid	32.4864	7.54981	144.103	0	0	46.3455	22.0462	0	0.00344057	0	0	0	29.4363	43.829	24.525	8.22139	0.837527	0.766061	0	0	0	3.8339	1.35275	1.93886	6.76744	0	0	0	0	0	0.270204	11.6852	0.284328	0	0	0	0	18.1595	0	0	0	0	18.5989	0	3.9252	14.3079	28.5214	21.4743	0
Ralb	47.3198	197.752	182.25	76.7618	144.476	407.903	27.8296	36.5159	98.1214	27.8658	92.4868	68.2157	130.742	114.395	132.684	76.6869	182.421	91.8027	83.8546	142.687	207.014	183.442	117.179	144.41	118.366	54.7573	133.325	92.0102	23.3901	46.5701	0.60417	65.5397	244.816	169.594	0.61768	50.9743	348.455	180.485	376.052	185.03	129.522	191.526	135.113	256.174	195.833	236.861	226.225	170.823	50.8042
Ppp1cc	135.165	51.5875	19.7676	19.4993	28.2809	8.05295	9.66242	0	197.715	88.6782	102.871	112.476	55.917	59.4474	94.8175	68.1077	24.8301	142.855	70.1557	74.5923	89.6478	34.2574	80.2224	64.8573	56.5994	74.2634	61.2911	117.172	40.3854	123.058	15.1905	83.9364	38.0474	164.949	0.0574225	48.2408	0	5.69549	35.2231	0	20.02	42.2822	78.8326	97.8657	181.981	55.3483	6.89646	40.5688	84.906
Dnajb11	129.235	261.572	68.22	90.5404	161.025	75.0782	23.6705	0.141836	213.161	85.8651	217.532	123.119	92.8988	132.873	109.168	149.493	166.27	74.1306	145.246	34.3244	80.9812	86.4289	142.98	96.3697	15.1551	204.428	123.783	167.007	91.9196	391.281	13.4256	201.548	55.9579	101.012	0.0576055	106.005	37.9968	152.294	39.0058	71.9557	46.0472	167.851	118.004	122.938	81.386	267.009	136.708	109.287	41.1137
Tbccd1	0.126104	1.70163	3.20482	55.2764	9.61994	0	3.56743	0	43.706	70.6967	40.4751	0.278271	0.0329001	0.0756845	48.6841	4.06793	4.2497	1.60511	3.30508	0.129359	0.5735	0.83928	20.7783	0.247543	0.0776201	1.19925	0.282914	27.8526	0.412453	11.4821	0.257924	1.32296	8.61747	0.255984	0.0277448	30.402	0.261487	65.7352	0.799741	0.522056	0.0328403	24.132	7.25426	16.5043	0.404325	58.5405	13.7567	19.2052	2.58533
Clec11a	29.5922	0	0	0	0.653359	0	0	0	0	0	0	0.888708	0	0	0.0267297	0	0	0	0	6.87951	0	0	0	0	0	0.58067	0	10.5642	14.5613	0	0.0281304	0	0	0	0	0	0	0	0	0	0	0	0	0	0	0	0	0	0
Zfp324	0	0	0	0	0	0	3.34573	0.273395	0.793903	0.183165	0.269066	16.792	0.0234966	0.00711241	0	1.97993	4.78268	0	26.7554	0.22257	3.51225	23.5853	0	0.641934	0.897375	0.016599	7.64953	0.374901	80.338	31.6472	0.0272757	0	0.0653695	0.0188325	0.0377283	0	58.9128	0	0	6.28894	26.3124	0	8.62915	0	0.0748908	1.38144	0.0362838	8.58332	0.0323795
Gab2	0.0685705	0.0774807	13.3037	106.081	7.7019	0	3.66348	8.79962	0.650492	21.1232	0.266042	39.781	90.4897	19.0453	35.2008	28.2869	4.44248	11.7687	43.6546	50.8342	29.5954	36.3442	26.4138	12.7319	0.904593	1.24709	29.389	9.95308	6.56534	26.628	1.90887	21.1712	40.4463	0.0536065	0	0	1.74432	32.517	43.7326	48.5116	0.0831058	9.2866	0.591161	0.289447	13.7403	12.2814	0	4.1484	0.146766
Coro1c	130.007	273.405	42.6171	288.338	151.063	115.332	58.5774	60.6208	159.584	40.5182	144.222	145.788	188.162	152.208	184.567	210.925	109.162	96.5806	107.261	186.219	150.809	243.103	215.852	309.491	144.71	71.3765	220.228	136.088	123.017	140.762	558.416	113.919	96.8127	92.1998	9.89987	193.792	145.121	158.082	192.958	22.1599	58.7811	252.634	132.133	167.106	179.198	247.629	63.9176	252.264	86.0276
Tax1bp1	335.074	105.714	58.4052	137.852	4.43268	10.5129	13.3709	188.283	117.269	425.015	42.6425	210.752	90.2632	316.727	186.323	262.544	209.643	138.854	102.774	144.333	152.473	137.706	137.688	177.011	297.733	219.176	176.511	189.422	178.191	202.216	10.4625	213.104	127.092	1.78021	5.49045	131.188	50.3897	94.6153	162.069	55.6584	108.46	231.842	181.035	235.553	103.757	100.688	237.477	253.829	129.614
Psg17	0	0	0	0	0	0	0.794111	0	0	10.265	0	0.0598143	0	15.4559	0	0	3.13549	0	0	0.572554	0	0	0	0.333343	0	0.0514828	0.0278815	0	0	0	0	20.1862	0	0	0	0	0	0	0	0	0	0	0	0.952257	0	0	0	0	0
Psg19	0.0265741	0.197098	1.26771	0	5.06078	3.99096	10.0544	2.81064	0.902592	0.525642	0.674421	0.226147	2.23094	0.86261	0.178194	1.33507	0.826709	0.922566	0.544196	0.729919	0.170367	0.497111	0.998226	0.558082	1.54113	2.29408	0.152049	1.19697	1.0804	0.360135	0.418502	1.17689	0.127489	0.0469141	15.4291	1.04393	0.411647	0.32516	2.29554	0.221514	1.68698	0.406286	0.635022	0.913186	0.986638	0.150644	0.346997	0.810108	1.40276
Ctse	0	0	3.50106	0	0.551207	0	0.821848	0	0.369316	15.3691	0	0	0	0.0156406	0.0566285	4.97857	0	0.448875	0	0.0873976	0	0.368313	0	0	0.0116019	0.0899606	0.146562	0	0	0	0	0	0.0732462	0.0146773	0.117823	4.98533	0	0	0.0687846	0	0.0501149	0.440706	0.0372357	0	0.0416988	0.0732485	0	0.0572513	0
Ndrg2	165.378	79.5968	0.0637758	72.7768	0.0484693	0.321152	10.8521	0.343739	183.409	107.199	186.754	80.7835	131.822	177.308	49.5909	6.96058	66.0831	134.757	236.79	56.378	52.5725	164.615	160.974	71.1558	97.3732	83.1106	104.122	67.275	78.5228	146.025	264.267	158.09	84.8847	0.0172636	4.37916	40.291	0.137335	0	0.161485	0.348412	11.7435	64.539	2.46046	45.2956	0	1.4532	62.8928	12.5058	117.184
Mettl17	0.889555	0.0651809	1.74297	8.09664	9.50174	260.26	8.86317	8.99609	61.9192	67.5296	84.7075	12.1978	40.1743	39.8733	56.6766	21.7277	28.3674	109.814	29.9576	81.9687	85.0548	60.2285	0.447039	17.4557	61.3181	40.9339	26.5587	1.49593	31.1206	23.2868	0.35525	97.1461	40.494	138.299	25.3461	192.728	2.64306	23.835	94.516	13.8968	5.8404	2.68813	46.9875	30.0893	118.148	52.8056	0.439504	19.1887	0.491504
Arhgef40	3.014	146.756	140.959	108.601	232.877	38.2817	329.253	156.99	32.4006	72.9958	290.967	78.0017	101.195	91.2959	133.255	115.507	53.9159	72.5595	86.0012	166.077	137.357	102.978	94.9876	74.9372	58.7996	91.5514	75.3967	76.5709	157.323	149.683	211.417	46.2047	50.2764	69.6903	17.1034	50.3774	191.385	44.4787	104.155	81.8356	59.4341	51.2694	31.2292	50.9561	57.774	23.0292	31.784	45.9148	66.0179
Pnpla6	15.0006	33.1135	30.5221	87.2497	43.0451	28.1219	69.5174	40.1789	37.3692	56.5284	82.4758	25.2722	136.916	21.7279	40.7617	51.2215	45.4739	38.7169	11.8912	103.321	40.8841	39.1073	36.3481	28.7703	26.485	41.0224	24.3929	106.887	6.5852	12.54	2.05043	17.5733	69.3886	174.804	5.85449	45.5861	26.6841	20.0978	26.2785	27.6677	20.0685	22.5949	46.8679	33.3024	133.676	36.6003	36.8173	36.3233	19.3354
Mcoln1	41.1135	137.859	66.8588	8.43753	12.0383	2.59027	21.6236	2.96679	71.3613	26.2152	102.145	36.4126	9.61417	24.9574	23.7437	53.8342	48.2194	8.05453	21.137	50.185	63.6135	80.6174	89.4022	35.0456	1.45825	17.8999	76.6614	37.9439	82.9766	45.3676	6.72347	60.4491	21.1943	53.2189	0.750707	79.2896	126.406	29.4855	2.08508	11.2671	71.8636	39.8711	20.5123	50.5099	22.8429	64.1363	9.35848	58.7432	20.1215
Arhgef18	8.11092	19.4702	45.2038	3.80131	47.381	7.54689	58.2943	0	13.2491	31.3439	1.82134	29.5486	3.79479	3.27747	50.9834	13.461	31.2537	8.70482	2.29292	5.23514	8.7117	40.7204	37.9923	8.58731	43.2529	52.7373	24.0653	18.0893	8.08493	79.1527	0.0618568	21.905	8.4214	37.8463	75.3826	49.8755	81.9705	19.6726	60.6164	69.3314	23.1159	21.9234	14.5689	19.8553	1.77679	55.9737	31.0931	16.0598	2.74981
Pkn2	26.3268	31.9331	86.6995	38.8756	32.0306	264.918	28.1555	0.661034	47.0595	174.62	8.92933	79.2025	105.775	60.9916	60.5334	85.5032	44.3008	142.227	97.0274	87.0045	97.7815	93.1669	116.273	81.6089	160.625	92.9949	50.842	24.2898	114.221	101.472	18.1967	73.3411	94.5319	0.391751	0	49.9585	10.522	2.87842	27.1548	1.37274	114.569	33.2505	72.2236	30.9134	38.8784	55.8855	57.6891	35.6437	36.1706
Cd33	1.98384	1.02717	10.4738	5.104	27.7472	5.69356	66.0289	10.8907	12.2255	0.0268833	3.08303	0.677507	17.8157	0.880645	3.4275	2.57217	5.72474	2.48527	3.22684	1.17525	0.602718	1.07397	5.00303	0.723097	1.489	1.58416	1.40415	3.34555	4.27984	0.819388	0.0544972	1.25722	2.95475	2.63626	12.1432	3.76064	16.1642	7.70004	19.3761	23.0814	18.8284	1.78948	1.53357	1.25628	4.31181	2.62586	1.20032	1.46338	9.78188
Etfb	128.649	55.2025	109.408	262.195	0	0	4.46945	0	92.1203	278.271	61.0557	102.813	162.813	77.1069	126.157	69.9141	108.851	94.3544	108.7	57.8519	179.123	94.5078	80.2093	97.0522	52.6108	148.692	87.7034	151.48	19.5229	90.0586	57.5874	123.538	28.6246	54.1767	0.0649497	107.359	92.3326	86.4729	24.155	37.0963	88.2994	114.238	66.2213	41.5015	27.7847	60.0262	111.886	81.7953	98.4181
Nkg7	36.5997	0	0	0	0	0	0	0	61.9842	0	0	0	0	0	0	29.3034	0	0	0	0	0	0	0	0	0	0	0	0	0	0	0	0	0	0	0	0	0	0	0	0	0	0	0	0	0	0	0	0	0
Stxbp2	87.6529	0.664437	430.979	8.65082	5.25565	2.50591	68.1088	1.21791	37.3998	6.78704	0.786154	0.213102	49.809	1.16911	2.55669	2.73347	17.2511	2.09873	1.2556	38.3959	1.82401	0.55534	3.39851	29.1999	2.6092	14.2852	13.5572	50.3245	20.6002	13.3933	0.171297	32.9154	12.0108	1.64402	0.187534	0.481188	18.0564	1.76896	2.36488	13.4021	22.9329	21.7001	28.1201	11.7663	2.46879	0.284004	68.1069	44.592	1.01243
Pcp2	0.590226	0	0.138229	0	11.7698	0	4.92248	0.363092	3.26205	0.888435	0.163095	0.602349	0.693595	1.96196	2.50012	2.98968	0.761757	0.768609	0.878435	0.0311844	1.15848	0.719908	0.618225	0.095181	0.129869	0.599598	0.638564	0	0.0294126	0.206877	0.0274588	0	1.58147	0.548026	0.0371943	0.227136	0.475439	0.0628739	7.08794	1.12126	0.611059	0.520596	2.59413	2.06286	1.36769	1.15104	0.848013	1.46381	1.37118
Sgce	35.0493	140.817	0.894653	0.543749	6.29474	1.61711	6.29854	142.261	57.0802	141.762	111.014	45.8489	84.412	164.501	48.028	16.1917	50.8407	148.265	158.243	74.303	39.329	44.4125	129.355	41.192	55.4554	229.19	83.1527	39.9964	85.7792	76.9754	0.298861	165.764	41.6366	0.0295572	9.84696	0.426726	16.3797	0.243805	13.9946	33.7622	69.3975	41.9175	8.5701	18.3335	16.9177	58.199	58.6544	55.5519	5.63208
Chn2	35.763	11.6414	0.605026	1.96092	64.7655	0.263412	3.9265	0.185665	99.4494	0	0.0143079	5.96932	0.697612	8.78152	0.779245	29.394	23.7137	14.4341	8.06695	16.5355	20.6682	10.7827	2.42724	1.03411	19.3036	30.0229	13.4355	0.080666	0.487821	0.140108	0.0806319	24.5799	17.2411	3.14524	18.7336	38.2392	81.393	0.0454881	3.24132	30.8338	54.1363	53.2243	20.2632	38.539	55.4794	29.6433	17.8721	21.8855	15.0902
Wwox	36.5614	0	38.3223	0	30.3291	0	3.24522	144.568	19.3446	21.2366	113.846	1.85012	5.9239	50.054	0	25.7124	34.8788	23.2449	3.58508	24.2093	10.4245	23.7881	60.6473	2.39473	9.32898	42.0329	18.153	3.02384	120.137	26.0149	0	1.18822	17.3736	0	0.090054	25.7193	11.9776	0	3.20161	0.0553871	0.0340293	1.30139	15.4053	16.9507	16.3756	36.0339	0	51.9585	3.44964
Slbp	77.2114	104.197	11.7789	123.386	69.3656	28.2361	53.1572	26.7446	167.442	30.6274	70.1947	64.749	42.2911	62.599	73.4353	91.2211	104.485	76.9193	162.093	78.7077	81.3615	62.5903	134.886	67.2468	152.565	25.9356	44.4953	34.5885	48.5091	67.3068	0.445897	65.0186	37.3614	50.7823	7.37569	76.1395	58.3557	20.3931	80.0887	95.3065	68.9315	110.201	149.616	112.042	35.5563	133.33	73.6392	61.0369	160.567
Tyr	1.16266	0.971023	7.6403	1.0245	3.33757	1.77688	25.4136	16.2182	2.19206	0.0658925	3.10435	1.13539	1.14951	1.59642	2.6615	1.21482	1.75234	2.21593	1.80243	2.01675	2.72168	0.829507	2.02293	3.09384	2.20248	2.51783	2.18261	1.34934	2.11611	1.57364	0	1.27085	2.08635	0.992125	4.87483	2.39168	6.26726	2.59631	10.5136	5.38186	2.58868	0.929487	2.03325	1.29756	0.530074	2.41655	1.67747	1.45442	2.31023
Aqp1	910.962	3536.42	6.92732	3636.35	343.247	543.727	120.178	357.488	97.7669	173.9	3307.48	4516.83	2776.66	2611.6	3558.68	3945.83	1010.06	1645.32	4462.96	3504.78	4667.76	4002.56	5855.76	3323.78	709.034	732.201	1001.51	1065.85	521.434	1218.53	1735.82	534.963	549.63	393.681	0	762.535	76.5112	203.522	0.303183	1.86413	419.46	542.479	310.997	788.605	754.823	908.717	483.102	660.227	1111.74
Arid3b	0	2.88346	0	0	29.1554	0	18.2259	0	0.861552	0	0	0.173706	0	1.3846	0	0.526688	0	0.0717146	0	0	0	1.90019	0.422572	0	0	0	0	0	1.12178	7.71191	0	0	8.44996	0	0	1.16891	0	0	18.8596	0	16.0527	0	0	0	0.541464	3.04768	0	0.491105	0
Cnn2	638.537	143.88	142.28	3.09763	9.67014	12.9049	25.6065	357.458	738.59	225.136	39.7858	45.7444	78.4197	51.1831	38.9412	69.8628	176.72	195.597	94.4058	140.255	111.345	106.037	12.2954	179.254	161.015	79.0615	90.1483	137.418	228.828	71.9486	0.44952	184.615	187.095	223.782	0.400616	216.566	155.321	252.647	93.7791	219.074	185.283	329.917	297.274	213.769	160.667	273.673	222.166	257.543	331.832
Polr2e	276.661	44.1668	0	80.8122	7.11467	0	0.117217	150.471	92.055	86.1125	110.497	61.4725	49.0224	62.1525	118.522	97.3788	124.723	114.614	120.497	166.743	129.301	98.761	170.1	81.1032	137.843	207.047	108.233	42.6191	38.3045	105.202	0.397492	188.385	85.3202	160.701	0	166.19	0	105.409	36.5786	85.5311	29.5257	207.806	142.309	278.717	75.6271	207.618	203.717	172.551	128.04
Abca13	0	0.0131649	0.127449	4.81223	2.41863	4.40809	0.734592	18.0835	0.956929	0	0	0	0	0.027017	1.19562	1.54153	0.152002	1.51548	0.19857	0.0593643	0	0.040979	0.220011	0	1.25722	0.127546	0.104305	0	0.0525794	0.24131	0	0.95146	0.0441528	1.83739	7.08349	0	33.0847	2.17377	1.25485	20.747	0	12.1943	0	0	1.37191	0	0	0.202919	0.0447953
Myo9b	26.7088	0	49.738	90.594	0.987019	1.10993	0.815622	0	46.3557	28.6261	6.3415	5.28484	54.6965	25.5444	30.274	13.5263	35.7129	37.9878	4.08385	49.2551	21.7494	11.9057	0.544924	16.5171	4.97781	32.7685	15.0523	16.0853	12.3573	10.0424	0.0575632	39.4564	3.58714	57.4303	0	32.0168	16.0436	0	102.874	0	57.2053	34.3227	40.7896	30.6208	39.8811	26.055	21.7435	38.9149	11.01
Hdac9	1.45014	2.06472	14.4895	1.89296	11.1612	3.25568	51.2195	10.5181	28.185	0.535204	2.48572	2.42433	3.57554	1.55057	2.15744	38.3512	3.52609	2.61845	1.53885	3.20388	0.77076	1.92774	1.27513	1.26365	35.7479	0.927939	1.80376	1.37955	2.00306	5.18893	0.503459	0.40863	18.1819	0.600487	3.81008	61.1728	32.0005	21.5666	5.51116	9.67109	53.186	19.821	3.65431	2.97459	14.2241	0.553143	0.506601	25.628	3.40115
Ly9	0	0	0	0	0.264014	0	0	0	0	0	0	0	0.0477504	10.7437	0	0	1.98487	0.0319557	0	0	0	0.0220582	0.0417536	0	0	0	0	0.202337	0	0	0	18.7487	0	0	0	0	0	0	0.021853	0	0	0	0	0	0	0	0.113692	8.37278	0.874175
Cd244a	108.701	0	0	0	0	51.8032	15.5216	8.06594	16.7946	0.278217	0	0	0	0.831802	12.3626	1.80778	0.131516	0	0.160335	0.121277	2.79843	3.8308	0	0	0	0	0	0.02778	0.918837	0	0	1.03796	4.58297	0	0.172693	0	72.2161	0	2.98637	2.85102	0	0.0539039	0	0	1.54192	0	0	0	0
Adgre1	92.8355	0	0	0	4.7036	0	4.5786	0	67.8442	0	0	0	0	0	0	0	0	0	0.159338	0	0	0	0	0	0	0	0	0	0	0	0	40.2549	5.1557	0	0	0	0.822863	0	0	0	0.531293	0	0	0.024649	0.0290322	0	0	0	0
Mtfp1	2.24545	0	0	0	0	17.7373	0	0	0	36.3086	0	11.5691	0	0.609624	6.64775	23.4311	0	0.00581472	2.94165	0	11.9718	1.15302	0	19.7977	0	19.771	0.027763	8.76694	0	0	0.0560965	1.93385	0	0	0	30.8753	0	0.192253	0	0	0	0	12.7579	0	0.0775965	0	0	0	1.43096
Rab23	76.6605	3.9157	44.4732	13.4043	1.66941	95.2368	12.0393	11.3718	42.5002	33.1112	103.934	25.0774	15.7825	20.9867	7.87689	21.128	22.7607	29.1414	17.1806	36.4915	103.856	40.9756	46.8217	6.61041	104.309	16.8696	22.6436	24.0112	41.7049	21.0924	0.229598	3.13915	14.7989	0.0225877	35.4906	36.5541	8.32965	0.0440836	1.00242	0.890205	9.21969	4.93912	55.3027	11.2781	36.1263	32.4153	13.1996	29.7107	58.7152
Rab11a	314.574	335.178	186.179	234.813	580.898	416.86	53.6844	76.6492	148.904	223.584	763.911	506.892	482.238	501.695	311.631	464.477	288.91	389.57	612.158	432.556	462.68	578.967	481.976	255.152	399.814	415.024	414.25	342.234	208.058	404.498	262.039	243.198	320.967	287.238	0	268.133	164.266	354.072	134.364	190.672	256.451	414.285	428.377	376.174	347.796	388.359	301.109	383.015	296.539
Eif2b2	95.0445	0.0947712	0	0	0	0	0	0	43.9147	11.6461	112.319	86.6254	114.139	100.618	27.6456	33.9067	42.2895	56.9157	83.9521	46.9336	46.7793	90.3784	89.6283	38.4297	47.8397	73.0678	36.698	17.9131	48.8457	81.8758	0.195926	37.1796	69.9585	128.257	0	49.3597	100.067	37.1434	55.5894	0.268586	22.3659	52.2144	57.5264	72.5783	26.7139	29.3961	107.413	47.3904	24.8503
Dlst	65.2846	101.611	36.8897	128.97	161.499	1.99915	62.5946	1.5645	110.258	36.7813	163.041	82.1524	173.402	117.916	108.226	87.0228	42.8363	31.3955	89.7171	131.788	109.528	83.8659	97.5447	44.7188	96.2314	102.309	130.867	92.0666	53.5294	198.953	26.9544	33.1058	26.3148	0.515297	2.12121	91.1524	115.942	33.251	123.787	21.2751	42.4335	80.6611	71.6255	61.8427	32.2378	84.7451	34.5273	63.4756	53.4502
Pgf	136.212	82.3344	0.101387	118.796	0.481952	0	30.8963	26.6255	44.964	11.2394	77.4483	298.901	26.193	147.465	106.471	180.975	0.636076	13.0003	62.9874	106.062	189.684	86.0991	98.0013	93.5159	0	68.4531	50.9695	81.3598	44.56	57.4103	0.380755	64.1708	0.295845	2.39348	0.0485811	0	0	0	0	0	2.12939	0	0	5.65105	0	21.8822	29.6629	8.80738	22.6767
Ulk2	14.7448	15.8996	1.26337	45.546	5.88044	2.60893	13.9786	0.972358	30.2917	20.1274	73.8751	61.9435	11.1951	88.789	89.8882	87.2087	29.6243	44.4041	65.6962	94.3157	39.3397	24.1377	80.6566	98.1153	12.639	58.9666	38.6727	19.2024	12.2514	49.5852	0.093934	67.3594	30.3726	77.7418	53.5156	60.024	65.9464	68.6985	76.5117	5.67363	57.2973	24.4456	94.0157	54.6582	44.2107	51.6019	35.6847	28.2403	57.1196
Ccl24	459.868	0	0.127579	0	2.90066	996.083	3.34517	0	77.3149	0	1.29941	0	1.97401	0.147329	1.13298	7.58777	3.68732	0.0211545	0.620039	0.332103	0.157408	0.118579	0.0758537	0.130744	0.467583	0.202497	0.201853	0.0366131	0.0514114	0	0	0	0.255671	0	0.856282	0.373113	1.53761	29.3752	1.92351	1.13149	1.44627	0.0357132	0.25716	0.25235	0	6.20442	18.5456	0.151173	21.1565
Dgkq	0	0	0	0	0	0	0	0	0.008259	7.43525	0	0	8.39709	3.80118	2.40494	43.7027	17.3925	10.6387	22.2936	0	0	3.03863	10.3018	34.5026	0.355643	3.66991	0	8.29231	38.7633	3.78827	0	64.9351	21.6961	0	0	42.6818	57.3524	16.9117	0	0.885047	0	13.9836	16.3939	0.342969	0.0683342	42.9381	56.6721	11.2349	0
Grap	38.1705	47.5381	6.54465	46.7685	135.938	2.59199	13.3717	3.65382	90.6899	63.0418	217.688	145.718	275.33	116.331	166.921	280.656	57.2379	85.7711	191.737	121.769	166.402	149.029	156.804	98.4681	105.602	84.63	113.29	144.235	62.6257	133.75	67.325	83.368	215.205	42.3604	0.174144	120.533	79.69	151.888	139.051	272.889	48.9206	121.71	62.1071	77.0596	95.9755	78.7915	363.284	129.506	141.615
Pou1f1	0.0861072	2.49622	24.0518	1.53415	15.1744	56.2738	82.4391	55.8204	3.30916	0.806061	7.45163	2.17462	2.02074	1.50939	2.44537	3.21756	1.39292	6.27589	3.06067	1.37303	0.883796	0.815856	1.97577	1.58823	2.43725	1.14372	1.75063	1.97415	3.12525	1.12038	40.8216	0.473095	5.48384	4.85663	71.0907	1.55895	13.7562	3.18506	69.7177	22.9854	5.04029	0.468342	3.34586	0.763846	0.970654	0.58544	1.05028	0.535739	7.4318
Chmp2b	26.5183	202.441	0	63.5364	0	197.514	32.5764	0	147.65	22.1209	29.4593	104.857	7.77251	126.54	151.516	73.7811	105.213	72.0567	97.5657	38.7182	76.3853	96.093	69.0549	110.232	114.356	41.9711	81.8773	109.049	45.0722	50.4856	0.332669	112.519	149.998	434.334	0	80.2922	33.0074	58.7354	15.0147	64.432	70.2746	87.9691	123.676	174.019	117.501	85.1637	19.1453	154.32	190.791
Plod3	11.8206	171.294	3.42922	19.7981	66.0534	3.09518	10.5034	454.574	116.141	114.225	21.4938	69.763	105.56	89.4094	25.1276	90.5867	72.3685	96.0788	96.4514	107.503	100.898	121.704	41.475	157.685	71.1273	123.293	148.525	132.049	310.464	153.388	1876.36	39.1935	52.5589	8.11435	2058.27	30.1166	153.658	79.7946	10.3689	58.5504	201.199	167.55	56.7509	89.5972	146.071	101.461	249.87	108.988	61.3307
Ap1s1	51.5898	183.787	152.184	136.215	198.814	118.689	0	0	65.8877	204.831	0	126.058	96.0716	93.9988	1.69658	37.8378	93.5933	38.6344	80.2624	74.8601	68.0372	22.203	25.8337	78.4958	57.3813	75.8402	81.5309	108.502	17.3595	96.211	5.50274	49.3746	120.487	103.231	0	51.5174	0.402683	169.566	1.33665	0	7.72084	66.1983	49.4883	102.763	22.4036	54.8202	27.6533	55.7581	116.638
Mapk13	0	0	151.725	0	0.0468431	0	0	0	1.12722	110.277	0	0	0	15.9481	0	0.0220312	11.641	0	0	0	0	0	0	0.0854278	0	51.7516	15.8822	10.8462	0	0.424512	0	0	0	0	0	2.31437	0	0	0.0633533	0.111277	0.084337	0	0	0	0	0	0	0	0
Srpk1	65.7409	211.663	463.618	360.791	298.952	341.735	558.361	362.964	163.259	156.486	128.505	136.535	182.064	319.872	164.911	142.797	111.085	123.777	154.689	234.51	222.772	184.507	101.506	116.405	176.124	161.429	172.633	132.566	244.457	214.181	1728.2	71.0741	170.134	358.528	85.67	148.903	533.85	211.422	362.411	381.182	168.057	150.683	199.46	192.341	206.451	193.123	175.596	151.662	148.656
Pax3	0.0768585	0.781631	28.62	0	5.19325	2.37059	11.0757	16.4115	3.61426	0.254335	0.17445	1.07221	1.28485	0.920293	1.98304	1.71212	0.944813	2.40008	2.12902	1.21995	1.32775	1.22727	0.749284	1.15388	0.683282	0.406086	0.771765	0.798319	0.670925	0.620194	0.112191	0.207205	1.26858	0.895698	2.51032	2.62256	6.37721	0.874793	6.24322	7.06118	3.30827	0.99061	1.4345	0.809317	0.856124	1.03787	0.714428	0.956796	0.608231
Lbr	19.8623	44.3487	6.33519	304.847	12.1327	1.43455	248.641	79.0541	75.0104	7.95807	142.473	152.019	224.954	195.399	91.6203	149.024	178.827	41.4347	78.0866	139.304	140.259	192.166	52.5389	92.8264	130.937	92.663	84.4329	106.126	123.984	65.8049	0.188875	33.9515	342.058	76.9531	0	134.54	445.966	209.544	168.313	739.24	440.787	207.446	251.9	199.242	182.415	222.88	130.321	185.665	277.406
Nes	18.9955	8.2132	3.21033	0	2.39788	0	1.09319	0	94.225	17.9156	0	0.804563	0	0.325597	3.37906	0	63.2759	0.163835	0	0.396296	0.408114	16.1213	40.7579	0	59.9317	15.6068	22.4357	0.562268	44.666	0.00823869	0	0	260.753	110.19	0	147.759	266.15	46.3542	62.9248	34.7397	106.108	145.395	130.524	109.315	76.1482	80.4566	19.1598	40.496	0.386604
Bcan	0.0516681	0	0	0	7.74893	3.20667	2.68997	0	1.1939	0	0	0	0	0	0.0374779	0.344587	0.976464	0.61382	0.721896	0.0394814	1.61504	0	0	0	0	0	0.38831	0	0	0	0.00789312	0	0.51036	0.0108764	43.4812	0	0.308766	0	0.235246	0	0	2.31484	0	0.262946	0.695276	0.0191146	0	0.47156	19.5798
Prcc	17.6349	0	0	15.6046	0.156816	2.4964	0.792549	62.2147	15.7384	1.59965	0.0251094	5.34284	0.189081	19.182	7.48195	0.122844	7.13197	0.110433	3.01079	16.9683	10.5432	10.0885	14.6321	4.31967	9.87694	20.7705	15.249	6.0091	1.77503	10.1997	0	0.447637	2.30627	14.573	0.113636	19.2479	0.423202	66.9079	28.5993	1.1185	28.1835	4.39806	21.791	1.14702	4.21788	20.9718	23.7105	2.07924	0.133137
Rrnad1	39.06	3.20917	14.2862	37.0491	16.0959	45.2557	55.5799	4.57701	60.0087	3.6357	40.2014	43.9	147.89	20.0981	7.1684	16.1685	7.35179	30.1877	29.8081	29.0927	50.968	13.2627	31.3296	29.8713	37.5132	47.0384	27.7293	22.457	4.79707	13.4634	89.7298	46.8823	23.1958	26.4237	6.73281	69.9144	12.8016	24.9276	44.1843	110.005	9.49777	16.9344	30.9925	37.9519	7.95878	36.2938	3.3575	40.3526	19.7402
Hdgf	129.224	6.16639	49.2851	62.1825	21.2988	22.3184	12.6592	0.178619	235.459	114.501	20.1342	63.0011	26.3955	14.2921	22.0178	25.1243	91.7003	130.058	24.8247	11.8131	59.283	49.051	7.83219	30.6169	110.474	65.9661	54.8127	44.9884	125.802	95.1753	0.134509	115.899	86.2591	27.5757	0	25.1443	1.21623	13.7823	9.48991	8.92692	6.59092	52.0347	47.9564	51.238	55.1343	57.8695	115.049	56.391	27.4823
Slc25a18	0	0	0	3.46151	0	0	0	0	0	0	0	0	0	0.849658	0	2.3501	0.435085	0.00578861	0	0	0	3.36815	0	0	0	0	0	0	0	3.45971	0	0	0	0	0	0.0899318	0	0	0	0	6.80528	0	0	1.23983	0	0	11.5517	0.16378	0
Thop1	7.98966	0	0	0	0.0248006	0	0	0	103.448	0	0	19.2653	53.0176	0.132919	22.1526	49.963	19.8099	20.6876	18.4643	0	49.2262	25.8715	0	30.0087	41.509	14.3919	37.993	28.0281	50.704	23.3046	0.162952	16.2102	21.1606	0	0	30.2681	0	0	0.28794	0	0	31.5578	9.99367	3.02148	0	29.4566	0	16.0337	0
Apba3	14.0629	9.40812	30.1932	78.8316	38.8842	28.0378	0	0	25.6345	0	3.2938	41.6916	52.5999	42.3209	56.1715	37.4725	35.2115	41.0856	21.087	61.4594	39.4167	57.665	33.2322	81.3998	55.0233	55.7292	33.8076	6.70402	2.55746	20.9461	0	1.20055	34.1193	88.725	0	24.3053	112.293	69.7079	61.2313	13.6168	35.9873	24.0644	59.851	35.2023	0	36.2917	16.0106	51.5592	61.7743
Matk	0	0	0.274118	0	23.0466	0	0.723922	0	0	0	0	0	0.0684067	0.0300304	0	0	0	0	0	0	0	1.2367	0	0	0.0154112	0	0	0.0574984	0	0	0	0	0	0	0.0841193	0	0	0	0.0623442	30.1324	0	0	0	0	0	0.100739	0	0	0.0471608
Pias4	1.21718	1.90859	36.2241	11.0337	40.527	8.16611	36.2649	28.195	69.5047	23.091	1.65023	4.8192	87.9657	55.1491	5.19166	30.0868	8.54442	9.22057	69.5771	50.275	25.3849	56.1534	18.4805	32.0139	46.9048	9.32034	26.208	1.89596	5.11175	17.3689	3.05975	46.2049	36.6445	3.05786	114.694	11.0698	27.7837	74.7577	28.376	23.1881	50.1929	44.6835	52.5292	25.9804	42.9851	51.5108	0.865142	6.34532	31.7446
Map2k1	108.988	26.3931	0	10.7681	0	0.599925	0	0	142.875	15.4103	1.32451	67.7004	4.74874	31.8446	34.2534	109.969	99.032	30.8059	74.0446	39.4771	77.3477	46.6629	30.0566	52.1832	79.0423	157.417	48.0349	0	67.7464	34.3616	0.0269271	17.8153	45.0019	0	0.0363538	84.5119	2.30058	3.61587	125.153	4.04948	130.724	154.303	61.5935	70.5759	1.37314	60.1487	43.4137	76.2508	89.6674
Sgta	98.175	105.428	58.1353	26.9942	73.6603	0	8.32998	0	73.4708	55.7072	160.513	45.6881	55.5901	155.244	17.5021	108.576	76.612	233.307	42.1443	64.0009	38.7534	74.3104	140.702	50.683	71.0888	94.7065	169.528	101.722	93.3611	78.9849	0.0780445	7.08716	29.4471	103.881	0	64.3713	0	150.262	80.7609	27.6305	37.9705	98.6761	141.159	78.8968	81.7857	149.758	50.4205	101.19	58.1299
Nmrk2	0.109428	4.16339	3.33008	2.41394	7.17216	31.8713	63.6332	89.1806	3.7149	0.982547	8.13406	4.83875	3.24052	0.864853	4.18235	4.56584	7.17824	5.62663	5.41897	1.41816	1.50158	3.39929	3.81842	1.53892	9.07749	1.93073	1.92056	1.86416	2.32562	0.851847	0	1.26955	4.87955	1.69745	28.3679	2.42575	8.99342	4.92436	8.47955	10.3557	6.99936	2.35966	4.10493	3.89284	3.26978	2.89241	3.97205	3.24557	7.02138
Tmem242	19.5155	0.0279117	0	53.1051	0	0	0	156.596	29.9246	121.604	0.0243211	93.0643	55.6978	145.808	82.6868	90.0224	27.5709	60.2297	58.4636	5.06327	35.2044	37.6215	51.452	55.2065	54.8151	38.7402	43.1974	49.4208	26.4387	48.0886	0.108834	110.877	45.9239	178.957	0	25.514	0	80.4088	29.016	0	93.8275	34.7543	55.0233	49.4952	27.8258	44.1999	36.4838	62.2686	61.8502
Dtx2	11.8279	0.216021	3.13803	23.835	2.71168	6.59523	8.1575	2.55708	0.8314	4.1788	30.185	8.08672	1.92214	88.8108	2.0647	0.922843	11.7771	69.003	44.0883	0.684027	26.1034	1.58414	4.17178	6.6493	29.765	20.5089	14.4187	1.02982	11.6928	20.5107	0.339418	0.413286	2.42922	3.45103	1466.42	19.953	3.83462	196.774	46.8053	28.3215	3.47672	133.487	27.4723	31.8625	0.958543	47.7696	54.4243	18.9085	2.53427
Zp3	0	0	0	0	0	0	16.7588	0	0	0	0	0	0	0	0	0	1.9907	0	0	0	0	0	0	0	0.267175	0	0	0	0	0	0	0	0	0	0	0	13.5335	8.78585	7.46337	0	0	0	0	0	0	0	0	0.670679	0
Hspb1	124.542	189.992	1792.08	139.494	45.0481	0.344688	2.52549	0	271.321	334.076	231.865	151.526	118.093	189.368	159.12	116.175	587.423	173.271	257.66	149.079	215.176	247.978	220.084	127.742	474.59	256.068	201.943	95.9269	42.1137	137.424	100.035	131.523	624.955	822.312	763.114	649.399	259.604	447.874	350.006	684.115	719.906	1009.15	561.816	805.302	476.51	500.198	419.157	331.446	390.361
Rasa4	137.75	302.015	119.116	145.335	7.94554	5.74124	42.6368	12.4887	65.2299	331.846	57.7262	99.4197	59.8866	278.837	79.4869	59.4275	572.873	349.027	102.775	121.64	54.9636	163.623	40.7327	145.741	1209.01	98.205	72.6535	115.654	27.5513	61.654	178.238	94.903	838.461	396.314	2939.63	1424.67	675.684	584.18	250.958	470.739	665.35	897.88	1282.29	1242.73	2255.99	2000.25	1818.19	1287.68	248.294
Syt5	55.976	0	0	0	0	0	0	0	14.5246	0	0	0.0149197	0	0	0	0.720519	6.58424	0	0	0	0	0	0	0	0	0.691827	0	0	0	0.00743069	0	0	0	0	0	0	0	0	0.0487121	0	0	0	0	0	0	0	0	21.3001	0
Hnrnpa2b1	294.221	224.387	486.457	299.086	158.738	5.75565	68.974	35.9651	513.249	483.758	211.998	396.206	274.178	520.85	382.832	469.729	440.885	677.899	518.162	519.283	340.925	416.699	449.101	556.683	415.991	521.389	432.474	478.672	287.936	402.217	28.4559	475.126	337.083	481.445	0	237.36	242.605	427.846	336.565	168.118	410.738	480.032	438.642	346.867	319.953	348.19	307.03	596.352	600.077
Fxyd4	0	6.07871	0	0	6.37377	0	8.45978	0	0	0	0	0.021251	20.2489	0.817055	0.576877	5.40618	4.28479	0.9779	19.7837	3.74842	6.67583	5.15952	8.29158	4.39367	9.44108	1.08835	0.486051	0.231616	0.289006	0.0755563	0	0.323306	8.79063	6.14051	0	5.76683	6.38663	10.2498	0	8.38428	1.15355	1.56839	3.44337	8.12562	11.4856	5.1289	11.1532	4.20836	13.172
Ccdc130	20.5616	0	5.84416	3.58752	0.0295634	0	0	0	0	30.9311	13.3904	36.1951	1.48076	53.9563	0	0.275874	23.0964	36.5857	26.8383	0.0807142	6.10144	0.263053	0	22.911	36.2066	17.7367	0	0	0	49.8841	0	24.7034	38.7854	56.5055	0	0	0	0	0	0	0	36.2058	36.7773	0.0665098	0	16.2921	43.5173	33.8302	76.1584
Mri1	47.7288	142.931	6.56561	9.21189	4.92921	1.02004	19.3869	62.1807	52.4488	6.74726	2.93369	22.4005	16.3609	3.00977	4.052	21.1968	40.9816	5.15766	5.51794	3.22206	33.9773	64.5048	12.6608	50.0024	7.08659	23.6166	22.6669	111.68	31.3734	50.3292	74.9043	38.6716	92.3333	127.338	3.21782	23.3992	132.592	0.763437	64.9308	14.1726	68.6499	39.2199	48.8752	10.6277	46.0297	38.0373	31.7803	20.2206	90.6342
Prkacb	23.4583	15.727	42.4697	42.9806	36.1618	0	4.14404	0.814393	137.352	5.16377	0	16.4546	7.11569	257.599	11.6214	41.8635	59.4605	68.9048	20.9282	43.3785	37.1286	12.6585	63.6385	34.3944	19.5911	24.0515	57.5971	17.7469	0	57.6397	0.0941712	31.3003	71.5226	1.53176	0	10.2673	0	55.5436	0	154.813	23.3287	19.2823	49.6378	43.471	36.3241	17.685	65.8234	43.9717	0
Sgsh	1.296	1.23064	1.11253	0	29.8689	0.088427	5.07297	0.381561	4.19306	5.91324	98.8641	7.41314	0.60369	5.70435	16.2816	0.430256	12.1446	4.67555	1.13963	0.0771332	14.0115	4.51325	5.35597	6.02361	33.4286	39.8841	2.31182	6.43905	80.7114	30.2436	327.827	0.580217	17.1485	3.48299	0.554221	9.69842	1.11976	2.04582	3.32615	6.75094	0.366948	0.639062	61.1997	2.50653	40.2629	40.3803	30.4621	29.3545	5.09513
Chd5	0	0	0	0	0.0482372	0	0.326274	0.0579464	0	0	0	0	0	38.4273	0	0	0	0	0.0960716	0.028663	0	0	0	15.8769	0	0.0104457	0	0	0	0.0237155	0.0518868	0	0	0.059516	0.0233858	0	0	0	0.239543	0	0	0	0	0	0	0	0	2.24602	0
Cstb	63.9515	1.11527	216.223	1.83481	13.0984	0	0	0	48.1926	67.1874	16.9922	47.6907	60.4679	81.3705	93.2799	50.4894	40.5284	82.024	37.824	77.1004	42.0045	67.4321	62.9916	50.8627	45.3979	132.686	58.3168	104.67	142.19	70.086	458.954	97.0116	50.6702	0	0	28.0528	43.6699	36.0058	2.24157	0	32.3011	65.25	36.8721	52.5741	18.375	40.4416	23.973	27.3568	36.7139
Sh2b2	30.1521	0.333665	0.441	20.7433	0.598924	1.11571	6.62235	0.874156	30.8275	1.82363	0.73162	1.22229	4.30532	3.22519	0.11148	4.34078	21.2374	0.635749	1.38556	0.235329	2.54891	0.614165	0.257901	0.592244	11.8372	2.36427	0.782795	0.416811	1.93068	0.247392	0	0.155698	35.6539	1.12701	0.555394	26.5631	2.79203	0.865245	10.8878	2.719	12.6886	0.99351	7.51275	2.87403	20.7272	2.02604	0.312581	11.2395	0.415872
Pex5	1.59789	0.124607	0	118.394	3.18492	14.4772	12.5467	0	149.875	13.8531	60.7215	16.6728	0.145273	36.252	45.8622	88.8112	28.5461	5.51863	30.5843	40.4487	20.4582	108.502	12.9584	10.8355	29.1954	23.1507	65.0079	27.3177	8.25592	103.32	0.148681	14.929	62.3116	59.308	0	28.2641	254.189	199.941	4.60662	10.492	24.7704	17.9433	3.24419	30.6989	13.8401	43.0557	66.5864	26.5769	0.0293537
Jkamp	183.372	62.4734	100.316	64.1614	1.31725	1.25535	16.6863	4.14549	47.9953	142.214	53.6936	71.799	78.0615	12.9633	6.11981	48.9669	60.9987	92.0486	20.5045	50.1665	63.8392	75.0323	44.8046	68.2685	74.776	123.081	62.438	132.028	3.38943	72.0723	1139.96	101.852	57.3522	91.2424	1.13081	0.0616199	9.32241	65.3968	118.723	142.997	125.034	110.23	62.0391	88.3985	0.613949	41.6586	82.2125	61.9677	49.2945
Cd44	66.939	0	170.953	27.0871	74.1093	2.33491	10.6073	36.678	221.164	1.26615	2.59617	53.9581	8.06955	3.02856	14.0486	25.8938	70.8129	155.2	0.171062	0.0375808	7.75779	36.773	0.240682	55.5405	37.2949	66.0822	63.5224	135.968	202.401	64.8071	2.12373	200.24	28.9312	3.05769	0.222889	33.7435	0.795418	13.1631	92.3923	41.2571	35.3893	10.425	24.52	149.047	57.7011	30.3856	59.1265	39.1444	17.8949
Slc1a2	0.58584	0.0739752	13.7437	0	42.7407	4.96742	25.2102	46.2584	1.3967	0.035836	0.0778554	0.641741	19.9526	2.16246	0.628846	36.1868	1.04798	0.0301307	0.977322	0.341657	0.717567	0.193168	0.638828	126.041	0.505096	0.678962	1.24847	0.120116	1.65027	0.845384	0.220161	0	0.415531	0.576929	1.80527	1.02171	610.387	74.4216	24.0528	24.9931	1.27273	0.176163	0.80742	0.739673	0.442725	0.57856	6.05693	0.375617	0.159243
Eif2ak4	54.6344	0	9.42464	4.08794	10.1749	1.72289	14.7978	0.299449	24.3124	3.32678	0.180184	31.4826	7.54058	24.3125	2.79058	35.8957	12.8568	0.753988	27.2706	1.58782	4.21211	5.73953	2.51531	13.3866	31.9175	44.594	10.4961	2.99659	1.68975	9.29886	0	0.0238393	9.66943	53.7786	0	53.1128	0.539136	115.514	4.26285	301.25	25.0799	29.7945	47.8925	16.2005	10.0332	75.1688	1.69673	13.0791	6.23661
Wdr1	235.059	172.884	94.3513	211.113	20.9693	42.6297	18.0696	1.15876	362.27	125.67	59.0209	166.265	194.226	357.485	91.0629	225.829	208.477	146.57	144.043	175.182	150.67	233.765	171.089	195.165	288.218	97.9595	233.908	197.101	220.088	129.583	4.32352	177.221	179.76	24.7651	0.0357513	215.659	41.6597	344.214	192.691	179.697	210.946	272.323	178.545	191.686	250.976	257.364	115.237	255.072	288.284
Slc2a9	0.0995508	0	11.9044	0.66544	0	3.80952	14.8997	0	0.972363	0	1.74422	0.0189624	68.2899	0.65166	17.3428	1.29784	5.05833	1.95343	0.60152	0.0616251	0	0.459097	0.164802	1.89356	0.299833	0.133641	0.0215683	0.132269	1.49014	0.00431602	0.0669399	4.41806	0	33.62	0	1.1768	13.6299	0	12.1689	259.054	0	0	0.46667	0.698905	0	0.277967	0	2.18212	0
Ccn4	108.001	9.20312	20.3476	0	0	0	5.509	37.1498	30.877	0.00648763	0	31.0665	0.743094	0.203608	0	0.0134601	1.25005	2.76174	0.458681	0.437545	0	0	0.0881016	3.06812	1.92909	2.76231	3.76598	0	1.83751	0.00545714	0	73.0094	11.4546	35.2559	0.125521	1.8122	45.4188	4.56058	1.61829	0	0	55.3492	5.37725	0.285121	46.2056	0	0.0244141	13.4476	0.292732
Ndrg1	297.586	385.189	25.4436	401.854	209.586	289.983	79.1708	47.2908	290.532	243.823	519.366	524.697	628.36	335.08	669.418	455.746	192.983	351.648	699.259	526.844	602.079	610.579	656.289	567.57	655.196	422.299	540.668	431.799	170.956	690.866	728.663	253.059	472.274	378.439	2233.64	121.255	254.349	408.704	395.421	120.914	110.158	357.584	229.028	549.435	480.335	456.868	292.046	337.462	463.257
4930550C14Rik	0	0	3.55123	0	0.0750516	0	0.588435	0	0	0.518504	0	0.656169	0	0	0	0	1.35052	0	9.74015	0	6.28402	0	0	0.673167	0	0	0.0371554	0	0.144104	0.0375877	0	3.46949	0	48.5915	0	10.3211	0	0	0.121078	0	0	5.3825	0	0	0	0.837223	7.88114	0.330388	8.6382
Man2b1	84.465	121.699	133.084	164.266	39.0127	1.8716	42.345	11.7062	116.812	62.7292	26.8767	139.275	43.3264	61.9568	6.49248	114.948	44.7981	58.653	121.219	67.0023	56.6727	59.6616	97.2915	59.3981	80.6019	45.1167	35.8754	75.2824	15.3545	39.295	0	86.1141	82.363	7.1612	9.57426	211.651	59.5871	85.8928	58.7166	10.7069	50.7156	40.3112	106.038	69.5372	157.056	52.7107	73.0251	51.2018	65.0093
Klf5	0.0254671	0.0287261	56.0715	3.37965	0.462954	7.29758	24.2818	15.0229	2.29341	170.411	0.123557	0	13.5933	24.7402	0	1.10879	3.19272	0.325722	0.52134	0.0156019	0	5.91619	0.545334	11.1411	0.119097	16.6992	15.7838	43.9089	1.24418	6.40621	1.27096	37.046	0.139157	4.09328	0.564811	0.627524	0.555089	1.70103	21.1409	0.61048	7.64605	0.761509	0	0.0322482	0.113932	10.4965	0.0735999	0	1.40719
Wdr83	19.8061	0	0	0	0	0	0	0	0.216131	179.302	24.587	36.6652	0	20.8593	1.30342	41.9432	25.7419	11.6047	26.5804	22.1622	44.9312	77.2389	0	62.0885	31.5573	62.1904	4.87248	13.0015	37.7144	5.75536	0	31.8432	1.45778	23.2102	0	38.5432	71.12	0.33805	63.8079	16.0482	0	19.2434	19.0403	12.0384	27.0378	0	52.638	17.2123	47.0722
Prdx2	362.515	342.181	669.347	84.2139	251.412	225.196	11.4101	105.328	362.395	290.871	149.383	177.646	171.871	161.944	322.85	250.92	249.678	278.492	158.991	162.591	233.13	255.438	251.833	237.844	151.94	257.31	252.376	161.617	144.181	257.323	564.466	295.317	147.995	125.486	0.165763	179.796	112.356	72.0065	143.808	32.9483	128.599	245.953	115.31	226.861	243.765	211.936	185.354	186.286	227.915
Polr2a	37.3419	63.8064	110.35	128.695	2.27467	0	44.7973	55.3066	18.8015	49.3359	6.93879	61.7037	25.2504	52.9748	30.8398	54.6703	30.5418	41.2709	37.1351	47.0157	56.1361	25.3859	49.4079	47.6495	18.2063	16.4699	38.1307	39.1351	28.7285	46.5689	0.147787	14.0642	62.3796	13.5055	30.9778	61.335	68.7743	29.9649	23.6628	0.978458	28.5243	47.2869	22.1595	43.3283	56.6755	16.6887	6.90419	61.5453	5.36494
Shbg	0	0	0	0	0	0	12.4374	0	0	0	0	0	0	0	0.904811	0.533841	0	1.64937	0.776132	0	0	0	0	0	2.56695	0.657495	0	0	0	0	0	0	0	0	0	0	0	0	0	0.245021	0.0464156	0.038596	0	0	0	0	0	0	0
Senp3	46.5737	0	96.6059	8.16758	1.1305	0	40.4495	0	16.1119	13.6245	243.835	38.5118	225.302	108.671	25.7746	25.135	15.0244	29.2057	57.0308	64.2244	15.1135	51.8193	17.9332	30.0484	37.5102	41.983	27.3067	24.1225	36.6672	82.6898	0.0538997	95.6725	26.056	5.81871	99.9557	97.1412	64.7079	149.856	2.26525	12.2672	15.4336	18.0428	81.7769	82.8584	55.1452	30.104	0	57.4371	23.6675
Corin	0	0	0	0	1.62327	0	1.66667	22.1484	0	0	0	0.00744653	0	0	0	1.82	0	1.07372	0.904824	0	0	0	0	0	0	0	0	0	0	0	0	0	7.64462	0	0	2.21086	0	4.00766	0.0970074	0	0	2.43187	0	1.17533	0	0	0	0	5.46773
Plekha8	0	0	14.5273	17.4583	1.54446	0.624067	7.0641	19.4411	28.7936	15.9562	53.1047	9.04045	0.562262	33.1276	0.022789	1.74297	16.1004	0.452441	0.352799	0.341143	0	13.8268	0.280858	28.2832	0.692196	21.7334	0.215377	4.3542	6.35717	0.428976	0	0.439093	18.7269	0.266226	9.14965	4.27141	2.35861	6.4432	10.8896	9.56323	19.7046	26.2422	7.94154	9.88317	0.0330097	48.882	10.9772	19.5727	1.22457
Spc25	0	0	0.0421949	0	0.0313157	0	0.608721	0	0.00227126	44.6457	0	2.45363	0	0	0	0	1.25176	0.0069615	0	0	0	0	22.1043	0	5.02999	0	0.0166532	0	0	0	0	0.454364	0.120427	0	0	6.95174	10.1864	20.7477	25.3504	0	14.9391	2.67895	13.8659	2.73117	12.0764	0	3.01802	1.15999	0
Dnah2	0.539949	0	434.79	0	2.64864	0	5.92024	0	8.93752	0.166677	0.203118	0	0	0.357802	1.10436	0	0.08063	0	4.83249	0	1.82889	0.0325968	0	0	31.881	0.0505285	0.414439	0	0	0	0.0417505	0	0	0	0	3.41774	4.71716	0.0473261	8.06509	49.8192	0	0	0.47239	0.635007	0.0285955	0	0	1.45524	0.123522
Ripk4	0	0	280.039	0	0	0	3.20192	0.377621	0	0.023741	0	0	0	0	0	0	0	0	0	0	0	0	0	0	0	0	0	0	0	0	0	0	0	0	0	0	0	0	0	0	0	0	0	0	0	0	0	0	0
Ufd1	48.7587	135.654	1.58956	24.2112	0.652015	13.2977	16.5204	8.15095	135.323	84.2353	16.4838	119.96	44.8252	41.5465	69.1731	47.9081	46.6385	19.1692	63.4111	5.62906	98.0626	55.6342	35.0442	90.93	35.115	49.9264	83.2129	34.7537	3.56843	37.6131	34.0158	33.1754	36.8614	22.8218	7.32259	22.182	14.6781	133.521	88.6394	140.349	40.476	128.035	56.7839	126.056	6.49107	110.508	78.8763	53.4063	84.8438
Zfp287	12.3359	14.2395	17.5977	6.51744	27.7947	11.9728	41.4226	23.909	9.34666	15.3822	19.6703	12.2591	4.92509	9.2985	7.56199	8.93487	28.8732	8.862	4.09944	14.7528	4.73949	18.7567	26.66	10.8411	8.52331	6.90835	12.1703	2.52643	9.03528	4.46313	0.11289	3.87115	22.2371	63.4519	5.41709	43.9993	11.8593	17.451	31.3599	67.4467	83.5463	27.081	30.5371	13.1319	21.7957	12.1122	15.006	22.6101	6.92539
Prlr	0.215324	2.03335	9.48342	3.32884	32.5593	11.7727	45.869	44.1441	4.6649	0.313993	6.05792	3.01189	4.68658	1.67723	2.73772	6.36648	5.45145	2.76563	2.59711	0.866267	5.59701	1.55463	4.7951	3.35841	6.7452	1.75236	1.33548	1.88886	2.86813	7.28561	0.881499	3.11453	2.33348	0.522719	41.4011	2.58195	30.5674	5.96544	54.6152	8.07467	6.30147	2.25355	3.07516	1.82159	6.37767	0.863178	0.95267	2.15788	3.22145
Letm1	137.386	140.64	8.50953	23.3817	10.0158	13.5304	42.5083	15.9771	152.757	174.734	17.6575	86.9437	45.7835	253.337	105.058	53.9928	105.273	37.6415	130.37	35.3633	88.9169	97.8113	106.919	135.935	57.7956	41.3889	133.609	123.345	78.349	8.48426	214.674	148.637	145.725	104.711	100.566	78.4885	36.6371	16.0825	21.9334	181.372	139.823	181.128	68.6373	89.0589	70.8966	97.4953	61.3964	100.367	37.5282
Ubqln1	65.8322	174.529	248.491	2.09474	85.4713	0.680536	10.0393	84.8702	22.6899	23.7883	87.1445	36.9654	33.6842	78.9674	43.9352	12.2283	42.1452	55.4738	100.827	20.5381	15.0799	76.1836	27.2062	59.9089	34.808	48.2617	53.8587	36.5355	116.769	51.3438	0.137124	30.8237	43.5557	34.1357	0	69.7899	83.0058	1.56086	2.8368	102.342	3.0778	86.3721	92.8571	94.0313	13.5015	19.5019	42.5989	46.7066	89.3874
Fgfr4	0	0	0	0	0	0	0.936724	0	0.0033251	0	0	0	0	0	2.09799	0	0	0	0	0.0140259	0	0	0	0	0	1.76353	6.60142	29.8355	0.372841	0	0	41.3061	3.98221	0	0.201488	0	0.873266	0	0	22.3917	0	0.0342298	0	0	0	0	0	0	1.58865
Cadm3	0	2.04729	0	0	1.6907	0.0546695	23.0695	0.864829	5.55583	0	1.56888	0.12824	0.194823	0.0084866	1.24099	0.498411	12.9106	49.4588	0	0.0887811	0.107946	23.3395	0.964896	0	34.8941	14.0283	18.1651	0.701633	35.3441	26.2128	0.017043	53.8931	18.2658	0	0	18.4436	0	0	0.130343	71.9012	2.2358	15.8854	88.4715	27.0474	67.9567	26.7923	59.088	3.13831	15.058
Txn2	160.552	189.203	18.7373	82.8711	78.8774	113.148	31.0431	14.6957	79.7431	121.46	8.89711	109.322	124.393	174.148	269.132	93.5676	95.6748	73.4019	82.0186	137.029	168.399	109.11	167.139	103.358	66.8223	105.43	133.222	89.9557	53.0304	121.627	5.28014	76.1152	42.6241	88.5309	11.8599	147.963	334.46	149.602	38.369	4.12395	76.6421	133.747	113.722	110.813	162.705	139.205	130.705	68.0395	43.6867
Slc1a3	0.411318	0.701464	33.9858	0	22.8377	12.4058	67.7181	22.6461	1.3754	0.021697	3.65309	1.64767	5.1256	1.56061	2.93411	20.6046	8.16823	2.13999	2.51665	1.08952	1.54347	4.87351	1.98207	4.7658	2.49653	0.821869	1.10899	4.45154	1.00204	0.914393	10.6569	0.563676	6.29135	3.02966	23.0873	1.03581	15.5698	3.5239	26.4316	42.8321	4.19009	0.807206	2.69576	1.27153	3.05251	1.37675	1.05256	1.53127	2.21495
Crbn	64.5791	2.52975	40.1922	106.184	27.8831	7.17634	41.9095	8.03371	71.7258	9.43947	5.44843	27.1314	28.2223	49.7634	53.1355	81.7758	23.1436	7.52998	31.1691	38.125	74.0611	7.49269	59.1854	84.7262	37.7326	4.19388	37.7867	26.7157	53.2898	10.7719	68.8196	28.9897	28.2076	84.8168	4.9793	36.2576	10.29	57.5458	13.3884	6.91156	6.15549	62.0587	42.6335	25.6885	51.751	25.6821	47.8402	86.6109	59.398
Il5ra	0.516167	3.00292	13.0296	14.4195	24.7312	16.5727	28.8801	28.4669	6.41277	3.3978	5.57693	1.79564	4.02087	2.40274	6.66941	4.75022	2.61301	2.31259	1.07854	4.37592	1.08639	2.54006	4.1433	8.72768	1.54714	3.33294	2.32926	2.38216	5.48159	2.93552	0	0.423575	0.871534	1.20702	56.4553	5.22045	21.8744	6.39704	9.78326	21.1947	8.08238	1.68667	1.49853	0.599556	3.63382	0.75626	0.788416	0.476377	2.65125
Msh6	14.0791	10.3279	31.9312	37.2161	0.142279	18.5229	8.68823	22.4785	0.74853	11.4364	0.016543	13.072	16.9344	0.0474965	2.34735	0.548175	2.48361	7.23153	14.9555	3.50865	16.9078	4.15696	3.45026	4.21821	5.15264	13.6548	25.0365	55.1089	49.4427	0.397424	0	38.7783	25.9207	0	0	3.41225	15.4493	0	8.61728	0	53.6113	12.367	0.789657	0	0.838147	17.3652	9.15497	5.30512	3.18316
Fbxo11	29.5471	0.711717	10.9158	11.6056	0.0908025	0	23.3275	12.3586	1.83358	68.7733	34.4925	28.4613	25.4611	27.9084	55.8541	27.9082	26.7516	59.6487	58.5068	38.9467	51.5273	36.4754	53.009	73.6687	40.05	14.2806	30.1532	1.90806	27.9592	9.4562	0.195076	1.51058	57.9363	0	0	14.242	32.379	3.85784	19.9049	22.84	63.5807	44.3745	40.1808	39.5823	54.6672	10.5734	34.6768	31.2944	39.9689
Mlxipl	0.255684	0.0327431	3.67356	2.67454	5.70634	0.0485001	5.54427	8.68462	3.7255	0.804002	0.118836	0.555172	1.76849	1.05287	1.30318	1.42665	11.0423	3.14263	2.25806	0.786677	1.25341	1.43485	0.642023	0.93638	4.03698	2.68786	2.87409	2.06524	0.801638	3.20147	0.0314878	0.420787	2.55203	8.85019	0.775266	2.18751	4.89439	1.02121	14.672	0.824006	3.73932	0.966258	2.48609	4.01339	1.43278	1.18265	1.24042	0.717165	0.580754
Tbl2	18.8897	0.777711	6.46936	108.301	10.5243	2.82888	50.6803	20.8968	45.3238	0.285104	1.43644	11.4916	2.15752	83.1871	26.1207	18.1654	7.26611	4.1184	1.69802	9.33314	4.89951	6.65315	1.2017	38.9162	4.15796	20.0802	63.5507	27.8842	16.5589	1.36953	0.526623	1.36217	6.90727	0.830664	24.0183	66.1682	10.6908	18.7482	12.3039	9.05302	2.43702	135.751	1.32046	31.2939	4.49213	1.6558	1.44081	35.3697	6.59916
Bud23	77.562	0.490908	75.7045	10.763	37.0989	26.0592	34.5545	1.87386	33.3993	42.5347	18.5232	20.931	73.18	36.6902	28.054	39.6546	4.90552	48.1151	37.973	0.611817	53.2997	39.2946	43.9823	25.3534	28.3068	30.2143	37.6681	12.3517	6.69583	24.718	0.294787	31.7618	4.44843	63.2811	42.223	44.5787	50.4228	56.758	33.2298	6.70074	98.2809	88.9452	65.8567	14.2252	57.6591	16.9348	37.6281	34.3015	9.31643
Nid1	202.71	37.7329	0	33.1604	8.11705	1.44349	18.8186	26.2294	456.789	244.17	48.3324	89.5354	211.043	153.551	173.135	187.494	75.7147	42.9022	128.521	145.012	87.466	76.63	90.702	264.935	46.5605	200.622	141.983	165.18	48.4061	319.62	0.601117	40.4086	49.6737	29.5104	0.0579831	166.626	69.5683	212.326	96.1529	19.1404	259.088	178.438	90.9093	332.474	112.97	139.109	16.1903	155.889	30.1973
Mcm5	0	0.33446	3.42179	0.82923	3.00646	0.384528	12.7085	15.509	4.25836	0.0777967	1.45575	1.05964	2.90388	1.59704	2.01111	17.4344	2.74177	67.1616	0.52956	15.9855	0.548845	17.1566	0.863258	19.7504	40.4367	0.755442	2.55314	38.83	1.23995	7.30635	0.0602234	0.541087	2.72606	191.949	0.0383721	0.563876	1.76207	20.9933	8.23914	19.8318	47.9274	0.563949	23.5365	1.59002	36.3968	1.10438	38.5147	32.7876	1.61486
Hmox1	0	0	4.32326	0	0.389229	0	0.522338	0	0.0679476	0	0	14.9484	0.0706442	0.101664	7.00277	0.0244066	1.26525	0.28822	11.4779	22.7287	0.227089	14.8359	73.4581	7.61566	32.3006	1.11938	39.6116	24.0936	42.1701	0	0	26.5148	26.1869	0	0	36.8221	0	0	0	0	0	28.4591	26.1339	32.6899	4.80445	2.73878	29.6741	9.72126	0
Mprip	162.592	495.643	108.569	136.265	19.0274	233.819	111.716	66.9102	268.012	52.9552	412.587	171.825	245.908	203.978	308.122	104.999	200.835	39.1878	228.489	268.411	181.961	114.315	134.574	168.334	181.947	219.117	228.717	68.2415	204.534	114.906	125.248	146.017	284.813	218.855	1.07153	139.322	107.675	226.73	34.2273	115.069	140.651	145.4	281.936	198.912	402.174	214.791	194.353	108.933	110.932
Cic	25.7818	30.5355	2.79948	115.364	38.5802	0	0	13.6057	33.0117	28.9174	31.3738	32.6504	12.6557	3.14964	36.1734	20.2395	24.8788	17.5871	28.553	28.3828	31.1617	41.2233	31.1513	25.5556	58.9569	45.7665	26.3033	23.2949	30.1432	25.0674	0.115137	8.21517	45.6787	3.52973	0.225185	13.7519	79.9774	14.4805	16.3962	36.8784	35.5084	20.2176	30.3047	35.28	25.8004	4.87649	5.91258	12.2622	33.8904
Pafah1b3	25.7111	0	0	0	0	0	0	0	0	32.7498	0	10.3773	0	0	0	25.3416	11.5752	2.19119	0.1494	0	0	14.9752	0	33.1695	0	15.546	15.7792	77.7964	0	0.273683	0	35.207	0	0	0	0	0	21.1596	0	0.158637	23.5991	36.5753	10.1495	0	0	12.5003	10.4666	6.04694	9.34123
Il27ra	0	0	0.0655405	0	0	0	0.245436	0	5.87322	4.17259	0	0.00924421	12.72	12.4511	0	69.4972	0	10.2992	9.03415	12.7029	1.61007	0	4.76146	14.0485	0	2.65898	13.6647	4.94957	0	0	0.0781668	4.2675	0	0	0	13.4365	0	0	0.140546	1.03693	1.00532	0	0	0	0	15.1853	0.625448	10.1086	0
Prkaca	20.6642	9.03723	50.9702	50.9223	9.01698	35.0033	3.69141	7.7206	71.1854	19.7309	12.0776	39.2353	17.7792	33.8101	48.6512	17.5077	27.3893	76.7744	45.0539	38.1698	19.3693	13.0974	43.1193	22.3225	14.6442	42.0845	46.1446	31.3481	39.7214	43.3256	0.0560278	45.6218	51.9959	30.1219	0	1.43684	4.31207	34.2512	37.0805	31.2329	11.5613	21.3287	17.4354	58.3261	75.7727	49.2715	43.4976	24.1412	28.7173
Asf1b	0	0	122.289	0	10.9168	58.2645	0	0	0	9.18925	0	8.54048	0	0	0.041886	0.349368	0	10.5213	6.38843	0	0	0	0	0	0	0.721851	0.0838684	0.431934	0	0	0.204299	0	0	0.0290757	0	0	0	0	52.9657	0	4.65268	0	0	0	22.581	0	0	0	0
Ddx39a	49.8376	118.979	7.34589	1.69035	11.5715	3.83289	11.9968	18.1797	104.814	240.258	0.572688	94.9207	128.575	51.5225	2.08855	95.4523	63.8978	96.0002	38.3177	51.2054	129.553	36.8965	117.328	66.4768	28.9936	97.496	105.136	27.0052	0.771983	43.7584	0.0815625	0.314351	137.512	70.5139	9.25079	181.539	174.08	22.8824	385.45	20.7421	54.3831	61.9662	132.818	60.9629	153.894	199.277	57.5504	133.422	54.9031
Dnajb1	43.7307	114.559	0.07549	79.1984	0.495778	0.291181	6.36227	0.171687	187.915	109.085	74.8258	195.378	34.8091	122.969	144.895	70.7017	386.092	592.045	259.259	113.565	94.3509	211.561	129.66	103.077	418.065	234.559	126.321	69.9752	39.2095	86.5959	0.808941	116.507	333.321	280.035	1.29673	425.343	84.819	73.1168	170.297	59.5846	92.1868	352.706	279.605	502.15	263.633	396.412	304.297	123.239	372.47
Msh4	0.598207	0.520405	3.49717	0	15.5863	6.3816	18.7924	11.443	1.83803	0.402716	5.53767	3.85556	4.54963	7.30903	4.24214	2.16395	2.04592	8.15556	5.98922	1.16203	3.38295	5.68287	4.14633	5.9542	1.86668	1.45854	6.87975	2.12227	4.38325	3.19487	7.00326	4.34723	3.75315	4.86822	1.84458	7.56837	4.8116	0.758525	4.27212	18.0797	1.74277	4.46235	2.59346	1.65509	1.53431	3.01496	2.59535	3.68386	5.0601
Usp40	3.13181	1.62204	35.5916	0.840998	175.282	14.5731	93.0359	9.62808	48.7115	27.4549	17.5928	54.2341	62.3565	23.7259	40.9763	47.7912	21.8896	14.0911	33.8806	75.721	56.4817	47.2949	11.8333	22.9502	20.8105	45.3603	43.5329	28.5796	57.2499	33.4146	1.60889	23.4415	68.4611	4.74206	27.8958	37.9619	42.8029	41.1153	50.5858	167.311	33.48	40.5736	19.4763	33.2689	18.7099	28.657	43.2683	16.7898	43.4121
Kbtbd4	24.0013	0	0	1.40054	3.48609	378.967	0	0	4.07021	1.29115	0	68.1916	39.6502	11.1318	8.60352	23.103	59.9284	36.4114	35.5692	0.802168	15.0375	0.331131	16.443	15.6394	0	38.2622	32.5244	0	3.95358	0	0	0	14.7478	0	0	18.6815	0	0	0	17.1724	0	16.6019	29.9062	73.9687	0	21.9723	0.0323843	50.5534	62.234
Celf1	69.1722	91.1173	77.0752	83.4704	10.643	55.9184	38.4357	69.9214	94.5842	193.808	12.7775	94.1176	202.561	140.711	104.908	106.016	75.5783	36.7754	117.16	59.4649	92.0016	109.971	117.699	84.8477	81.2923	113.467	147.072	152.978	167.226	103.572	1.40267	94.9872	108.113	165.986	12.3808	76.5225	81.6299	131.629	26.9508	137.095	124.043	127.588	80.7203	112.164	152.991	63.2485	114.712	123.994	70.878
Ndufs3	141.603	94.1249	124.514	15.2559	2.1898	0	6.70204	54.3651	61.3102	241.574	101.293	116.61	109.407	105.753	51.2102	90.931	58.3395	94.6506	62.0128	96.9962	115.121	89.269	51.1676	114.072	122.763	86.8601	60.8185	115.952	73.2898	159.193	1101.13	125.896	67.447	0	0	83.4464	17.3111	24.9328	23.4157	24.5042	87.0852	93.87	88.0716	108.475	92.7757	109.121	123.405	58.1241	33.727
Por	87.2354	8.18471	148.399	20.4233	0	0	9.07134	15.266	68.3895	78.2711	1.29247	97.1248	15.2367	51.03	39.5513	17.3752	67.086	7.83649	30.21	15.1727	9.81585	62.6739	4.13035	3.16177	1.79714	66.5486	22.9229	48.1153	76.7624	11.9882	0.152145	69.9935	52.1549	0	0	24.5199	166.348	161.53	0	18.4258	0.04254	112.83	41.6852	25.2907	16.8181	21.3596	3.97203	99.0457	117.286
Igf1r	0.520477	228.094	130.92	93.0593	530.863	233.006	135.768	201.01	49.4747	38.1792	318.22	84.4861	176.553	194.354	112.562	179.135	97.9979	53.999	80.4395	84.3288	74.9544	122.572	40.6535	158.648	175.671	86.0802	97.5097	53.2635	93.3925	159.05	0.346199	38.8142	152.955	94.7926	96.1029	75.087	772.741	143.851	81.964	45.2282	388.659	177.613	95.5371	102.335	137.37	101.979	155.567	127.638	60.9451
Insr	0.482309	5.19855	20.4734	1.11414	11.8346	5.44142	32.5439	3.81529	19.7303	5.39094	43.0143	25.5527	4.02144	43.5347	85.683	32.9648	75.7832	7.92064	36.962	15.3445	69.8354	51.5618	152.752	11.3544	77.4226	24.5094	27.7907	21.6074	2.22167	23.1706	0.479908	24.7783	92.8961	4.39959	0.393723	148.782	64.7099	40.1494	12.8988	68.0336	97.4783	151.804	40.259	40.7277	29.5801	37.8371	58.1064	40.2585	28.663
Fcer2a	0	0.128054	4.55343	4.21514	11.5404	18.2359	4.38612	4.28638	1.25371	3.4486	4.56419	3.19111	8.94031	0.332901	1.58855	1.62502	2.18482	2.77538	3.75478	4.63343	1.99735	1.60609	1.91192	5.28188	4.18522	0.487013	1.98922	1.85321	1.66346	5.02714	0.777045	0.379717	2.13009	0.67883	17.8708	2.05995	4.79103	3.59355	6.10973	1.69971	5.54599	1.13158	1.18187	3.24005	1.03775	1.34794	1.8886	2.05753	1.65461
Trim28	74.9195	15.996	3.02511	120.432	2.45617	418.327	47.3139	211.377	127.99	91.5762	104.992	118.845	42.4171	76.1177	51.5415	40.7768	85.7961	162.519	135.505	63.5034	109.9	58.2653	91.7878	72.6961	62.2179	117.181	111.506	64.0501	209.043	135.315	6.79258	79.5525	77.912	2.6149	26.0305	131.441	81.1433	153.46	9.68344	7.31867	121.008	137.125	135.196	166.084	129.443	48.5331	131.147	42.433	106.079
Ube2m	0	20.1051	0	17.8252	67.1846	1.3378	2.19717	0.176702	14.2401	16.0069	1.41095	2.29413	1.5158	9.97858	15.1464	12.835	15.7008	0	19.0123	9.91242	28.1104	5.51347	34.891	0.703052	1.07713	22.0278	23.7201	26.6786	0.154795	10.8151	0.186679	5.40988	9.44633	0	16.8313	1.2296	2.20312	6.60381	14.0417	1.94615	0	12.3856	6.60863	15.8417	10.1554	17.5202	9.11468	8.83565	0
Adcy9	18.5409	0	0	0	0.764672	0.0910688	5.90049	20.4211	46.8399	0.405595	0	19.7623	35.2436	16.3242	11.972	35.688	5.5014	52.3471	16.5972	6.43296	0	38.8493	1.2034	15.2909	0.479171	3.63555	1.88902	0	0	26.6136	0	35.1317	0	0.0587781	0	0	6.99408	0	83.5603	0	0.714686	1.31897	1.2131	26.3064	45.9983	22.1326	7.40936	20.0493	0
Mef2c	233.09	28.5609	0	181.069	55.204	9.55838	9.08798	34.8975	166.332	67.8237	114.859	109.17	50.8886	149.025	113.223	149.355	326.53	222.085	196.853	104.553	101.864	147.268	125.048	126.414	251.285	101.645	192.364	164.563	29.0388	106.896	27.3648	154.177	173.986	435.294	7.84651	300.573	116.869	79.1306	214.486	627.871	235.836	215	185.923	240.567	92.9773	91.323	258.921	175.232	84.2736
Ctr9	5.58742	101.613	11.9961	34.0968	13.2007	8.0824	107.613	11.4858	18.6673	139.169	13.0984	14.7659	43.8631	24.7855	4.63852	5.06238	16.0687	41.5177	26.5742	22.7603	26.6769	14.7063	14.6454	5.33399	29.3168	94.4807	13.814	28.0888	32.9318	30.8956	84.8497	67.6327	10.1421	2.11691	33.8923	27.3742	10.2525	208.842	32.5118	14.9227	29.3832	18.0942	37.9314	18.8219	21.1672	60.028	109.011	48.766	10.6368
Eif4g2	326.711	72.4692	152.9	349.97	92.2123	449.634	174.324	168.644	302.682	199.851	356.933	286.961	262.638	156.996	366.682	226.835	191.437	234.637	345.454	272.501	286.795	184.646	357.228	224.023	333.828	178.277	307.416	166.685	172.457	190.574	0.818407	418.724	296.585	168.596	683.934	369.923	224.673	194.978	204.629	277.28	291.281	288.448	383.67	290.912	288.095	281.227	336.119	268.161	181.291
Irag1	14.2297	0	0	13.7183	0	0.0851184	6.26203	0	122.247	0	0	0.226456	71.0244	0.0068008	0	0.462176	10.7796	4.52244	12.7785	2.77013	7.7636	17.5054	0	12.1098	31.5924	9.80783	17.3848	25.7061	73.725	20.5298	0	28.0017	0	4.24434	0	0	0	0	0	0	4.225	7.65246	1.19883	0	0	0.894186	14.5272	76.3222	0.659669
Pcyt1a	3.59621	63.5967	1.94116	79.2348	2.52257	4.00853	21.703	36.6649	41.107	0.756613	16.8235	5.75353	89.9858	23.8563	50.5445	36.3558	5.48238	17.5965	9.33347	8.26395	71.8178	24.5405	24.9472	37.4576	50.5729	45.6839	30.1671	30.2641	3.73428	96.8368	0	27.9697	4.5556	12.2759	0.312537	56.0441	11.0318	4.92289	11.6606	3.70412	102.771	45.1106	26.0352	10.1329	6.99913	1.36486	15.6303	52.0209	23.0473
Zfp592	0	46.3114	56.3956	29.9697	0	0	4.4721	0	7.22179	2.8876	5.39347	96.9629	182.891	130.069	187.385	5.57087	21.1372	0.0127537	23.8333	30.5514	33.2214	44.3723	0.869241	106.476	2.73783	38.3796	25.6156	44.3069	1.84958	2.79932	0.813473	0	24.4659	13.1749	0	0.521792	92.7372	0.933935	0.0634814	0	10.0377	81.215	9.76171	18.9568	85.881	56.1833	44.7706	8.02512	67.2944
Psmd4	268.236	15.7341	86.5071	54.1626	99.9187	166.494	38.8402	12.7317	152.397	132.741	223.225	80.4204	71.2734	118.413	191.185	160.195	95.9674	121.327	77.9518	169.801	184.495	99.5585	181.048	169.032	113.598	152.711	134.061	159.974	140.307	41.819	1.06213	75.7732	94.752	205.364	0	96.3267	117.534	168.5	22.2041	90.5918	176.19	162.265	149.908	140.396	92.6506	102.182	164.907	143.188	17.313
Tmod4	0	3.49561	0	0	0	0	0	0	3.16614	0	0	0	2.89435	0	0	0	1.8474	5.85645	0	0	0	0	0	0	0	0.0371825	0	0	0	0	0	4.50667	0	0	0	23.5435	87.1892	0	0	0	0	0	0	0	0	0	0	0	0
Insrr	0	1.71472	3.96452	0	6.17591	19.0712	10.2488	7.02992	0.49482	0.0361309	1.52115	2.04058	1.58299	0.765316	1.05541	0.96568	1.03548	0.690581	0.380605	0.512009	0.530224	0.226556	1.34471	0.826283	1.59376	0.0729284	0.418315	0.536988	0.786395	1.23569	0.369537	0.208821	2.24163	0.887171	1.28594	0.734566	2.4469	3.96441	6.15242	2.45116	2.39901	0.322144	0.251113	0.201886	0.790825	0.142755	0.74213	0.29883	1.46046
Cabp5	0.0730125	0.414495	3.58856	0	7.67803	0.2706	2.13884	1.18078	0.567146	0.981968	1.31033	1.32394	0.31199	0.602585	0.10869	1.41892	1.10315	1.08419	0.637605	0.239197	0.821774	0.307143	2.33629	1.67649	0.0337537	0.810667	0.699722	0.808225	2.24164	0.348328	1.82982	0.838007	1.1362	0.874973	0.358138	1.47943	1.30548	0.194282	3.90466	4.14102	2.28578	0.66485	1.06202	0.432714	0.436947	0.19461	1.02169	0.882655	1.17792
Snx6	113.477	40.3018	19.2366	13.6332	123.58	34.9274	169.494	66.9365	80.8031	34.2767	91.0406	97.2333	45.3749	53.8542	59.488	80.8321	37.9766	68.4762	125.42	62.5952	74.6145	69.085	53.3852	96.2487	73.8151	76.4517	86.1932	44.3533	184.59	18.8783	0.591753	77.909	133.619	177.204	10.0363	38.3173	171.608	81.5376	49.8264	128.867	94.1389	107.087	22.6277	20.4708	27.8093	64.3336	58.3404	64.3313	87.9182
Mthfd2	0	0	0	0	0.216178	0	0	1.87137	0.161909	1.63164	40.6112	0	0	14.4562	0	0.524377	7.72695	15.5851	0	0	0	2.55329	20.9647	1.46355	0	4.54228	10.7747	0	0	0	0	7.4637	0	0	0	0	0	43.2	45.6459	11.7032	21.1996	0	0.959351	0	0	0	29.4608	1.32906	17.5275
Kit	8.19373	0	0.0627193	0.905386	0.821864	18.4457	51.2553	0	13.0381	0	7.3523	18.6156	0.244452	45.6782	0.118285	2.1001	7.36774	0.0369284	0.187992	6.55671	8.51084	1.13267	0.201102	1.29838	3.00836	0	3.58245	0	40.0488	0.00879333	0	8.40351	0.538256	14.3851	0.434449	0	0	0.171287	31.4842	2.05006	73.4953	2.45159	2.59773	0.421173	2.06276	1.45998	1.10805	10.8255	4.95796
Tomm40l	58.7331	101.217	16.4262	27.3591	0	0	0.275862	0	21.5875	72.2903	0	33.6568	5.01365	24.7435	0.14134	17.4241	2.73019	31.6941	6.60752	62.6061	14.599	41.2729	13.719	64.6122	36.3146	13.7662	69.5397	106.453	117.197	20.182	1.61307	7.74493	33.7138	24.5507	0	71.2982	0	102.821	40.2275	15.9671	0.344583	68.2828	18.3394	35.554	14.3911	83.8339	49.8738	16.0189	22.5605
Nr1i3	0.904361	0.0376429	0	0	0	0	0	0	0.400441	0	0	0	0.0765837	0	0	0	2.44931	0	4.41881	1.53495	1.84152	4.7701	0.332971	0.119378	5.39103	0	0	0	0	0.964529	0	0	0	0	0	9.09119	0	0	0	0	0	0.0479347	10.2601	0.0708398	4.37904	2.61272	0	0	0
Apoa2	0	0.228943	0	0.999793	0	0	0	0	0	0	0	4.29607	0	7.90473	0	0	368.836	7.97527	0	3.12831	0	0	0	0	0	0	0	3.18578	10.5724	5.18969	0	0	0	0	16.9452	0	0.143909	0	0	0	0	0	0.0365302	0	0	3.53513	0	1.07055	0.752236
Pan2	23.3215	2.15347	2.41602	38.6941	12.9194	47.7948	23.4533	288.557	8.32105	6.60266	8.83175	55.3538	3.03522	10.8782	46.9917	8.96335	17.9115	10.0738	28.8292	32.9725	50.4281	53.7021	44.1093	11.0017	23.0108	9.67318	37.0543	5.73058	4.945	8.19697	1.20837	4.4652	53.502	2.12603	5.17227	162.6	16.9571	82.6483	9.16451	14.4765	6.10374	23.4618	47.4757	6.13315	89.9805	39.1695	2.65747	27.36	81.2295
Cs	67.8911	168.79	55.8472	29.5736	26.5986	10.2664	24.3743	6.64836	73.2702	161.974	1.73978	108.236	148.447	102.942	38.0883	91.5953	194.985	180.811	133.045	47.2723	93.8579	139.339	291.714	67.3788	67.3762	101.936	139.906	89.4059	32.6249	137.512	0.571743	59.218	84.2688	435.701	6.00053	22.7796	40.6566	213.243	119.297	267.852	77.6565	142.721	111.654	91.0229	118.475	38.9901	184.28	81.939	43.1287
Ampd3	1.36172	0.0532614	75.7688	11.7084	0	0	2.71363	0	1.32212	7.02917	0	0	0	2.58258	0	14.8821	15.0551	0.977419	1.2949	4.26321	0.303808	6.87124	1.04686	1.96753	35.9233	0.320351	22.9043	0.514893	3.22052	0.0446188	0	6.01728	45.9037	0	0	7.05723	23.908	87.556	16.1458	0.70983	15.127	62.0444	20.3804	66.6346	41.5849	25.4649	2.46947	10.8983	0.0252583
Bcas2	69.059	0.208226	140.09	93.2644	54.0022	14.1835	103.115	378.878	74.9063	97.1973	15.5509	75.7029	47.8323	77.127	16.321	65.1199	104.942	135.609	132.369	140.76	32.4328	21.4535	55.5899	40.8504	110.286	100.208	65.4657	74.5078	44.7052	82.4106	0.101917	67.7824	58.5489	104.205	23.5502	43.4516	140.894	35.3089	104.842	73.3504	48.1561	107.201	59.6488	72.2251	108.766	78.3703	85.9715	44.869	122.071
Sh2d1a	0.419967	1.22232	1.70696	0.536352	9.86138	8.13753	34.7975	14.0337	4.15312	1.31068	1.43775	0.274357	1.87585	0.303629	0.848672	2.87491	1.41467	1.40302	0.379738	0.679503	0.786095	0.98917	1.8128	1.21863	1.60464	0.104519	1.30102	0.087679	2.80345	0.211631	0.298103	0.193272	0.966513	0.557241	19.7051	1.23107	69.4491	1.34001	45.9721	12.7734	3.1973	1.10264	0.613068	1.63066	2.22479	0.780225	0.937978	0.958933	3.37356
Ctcf	59.5522	185.355	1.2501	74.1014	34.9622	26.2235	9.53644	4.22579	125.986	37.2584	20.8373	83.2207	26.4436	129.696	71.7713	26.9818	32.5983	69.6648	66.4182	29.1109	108.378	137.846	61.9761	94.344	26.7078	68.6523	157.802	72.2868	50.6383	88.2049	3.11962	66.4814	205.344	48.5171	0	14.6074	3.49568	65.4122	18.5181	12.8276	77.5108	103.568	47.3628	46.5883	141.125	21.727	43.4667	55.0813	64.4117
Pard6a	13.5734	0.498736	0	0	0	0	0	0	0	37.8019	0	8.70049	0	25.1948	28.4745	0	14.2048	0.135664	32.1821	1.33059	56.1757	28.7642	0.603356	21.0537	0	45.2432	52.4324	27.816	47.4831	23.4168	0.0471618	15.7607	0	0	0	43.3687	0	0	66.8507	0	0	0	40.696	14.7296	0	25.3605	19.4535	5.21006	0
Tfap4	0	0	23.6796	0	0.478332	0.168366	12.6626	27.8819	0.116976	0.895399	0	9.9618	12.6269	0.360762	2.81382	1.11629	7.65137	11.6225	7.83478	2.61162	3.14853	2.02703	7.4147	0.0562779	0.0421222	15.4513	8.64588	5.17796	8.27457	2.31863	0	0.168323	2.27768	0.176185	11.2585	20.0481	5.04658	0.0718555	2.07115	5.82357	0	2.55373	15.5886	24.0136	17.9079	7.39211	0.390156	1.79531	0.513173
Ranbp1	95.7853	119.466	11.5542	9.43494	60.4986	65.4609	3.82708	130.88	157.934	244.397	59.7731	97.4934	14.3562	70.3947	62.1601	155.342	54.3365	79.4822	87.1353	118.361	132.016	73.4397	66.2665	113.626	82.8141	103.818	110.304	67.0953	66.0681	95.2967	377.943	122.564	138.553	124.831	0.0440212	29.1349	47.5128	83.4562	83.7631	27.2262	42.8911	44.5412	84.979	84.0645	105.227	86.3822	69.4661	52.6106	94.4913
Cd247	57.6562	0	0	0	0.0779993	0	1.85978	0	31.6958	0	0	0	0.0438563	0	2.11413	11.5653	9.91884	0	2.96165	0	0	0.0383087	0	0	11.1552	0	0	0.722785	0	0	0	0	0	32.1908	0.0814913	2.74372	0	4.08488	0	0	0.684999	8.73627	1.22677	0	1.1892	14.931	0	2.75485	0
Rfx5	16.4147	0	0	0	0	0	4.24075	0	6.82735	0	0	0	0	11.6767	0	3.00061	2.78037	98.4365	11.1938	22.2848	0	11.5047	0	0	54.0092	24.6552	9.49687	0.467754	4.05234	1.79878	0	6.45966	11.0502	69.6246	0	0	0.740339	0	0	0	11.3263	0	20.2914	22.1864	0	0	0	5.51106	0
Psmb4	276.336	232.287	86.7524	138.257	25.5399	0	1.26193	373.43	109.623	168.668	16.468	74.7702	162.044	183.726	179.67	82.2888	100.826	44.4816	154.992	346.268	83.8183	172.562	69.8937	205.109	246.799	140.652	167.337	124.26	125.565	121.885	75.6639	181.939	119.18	38.3364	0	134.325	24.4153	187.665	395.916	94.7539	148.675	133.212	89.0668	129.989	130.349	153.729	142.718	132.218	209.007
Mmp8	0	0	61.2429	0	0	0	2.38078	0	0.355074	0	0	0	0	0	0	0	0.400034	0	0	0	0	0	0.206336	0	0	0	0	0	0	0	0	0	0	0	0	0	0	0	0	0	24.3241	0	0	0	0	0	0	0	0
Slc30a4	25.6973	0	1.60467	0	0	98.8332	72.9206	428.521	26.9705	20.8858	0.745411	20.7599	1.98802	17.3269	21.1255	22.8553	17.4257	11.4149	23.0882	3.06262	22.8569	21.4011	10.7628	20.5613	39.4219	28.3284	31.9955	7.73535	8.50292	0.0671861	0.0264546	5.99354	6.2821	55.7453	0	9.19566	79.7947	0.361087	85.755	55.3525	0.821584	13.7739	23.2626	13.1002	9.02593	20.3161	21.8878	0	0.131063
Sqor	80.3561	0	165.252	37.6057	0.344708	140.453	47.1529	52.3477	5.18745	40.5789	213.495	102.173	111.658	72.324	48.5016	65.2841	92.7156	33.7469	212.528	173.377	154.771	143.009	86.0122	66.0109	17.9767	113.898	119.678	105.053	166.661	75.2785	0.372115	76.4637	26.9142	0	0.200311	13.0763	8.20283	114.637	9.05943	20.2457	51.5671	82.2509	110.934	98.0744	74.9818	78.3067	22.3013	57.3823	19.5638
Bloc1s6	25.5658	0.406705	0.972779	23.3071	2.55281	2.04021	7.4801	0.927277	65.014	55.4771	219.809	55.5581	58.4095	33.6821	29.7246	23.1176	2.07429	63.9733	54.8162	28.1524	68.3568	27.7585	75.3593	30.721	64.8052	41.8797	22.0943	83.7137	10.3952	0.588784	0.346767	45.6693	23.0111	1.30729	1.12616	1.07589	2.68987	2.25514	1.73977	3.52015	70.2576	0.925343	36.7278	80.4149	45.1976	13.7911	12.1679	55.013	50.9758
Metap1	21.2133	0	110.513	29.8942	5.03313	1.46034	1.74878	1.42636	69.2914	2.18597	0.194704	23.0436	30.8691	34.1535	30.5003	5.16682	9.58177	14.1323	18.938	24.2723	41.8067	9.24368	47.8671	31.4937	18.9337	9.22699	26.8918	32.3584	18.7052	9.04401	11.8362	15.3769	46.4067	16.5689	0.0981619	39.1096	0.820145	70.8516	3.92982	0.881764	41.4029	8.24568	27.8349	27.6139	14.4709	38.3356	77.5382	42.7894	1.00802
Gpr108	83.1597	0.0283327	10.9935	8.26847	91.5509	0.46642	0	0	108.77	181.195	0	68.2333	96.4898	22.0913	29.9665	94.6801	102.44	13.6867	47.778	0.80061	26.2729	62.4636	52.075	55.1656	86.5138	36.3052	69.2407	18.8484	0.027409	25.5859	373.322	115.442	46.7142	143.343	0	64.4189	28.1925	0	23.6532	0	60.9592	52.2583	39.2168	25.4521	96.946	87.5672	94.5412	50.9918	128.791
Gata6	8.64355	0	0.289833	4.00794	48.6545	0	32.5902	160.599	0.0190513	5.90841	12.0255	0	0	0	0	0	0.87409	0.791537	0	0	0	0	0	0.216309	0.123664	1.10833	6.88434	14.405	1.34545	0	0	35.9974	0	0	0	0	0	0	0	0	50.6408	5.98464	2.56971	16.9271	0	0	0	0.180892	1.09385
Rsl1d1	68.305	194.547	51.4612	69.4873	2.37378	0	3.57921	0	69.8246	46.0654	0	108.804	38.9255	12.6433	36.0438	22.373	31.423	16.9145	58.962	1.40538	58.2879	77.2554	31.8222	25.2075	69.5006	50.4052	45.3743	40.5183	95.5504	70.1108	0.0219979	83.9433	77.7634	53.5823	0	79.2674	60.757	0	29.7893	32.7859	28.7087	49.4665	45.2967	62.6545	14.3163	61.4145	72.002	42.3343	81.1391
Apc	15.6198	235.611	911.855	133.282	79.5432	7.48272	16.5319	1.79676	96.3172	58.9386	12.2212	126.05	18.5848	253.475	133.132	120.457	14.3416	26.5706	131.122	167.392	52.7683	102.535	35.3473	273.1	121.065	20.0609	101.651	23.3856	101.223	62.9708	120.33	10.0115	43.321	6.62725	29.0597	9.23617	0.987039	36.2569	5.10552	406.466	38.7436	16.8506	23.5136	14.0011	40.1868	91.6408	14.5577	78.621	19.8661
Reep5	218.684	276.265	202.393	135.052	200.306	144.025	0	178.94	187.15	168.1	45.9273	273.589	24.9172	158.511	60.8286	131.682	110.928	102.754	120.221	118.701	238.238	181.665	224.925	148.758	86.1237	218.459	95.96	109.124	137.918	146.774	0.0945987	149.359	134.294	282.066	0	74.1846	268.767	48.4101	153.467	7.32092	116.953	233.684	110.892	97.5963	73.2968	152.297	73.8161	112.356	199.847
Ergic3	154.913	106.723	285.918	112.648	0	2.48089	0	0	282.821	215.399	83.5638	148.866	44.8166	90.1712	136.44	65.4655	99.938	316.839	104.889	93.3879	44.1095	158.019	32.9063	153.239	95.7343	166.474	117.064	194.226	102.89	204.357	0.437168	128.336	79.2571	218.193	790.34	98.5024	81.0506	18.8699	178.956	132.294	76.927	191.13	162.82	161.459	136.161	178.131	183.906	203.034	69.6649
Uqcc1	17.3689	139.746	27.8284	16.0463	199.945	1.78771	18.4458	4.06963	3.02677	80.7042	3.40617	102.411	37.0747	5.33003	52.9763	16.7501	53.1555	3.43576	27.305	26.4141	5.65746	65.4171	5.64206	37.5907	22.1513	5.55164	18.8795	38.2533	55.663	39.7255	0.473764	48.3203	2.21783	123.75	14.2985	74.097	9.04681	114.534	13.8117	87.9895	20.727	49.4506	82.5457	1.0689	24.5762	11.2649	38.1534	41.8425	52.1194
Spo11	41.7646	0	0	0	0	0	0	0.351146	1.24544	0	0	0	0.01864	0	0	32.7815	0	2.13824	0	0	0	0.139593	0	0	0	0	0.0820078	0	0.604556	0.14044	0	0	0.241238	0	0	0	0	0	0	0	1.23022	0	0	0	0	0	0	1.14826	0
Ncoa2	33.2767	71.4867	7.67724	70.9257	36.8316	20.6175	74.8562	28.1005	7.5994	7.30104	81.0549	15.4098	20.2221	72.9834	70.1267	12.013	19.8835	20.989	21.7757	4.89616	73.6394	39.766	63.1297	74.0757	19.3091	33.1686	78.8923	31.2955	33.9838	27.9216	38.4667	17.4142	9.9595	1.89923	26.2667	2.15355	8.93426	8.93069	16.8519	12.1944	138.146	16.372	54.403	23.4119	34.1448	14.4365	104.397	95.0099	28.6544
Nr2c2	17.3724	144.784	6.6591	16.0574	33.5889	6.19672	28.7937	19.6429	5.57355	10.6507	44.9173	33.2204	41.2808	41.131	33.6416	47.9967	46.9412	85.611	37.1791	9.73534	72.4833	34.7166	34.1514	44.1386	47.895	58.7419	36.9272	16.1615	73.3166	25.9486	3.48601	26.5416	44.401	47.5257	10.9094	48.5154	25.4061	7.52912	46.4693	311.403	34.1981	62.5104	74.7832	32.0928	102.804	49.5018	45.9163	53.2061	24.4994
Nr2c1	13.4502	9.84031	4.81058	11.7337	5.83635	0.716819	6.14561	0	21.4777	0.131433	0.702388	2.9061	3.41572	1.43039	0.74773	16.0501	18.2294	6.38958	0.918226	18.6076	8.57634	25.5762	0.872525	6.0152	2.4115	8.80475	7.57473	0	4.26589	10.1484	0	0.233117	0.26275	12.0743	0.122305	12.4653	5.02315	0.928136	54.977	3.74159	1.99243	28.8381	11.7454	4.11554	0.783933	4.63918	0.918344	5.90543	5.30109
Smpd4	1.10748	4.2994	8.56012	48.7742	45.8965	25.2052	90.8159	151.067	15.0351	16.0382	5.31605	16.7079	81.0661	17.9596	49.8429	7.0134	21.7031	29.6631	27.5279	9.49366	29.7697	39.0881	8.10204	12.9283	45.9508	52.87	4.3582	59.5585	80.2725	51.6107	0.833369	56.442	23.8874	24.0945	36.789	25.9052	23.9489	26.1447	38.9113	87.8127	21.8258	7.35917	20.7284	13.753	88.8425	10.6289	93.3838	22.2984	32.4661
Pex1	0.879147	30.1614	57.251	103.627	36.5952	16.0199	119.326	85.4446	28.0582	8.19412	20.541	29.2047	12.3711	13.968	33.5918	23.9382	23.9801	13.323	10.651	9.47181	20.5415	11.236	18.4937	17.6871	48.0939	9.33026	38.8904	25.5622	7.71644	12.2647	17.3161	13.7159	11.5194	6.12603	407.912	34.2862	31.7605	36.8491	46.149	71.1068	36.3368	19.1837	15.0867	34.5153	28.0128	34.3075	10.3315	7.539	11.1816
Otx1	0.028844	0	2.19341	0	2.01592	0.134975	1.56775	0	0.00883724	0.0284608	0	0	0.0291732	0.188848	0.126943	0	0.518473	0	0	0	0.183178	0	0	0	0.345807	0	0	0	0	0	0.218112	0	0.0275083	0.0449075	0.351333	0	0.513405	3.29746	0	0	0	0.312886	0.0412005	0	0	0.159376	0	0	0.0759223
Kctd20	60.459	32.0673	9.21316	7.52356	5.94881	29.8532	81.2951	32.4049	66.0295	21.1181	44.8748	61.2388	141.1	18.5201	22.8422	33.6041	56.666	9.90811	33.1649	124.874	98.4012	45.9484	68.6243	28.7389	66.7118	58.2534	93.0627	64.1884	98.3288	21.3058	0.0799738	60.4288	118.875	83.6937	14.8317	99.6309	10.64	36.8877	123.528	15.8765	104.146	30.926	56.3614	40.8758	30.54	76.4055	124.09	94.7996	102.685
Itgae	0	0	0	0	5.70585	11.6782	0.53244	37.2165	43.3038	0	0	0	0	0	0	0	2.71831	0	0	0	0	0	0	0	0.0110625	0	0	0.0400892	0	0	0	0	0.117855	1.61451	0	0	0	0.128241	0	0	0	0.155387	0	6.88034	0	0	0	0.217929	0
Ctns	11.7951	28.2839	51.5531	3.80187	1.97144	7.85966	14.9068	1.07998	35.902	17.3875	17.2604	34.0782	1.78393	6.71124	6.53752	16.0721	14.8492	35.4846	38.0862	14.7995	44.7396	65.1074	12.6796	5.34503	11.4037	19.6006	35.0259	2.85225	92.529	3.41728	0.0206223	22.1277	8.36226	0.728746	1.33767	13.8056	1.71226	27.2591	2.49204	21.979	36.0191	13.9617	8.12523	30.647	12.7422	11.1275	9.28246	7.43599	71.5143
Shpk	5.86052	0.0584831	0	0	0	0.897833	0	0	0	0.011804	2.19019	16.4347	0	0.464796	20.104	0.0491658	0.254846	18.0787	0.26534	2.35354	0	0	1.56846	0	0	21.3707	4.27058	0.0400638	0	0.00993397	0.0281525	0	14.9984	0	0	1.39421	0	0.128065	0	0	0.185538	0.0388658	0	0	6.54403	0	0	8.62129	0
Ephb3	0.110266	0.178006	6.18276	0	0.23563	0	3.15329	0	26.5801	0	1.47377	0.0107592	1.98572	0.723601	0.0291651	21.8623	1.42954	3.71535	0.0567199	10.2962	1.84165	0.253596	0.0443851	0.939697	1.94499	0.133064	11.1788	42.106	22.3404	36.2775	0.0287965	9.15728	0.0260332	1.89344	6.9244	3.45997	7.45111	0.093223	0.135896	0.242421	0	0	0.128455	1.50619	0	0.363423	0	0.171	13.2519
Tuft1	0.0762463	2.48367	8.65151	2.76674	0	0	1.12913	0	0.0118841	0	0	0	1.17694	0.0228923	0	0.335165	0	2.76349	0	0	0.242679	0	0.321145	1.18317	0	0	6.46075	0.855948	0	18.6762	0	2.43002	2.53204	0	0	0	0.836832	3.56963	0.0319217	0	2.87942	0	0.317289	1.0664	0.142466	0.65536	0.0570377	3.56587	0
Rcn1	41.9962	0.276575	1.67494	0	0	0	0.312959	0	151.593	32.3029	0	10.5844	122.008	14.2972	57.9421	46.1006	79.604	204.8	77.4966	5.18756	1.9562	6.9249	42.381	94.5441	29.0465	46.693	24.7931	21.3049	31.5328	68.3329	2.46096	160.891	67.7007	0.0733731	0	28.7997	27.7317	0.833036	0.128107	20.8429	91.8973	88.8426	135.78	59.9589	66.2773	32.7517	42.7234	93.3432	129.745
Dnase1	0	0	0	0	0	0	0.286451	0	0	0	0	0	0	0.371522	0	0	0	0	2.76959	0	8.85727	1.14821	0	0	0.321754	0	0.675293	0	0	0	0	0	0	0	0	0	0	0	0	0	0	0	3.69431	0	0	0	0	0	0
Trap1	72.9574	52.6761	9.32275	15.1795	1.87078	21.3387	24.6843	0	25.1364	71.3509	41.2153	37.3923	144.076	88.6155	102.764	51.3534	29.7585	5.73866	112.196	60.3801	103.613	77.0286	97.8331	92.7058	146.643	51.5208	71.2777	95.3305	124.215	75.0472	0	39.737	55.6822	0	0	82.4042	24.2084	91.8259	89.5471	112.612	42.0151	92.421	105.409	24.7006	56.3308	86.4492	24.6895	73.2173	109.513
Naa60	193.117	0	0	3.38078	0	0	4.68368	0	75.5008	69.8189	0	49.6363	43.3328	11.2043	18.1072	35.4842	38.9202	66.5202	60.5762	74.3043	79.2984	99.3108	123.435	53.2716	0	29.2208	34.1686	37.0461	98.1363	127.933	0.0806831	31.1425	88.5906	42.5356	0	16.8523	0	26.5697	67.1366	0	62.3948	36.3744	84.6189	93.186	118.723	27.0587	35.7162	106.23	0
1700037C18Rik	9.3607	10.452	16.5762	11.2729	0.867528	1.74846	14.3318	0.484008	29.9082	142.239	7.66018	0.36855	1.95441	0.302286	20.844	45.5622	14.0912	0.711561	3.35093	6.04381	24.3459	0.467257	11.4245	0.161455	6.4797	21.3527	3.71905	1.92377	1.86412	25.2499	3.50118	50.5756	0.229675	2.63762	2.95314	23.5708	0.544263	0.42084	0.379848	2.75462	0.388942	14.7223	1.14321	0.65298	0.28343	3.37269	25.9122	4.73363	53.7108
Ankrd13d	0	0.0915092	0	4.78532	0	0	0	0	0.621136	0	0	9.29858	0	0.0171537	26.9108	0	21.6523	74.3607	0	0	0	3.83375	0	0	0	2.65317	0	2.16993	0	0	0.221787	0	28.3522	0	0.179315	0.0355509	0	0	0	0	62.1515	16.0784	0.416237	20.4203	0	0	0.918549	2.20075	2.92884
Tpr	110.212	175.384	112.691	76.9872	262.947	84.4061	8.88188	0	175.234	171.435	96.8591	167.925	56.0301	116.376	105.797	108.025	118.127	158.576	118.338	90.7826	167.874	114.805	65.4873	80.263	144.35	220.388	212.369	108.464	101.896	94.8027	181.191	57.0035	104.74	167.246	3.01026	197.576	242.421	434.877	153.963	480.493	157.954	170.908	113.714	50.8868	186.594	93.745	139.528	136.166	49.3832
Odr4	43.6445	1.84086	0	47.2109	135.65	0	0	0	61.6558	182.231	2.65185	51.4422	2.48512	88.2987	6.82473	25.1807	58.8562	31.4205	18.9855	68.3249	20.7957	29.9315	15.7323	23.4445	10.7438	36.4767	76.9803	14.5021	73.017	35.6514	0.0346794	16.4789	5.78383	0	0	37.8819	2.50378	37.7801	222.775	52.8244	29.474	40.7926	25.8851	19.9002	4.65032	12.7027	0	10.5395	5.50522
Prg4	0	0	33.7049	5.41608	0	5.48397	24.5	0	0	0	0	0	6.32417	0	5.27219	5.11901	1.57319	2.90435	0	0	0.0339608	0.520103	2.93433	0.0997643	0.0688594	0.157926	0	0.418624	0	0.0101984	0	0	2.51338	0.102763	0	0	0.333231	0	0.989047	0.128018	0	2.06315	0	0	0.0804252	0	0	0	0
Dhx34	0.653727	0	0	16.4891	32.3574	0	0	0	26.9304	2.17434	0.175177	1.66588	0	2.54906	8.40367	23.1495	0.11769	79.2451	0	58.7196	0	4.42824	21.8066	39.633	0	25.5665	0.492129	22.3469	11.5948	1.66005	0.0337759	7.06836	0	0	0.0458084	15.6712	0	0	0	0	3.19528	16.4246	10.7797	2.32588	0	0	0	3.01498	42.0128
Kptn	0	96.1363	28.4895	0	0.219349	0	0.488983	0	23.906	55.6474	13.3714	34.8977	6.4982	27.3531	0	71.0105	0.202111	18.2972	28.2302	73.6342	49.5383	3.59519	55.3385	70.3399	26.7376	23.8279	62.875	1.35968	36.2753	32.3054	0.0428651	14.8908	18.6749	0	0.143404	113.145	4.98218	0	0	25.567	33.7927	73.4981	59.6454	52.9781	24.9675	40.3315	30.6845	13.6961	16.133
Napa	206.982	142.394	83.1033	55.7566	128.479	0	0	0	159.802	70.4076	0.356035	153.535	201.342	139.898	31.5516	100.989	225.297	97.4111	169.47	211.63	189.586	152.603	192.022	174.725	179.003	166.244	277.314	101.243	106.343	21.3899	0.17696	126.95	159.624	7.601	782.86	117.793	19.3334	147.833	253.286	0	276.692	157.291	181.716	190.788	132.935	37.4682	198.909	140.961	246.23
Sra1	62.7567	6.52309	206.909	37.7872	0	44.8303	23.863	0	93.2219	129.42	120.433	44.988	60.1009	115.243	154.403	47.2284	74.816	34.8594	114.333	54.5467	115.617	98.1113	42.8622	58.5666	164.697	198.564	88.0258	31.0936	120.533	59.7585	0.231834	83.7426	247.75	100.047	0	82.2912	65.8237	103.398	42.2916	28.8621	148.022	77.2338	96.0166	117.314	100.067	120.681	137.228	94.9029	142.356
Atp5g1	223.211	154.474	157.561	170.919	23.7636	135.474	18.9313	85.2501	177.825	815.478	128.362	157.798	153.558	198.152	233.152	271.449	123.319	277.243	89.7848	292.542	126.407	213.886	232.73	148.692	127.282	329.06	209.787	264.415	406.624	254.05	939.828	428.744	75.0865	5.91275	13.7517	167.7	93.7832	171.677	110.109	15.4057	108.744	305.82	98.7597	139.497	123.912	164.443	134.873	192.122	179.52
Snf8	18.6248	87.0719	195.985	179.494	385.055	110.483	522.991	219.299	45.0112	90.2428	115.835	41.2235	93.0923	113.043	128.567	66.4361	102.817	80.8057	37.9837	101.876	73.6445	63.1322	112.825	78.349	146.218	85.814	54.8192	67.8703	76.4139	63.6904	121.872	32.043	91.6694	109.406	491.522	103.198	213.558	102.692	185.72	208.888	186.431	85.5552	79.115	80.1462	94.6641	72.5153	99.4441	79.0618	71.9296
Tbcb	173.514	275.598	73.2554	88.5935	67.4935	48.3165	7.753	24.6756	157.049	208.688	96.8978	111.096	89.9825	49.8385	189.065	96.9626	163.535	73.3233	116.414	138.012	124.66	71.016	124.512	134.378	70.4696	45.0663	96.8877	89.6724	37.9898	130.873	666.521	143.036	88.8248	4.79452	156.872	120.171	1.04472	206.23	89.8203	4.52151	136.831	116.999	113.9	58.3108	101.419	105.783	110.093	97.4574	115.381
Inpp5k	103.675	76.1087	4.26659	47.658	0	0	1.58051	0	104.709	33.5648	21.5484	95.3366	5.00316	35.067	23.6546	113.889	123.295	1.50938	46.6817	13.9763	4.62795	112.877	76.0862	32.9734	46.7717	113.791	41.4425	13.8911	71.7345	103.317	0	31.9816	171.274	90.8948	0	152.785	4.74773	18.4186	13.1226	8.93961	17.1173	145.495	167.842	137.289	73.8614	137.046	150.487	116.23	41.1783
Crkl	23.5172	1.33918	0.0635764	4.60369	0.140337	0	1.42833	0	40.8626	117.131	84.0426	28.4899	43.6444	40.4568	0.620133	0.153768	14.9749	38.912	79.6679	28.4084	19.3151	56.7225	4.3414	15.974	36.3753	8.96585	5.70462	12.1288	32.0544	17.6599	289.759	68.1377	13.1152	0	0	8.32955	8.73879	2.17559	0.0583241	30.6219	1.52181	47.6136	19.4352	28.0622	55.2651	19.8581	52.8548	40.9621	0
Upk3bl	0	0	0	0	0	0	0.905366	0	0	0	0	0.0226805	0.075642	8.87397	14.6518	1.98128	9.52609	0	0	0	0	13.7423	0	0	65.0641	0	0.256452	0	0	0	0.0193777	0	31.8806	0	0	29.064	0.992831	0	0	0	0	8.27467	34.5644	33.8873	0.913501	51.4478	51.9937	38.4318	13.4672
Eps8l1	7.95704	13.408	0.401551	0	12.9216	0	24.1183	0	19.9392	25.6181	0	3.76144	16.34	0.493436	64.2293	0	8.06245	0.0521874	8.8696	0.189861	7.56736	0.384195	2.55665	0	5.57739	15.2798	12.4857	0	56.3824	4.17841	0	0	0	3.98908	0	105.871	16.5157	5.01169	0	0	11.7022	31.5919	2.75162	2.60415	20.1602	11.883	6.28612	4.25049	9.15353
Clint1	21.2707	0	42.128	0	1.47116	0	0.597551	0	31.5111	25.2161	0.198351	46.3486	9.15916	34.506	87.3512	5.50713	12.3217	7.73655	35.9959	52.9602	45.9113	34.8162	28.237	25.0718	68.3785	49.3847	46.2717	25.807	21.9728	5.21203	0.0950607	0	0.531993	0	0	13.6349	13.5277	37.8096	48.3561	0.140021	23.2741	11.0457	29.079	36.2866	37.7766	15.5594	13.0389	12.8485	8.069
Cdkal1	26.833	1.16111	67.4102	78.6158	116.862	8.08008	67.0984	28.2194	36.8101	5.35674	27.5018	52.0984	6.16449	58.2974	30.1792	10.4224	46.0929	9.43307	49.4346	32.738	22.2055	36.1661	61.2625	32.9079	36.266	36.4139	57.3035	39.1776	52.6025	53.6609	0.105706	30.6714	76.6342	6.50282	1.76255	67.0656	67.6824	7.82352	19.7689	41.3623	38.8383	13.8898	14.2814	23.6402	22.1156	35.713	5.00463	23.2797	40.4659
Cdcp3	0	0	0	0.702593	0	0	8.10555	0	0	0	0	0.0577699	0.0192891	0.0474117	0	0	0	0.00958353	0.131642	0.0130795	0.0270271	0.0180943	0.103064	0	0	0.140371	0.0460213	0	0.138853	0.0245725	0.216753	0	0.0584796	0.159936	60.6335	0	0	0	0.250282	3.17159	0	0	0.029085	6.54939	1.83755	0	0.123136	0	0
Htra1	119.501	1.26825	287.997	8.8596	0	0	0	0	521.224	130.403	57.7876	0	31.0449	28.9444	27.079	17.169	171.42	246.627	34.6676	34.9742	0	53.8787	0	46.9601	137.16	225.946	336.997	8.23637	877.145	459.184	433.183	501.773	32.163	9.56733	0	0	44.4559	0	107.074	0	0	40.5533	31.2021	25.9309	7.51809	35.9967	46.2955	106.316	268.319
Zbtb17	30.8545	0	18.8713	1.79865	0.126167	0	0	0.0503648	7.38162	0.262083	3.59856	20.2912	9.68379	46.4178	20.4995	0.750697	57.5166	0.00624251	22.0327	16.9329	70.2292	23.2882	5.289	15.8188	8.06315	29.7194	52.7957	43.9423	0	55.7419	0.0700367	29.5822	38.3938	110.724	0.0527781	0	0	41.7172	0	35.3388	48.3143	17.2804	31.8495	14.5138	46.045	13.7425	27.5537	8.637	1.0415
Fblim1	34.935	27.7099	2.42399	29.0604	5.44442	13.0009	32.3834	1.93851	50.8745	4.06113	133.765	58.2611	8.67624	31.7511	55.1282	8.0082	18.2667	64.9641	5.84968	4.33109	8.78736	7.98218	13.365	7.93573	2.15217	21.4732	68.8109	34.1915	60.8205	91.4274	28.7605	2.20439	11.6553	5.97735	6.33405	1.7598	5.53199	12.2943	27.5242	18.2763	20.7861	9.04719	2.03704	16.1526	3.03528	11.0727	0.249086	34.1572	69.4357
Hspb7	44.8933	0.0321938	1.21319	5.11794	0.102052	0	2.43487	2.06188	0.0181654	21.5562	1.50669	0	1.34251	0.188885	0.299924	0.0961369	0.272373	0.206305	0	0.235293	0	0	0	0.116441	0.06344	0	0	0	1.06316	0.373291	0.0447828	0.0329714	0.418114	0.0815826	0.203724	0.188693	0.890953	0.441032	0.0998938	1.21033	14.352	0.100802	0.350729	0	0.113652	0.545585	0	0.393357	1.28987
Epor	74.8153	56.2187	0	0	0	0	0.756283	0	0	0.0108091	1.06225	25.4431	0.0654206	0	1.38588	34.897	0	43.7488	15.3741	22.3771	0.96371	0	0.610137	15.3743	0	0	21.9177	0	0	24.6694	0	0	0	0	0.0695876	0	0	0	1.07414	0	0	0	0	1.20555	0	8.28697	0	0.101071	0
Ccdc159	0	0	0	0	27.2114	0.677073	10.7582	0	9.91567	0.0129242	0	13.6666	0	0	20.3869	0	7.33873	0	0	0	0	0	0	0	0	0	0	0.222978	0	0	0.0702038	21.8864	0	0	0	6.2671	0	0	0	5.7896	0	11.9974	0	0	0	18.4513	0	0	0
Mob1b	31.126	4.44435	82.727	26.6447	87.1578	6.40886	36.8936	7.85755	40.9226	2.23787	35.1435	34.7168	52.7254	36.6811	15.7389	47.8485	21.3326	27.9143	28.8994	41.5711	67.39	45.7887	34.3944	12.8538	24.2115	16.6231	12.3933	44.1962	15.9808	18.69	18.2448	26.0442	27.7474	2.0915	17.578	29.4011	51.7453	3.51108	15.8306	62.9312	91.5309	39.3443	25.0092	13.7858	7.65067	8.84914	23.2111	34.6009	76.0116
Atp6v1b1	0	0	0	0	0.0503582	0	0	0	0	0	0	0	0	0	0	0	0	0.00958594	0	0	1.03013	0	0	0	1.45301	0	0	0	0	1.25306	0	0	0.106061	0	0	2.83908	0	0	1.73026	0	1.57214	0	0	0	0	0	0	0	0
Atp6v1b2	122.174	18.8633	39.2588	4.08799	6.02915	2.46956	11.3523	28.1006	64.2585	57.443	0.421881	27.7845	66.9775	216.851	131.925	88.3004	78.4525	1.42545	53.0964	51.4014	126.615	65.1726	36.077	64.2925	35.12	67.1429	74.0617	60.1345	11.7102	95.0379	1.1994	54.3858	33.643	216.609	1.32788	88.7236	0.869275	40.1933	178.87	93.2363	57.4489	93.5493	22.0062	27.2756	49.6894	93.9166	73.0536	36.3451	33.8925
Eps15l1	2.69885	5.14092	14.4383	38.3531	37.4121	27.2504	45.4999	92.9469	70.0958	2.81262	11.6323	54.8492	57.9199	11.9761	122.092	36.924	77.2659	48.7002	35.9541	38.7736	35.4742	100.205	19.4448	18.5716	27.8512	17.2376	55.459	64.405	47.8202	25.8452	9.63497	17.1669	37.2494	35.6834	3.68024	97.1494	67.9975	17.1762	34.4056	73.2212	55.4783	55.3526	69.3958	47.7696	7.52377	44.7585	32.5267	23.8329	62.628
Tep1	253.6	165.685	0	89.6997	1.79139	0	7.15198	0	91.1414	20.568	67.3761	72.2092	2.17037	66.2575	79.4676	27.8908	13.4297	23.3492	25.2147	25.1183	102.675	33.8812	40.6082	46.3084	31.2556	83.0894	60.8381	82.8505	43.691	47.279	0.182426	63.2408	86.3619	0	0	0.128143	112.901	0	5.07959	1.41874	0.367066	5.39728	45.0827	35.164	9.57013	51.8083	1.09401	6.76157	18.4009
Ttc5	70.1661	91.2713	3.92927	6.01701	16.4427	2.38359	27.4248	6.51304	138.668	33.7343	36.7573	7.30632	69.6933	46.7918	62.9561	22.4318	51.2146	83.996	82.5681	83.7828	64.8271	110.856	123.397	130.907	43.303	89.8484	96.4531	36.9361	103.302	132.338	604.435	103.414	21.6769	121.694	13.2113	53.1947	43.3599	29.2885	9.32058	67.9461	76.6784	72.0507	42.0558	62.7775	95.1655	97.7061	92.2239	88.2115	1.5588
Osgep	189.681	0.0438047	62.7051	153.868	3.86517	0	0.619359	0	196.49	138.123	125.693	107.094	0.639425	176.415	97.6546	52.3257	68.3164	132.119	116.053	80.7358	137.201	62.4723	145.222	69.3115	55.994	111.412	97.1253	144.187	133.29	132.1	0.414853	137.436	29.9094	37.8896	450.669	78.6661	105.161	4.20665	0.201801	0.319762	20.9905	49.09	83.3189	137.38	123.062	83.4036	34.2764	99.2466	120.613
Aamp	322.605	38.9154	11.0873	15.9107	7.45854	18.5627	0.920874	0	180.198	143.385	167.882	230.751	131.416	236.06	180.388	138.991	230.145	292.383	149.229	143.49	129.977	110.048	122.083	138.642	65.7189	104.75	194.322	126.957	93.2894	170.434	49.9157	258.835	160.623	25.315	0.21393	63.2047	87.5546	137.249	42.1856	0	152.549	212.616	119.651	120.343	221.512	185.008	117.843	177.232	75.5982
Tmbim1	207.653	5.96943	295.077	45.5805	32.0885	12.1403	33.4035	29.3796	406.905	185.039	160.927	166.962	328.942	65.9511	209.438	22.173	131.183	298.222	75.1934	219.411	161.003	222.934	173.156	246.184	76.3008	232.766	301.437	301.795	180.446	241.281	2.30517	237.795	169.082	21.4937	11.6824	125.08	48.1183	3.4381	306.64	52.3367	23.1344	205.619	258.127	197.074	169.186	234.127	196.371	279.503	315.212
Arpc2	516.426	23.2378	185.333	26.003	154.916	10.5493	90.3698	23.9382	331.843	246.866	58.5573	156.683	118.145	165.403	129.844	204.225	255.444	92.7011	163.581	240.174	139.187	142.566	119.29	176.06	146.652	224.979	196.018	191.692	112.585	191.8	151.986	235.222	190.806	345.409	0.119851	293.889	53.9087	318.28	138.394	90.2809	360.193	228.867	227.249	256.296	271.395	269.731	198.674	253.158	128.391
Kmt2b	40.1611	1.77376	6.61798	17.1838	1.37322	19.9938	3.92141	0	32.5729	30.1905	27.4214	45.0037	88.4581	47.036	5.48386	14.2573	37.0008	12.3121	176.616	43.4845	98.5992	53.0256	95.4289	220.128	84.1541	7.99473	72.7456	39.779	183.207	111.695	0.215705	10.8491	49.9093	10.869	0.183132	177.104	0	8.63912	11.4766	54.2403	86.0098	62.8555	85.6883	99.1547	44.8966	77.2155	33.2483	34.0723	108.69
Zbtb32	0	0	0	0	0	0	0	0	0	0	0.196413	0	0	0	0	0	0	0	0	0	0	0	0	0	0	0	0	0	0	0	0	0	0	0	0	0	0	0	0	0.246403	0	6.86746	0	0	0	0	0	0	0
Upk1a	0	0	0	0	0.0784474	0	0	0	0	2.84498	0	0	0	0	0	5.46149	0	0	0	0	0	0	0	0	0	2.05106	0.277244	0	0	0	0	0	0	0	0	0	0	0	0	0	0	2.30863	0	0	0	0	0	0	0
Tmem147	45.0574	0	19.9389	25.4227	48.8572	0	30.5145	0	9.41629	250.595	71.2159	59.2755	54.3257	141.189	53.8984	69.313	28.7166	91.809	45.5507	67.1286	80.9853	54.1192	92.8969	64.0245	58.7467	112.152	73.1474	27.1545	97.0552	85.4767	216.978	115.247	61.315	10.232	0.124446	35.976	148.434	57.2371	20.083	56.8	74.3102	101.105	68.0903	52.1903	54.6174	55.1237	34.3304	54.4413	57.7048
Rps9	1252.44	1155.86	972.977	801.7	396.694	535.814	39.2717	242.404	818.897	2045.52	819.309	942.722	593.016	1000.01	955.098	760.316	927.867	633.763	821.602	980.941	869.087	846.035	687.936	834.322	853.231	1057.12	765.305	931.101	678.233	969.247	733.612	1366.87	876.265	671.619	0.886458	546.431	532.185	830.372	457.688	273.392	713.884	521.294	713.875	916.594	789.871	666.267	730.883	788.265	506.055
Tfpt	50.5223	60.9343	0	91.9373	0	0	11.7614	0	9.35656	4.68456	59.2982	50.6571	15.2549	23.5484	28.6364	30.7636	34.5979	1.2933	45.5092	19.668	53.3614	8.67543	23.0137	24.8822	12.1964	24.4423	28.4022	6.19534	22.9293	9.18239	0.477375	18.6487	12.7289	0	0	25.2107	26.8278	0	0	34.5042	18.795	26.0626	11.6972	6.65201	0.968245	16.5013	4.27818	13.1809	22.3015
Susd2	7.52144	0	0	1.68869	1.17855	52.5918	10.1406	0	6.3849	35.1241	70.9835	50.5752	110.941	22.572	55.0851	40.5637	0.641671	0.0627375	30.0737	52.9798	69.0026	86.7563	145.328	64.8306	0	13.0258	51.998	72.8272	110.414	25.911	0.303421	0.0880464	0	0	0	0	0	0	0	0	0	1.9397	0	0	0	0	0.110243	15.1582	0.276969
Ggt5	39.8037	0	0.0545111	129.914	0.0602054	0.138608	38.8386	19.2996	191.236	54.0041	0.251464	56.7204	88.4356	70.9519	96.2169	52.9246	18.7804	103.182	27.6247	0.0244189	0.0252164	3.96046	0.0713615	29.5895	0.551252	93.7472	23.5151	109.848	244.229	99.8852	0.194674	318.145	62.2182	0.0149112	0.117087	1.51291	0	35.8972	0.233436	6.87817	0.53214	0.0594803	0.407324	0.807909	0.801735	10.0595	0.0287718	114.876	88.0285
Crip2	693.243	783.453	0	374.707	318.25	292.959	48.0455	2.43446	787.221	885.872	1007.83	798.762	467.038	770.378	614.427	655.756	1150.45	689.071	876.184	1270.83	1084.98	1235.81	1147.52	983.815	819.872	920.184	771.313	738.041	802.021	1213.34	231.113	749.543	934.367	706.572	0.218486	1066.25	575.813	825.514	860.022	917.813	624.407	1393.2	1060.88	1218.73	1276.89	1116.63	1377.11	1171.48	766.796
Crip1	344.498	452.957	52.2608	27.5547	18.9938	0.270775	0.734495	0.155102	276.726	1012.81	86.288	51.2508	88.4347	108.315	48.8086	78.3583	529.639	473.267	115.043	238.115	63.7409	188.362	60.9667	76.6572	689.82	722.171	457.716	281.253	592.748	423.734	901.727	355.226	266.588	392.823	0.372243	283.958	398.738	280.856	309.547	200.936	265.779	903.844	288.481	395.285	387.072	381.933	372.024	218.792	321.56
Cbfa2t3	85.2559	81.2374	0	243.274	104.4	272.595	15.3305	109.502	67.4845	93.2218	178.145	259.545	102.563	108.828	154.306	72.1948	96.2849	75.5525	166.662	150.065	170.121	180.963	111.026	175.102	132.035	219.359	112.526	65.6896	108.865	133.213	19.5461	117.476	152.589	106.203	50.6381	162.271	215.108	123.604	117.398	237.613	238.731	187.14	210.013	232.298	252.497	259.381	251.867	118.35	93.6044
Fbln1	127.739	3.12164	1.35556	0	5.94987	0	5.59307	0	65.575	149.141	0	0.0162059	0.247892	218.298	130.212	115.25	21.3684	935.855	181.229	272.795	0.0531821	49.9036	104.242	63.1786	0	304.363	737.863	534.584	1319.47	877.236	464.228	1606.95	0	0	0	0	1.83289	0	0	0	0	0	0	5.43085	1.19066	135.307	0	6.89301	109.749
Pgrmc1	124.749	41.9141	26.8224	27.805	0	0	8.96447	0	226.457	65.1913	255.506	139.655	20.5353	163.964	75.0641	94.6505	187.776	134.847	166.529	120.41	155.679	158.918	83.6954	61.5838	142.413	97.6047	179.303	192.075	138.76	205.239	0.140242	183.077	57.155	149.242	0	155.099	1.4091	191.567	98.883	0	341.574	146.79	163.265	210.827	87.0116	116.675	137.606	124.907	197.759
Gcat	0	0	0.473143	0	0	65.546	0.196876	0	0	16.134	0	0	0	34.8146	48.7238	26.6781	0.351954	0	0	45.3693	0	0	16.9324	0	21.9645	0	0.0414561	39.6278	2.07554	41.0533	23.6765	0	0	0	0	11.3894	0.735561	0	0	0	0	0	0	0	0	0	0	0	35.2134
Tek	114.577	105.539	0	7.11383	36.9316	19.0456	4.78062	0	36.7325	37.9826	138.039	171.202	152.285	56.5135	137.361	127.047	242.398	82.0915	180.514	198.735	106.687	173.931	133.54	175.339	167.202	124.025	64.1045	68.1211	146.22	181.207	0.23356	63.3875	334.569	58.4263	0	237.65	119.896	345.074	307.818	109.45	180.137	368.692	296.247	117.201	265.627	248.902	383.482	401.408	86.5066
Mpl	0	0.373459	0.487295	0	0.670624	0.263937	4.6927	1.19479	0.0224137	0	3.19657	0.157095	0.0466521	0.207747	0.317597	0.0727401	2.54965	0.200761	0.521252	0.250634	1.74488	0.0215493	0	0	0.271051	0	0.0274608	0	0.0278057	0.136814	0	0.1178	0.255461	0	0.0373801	3.91479	0	0	0.362934	0	0	0.0964954	0.174271	0	0	0	0.0740498	0.108005	0.131389
Elovl1	281.794	26.3854	283.732	205.759	0	0	0.681316	0	235.531	220.786	3.5509	67.0883	60.0147	131.795	166.36	136.33	119.875	110.689	118.068	134.405	176.826	188.372	169.896	115.313	105.27	76.9319	132.365	98.7822	9.96172	143.396	0.205949	138.076	186.302	368.812	0.197514	137.239	123.74	26.6936	99.2824	128.843	82.4074	175.744	228.632	246.801	69.9217	111.319	105.431	111.404	304.54
Med8	97.0361	0	0	140.039	0	0	0	55.2566	73.9336	53.5244	25.643	107.949	9.15385	71.2848	83.6157	53.3371	46.404	24.4862	22.6628	95.4301	102.455	45.0845	90.8843	34.2482	21.5638	74.2464	57.1075	1.0679	18.8696	26.0763	0.0847978	53.0739	53.4234	79.0215	0	8.45872	59.8857	75.0086	5.04507	6.15132	48.936	81.6187	18.978	69.3634	6.67565	173.544	42.6788	42.9739	42.2317
Hyi	32.8348	7.59213	14.7972	99.4473	14.689	0.305296	48.4504	66.0085	66.781	106.043	1.3652	48.3948	17.0068	42.6239	20.6775	50.6151	4.16288	61.9885	29.6997	70.3441	104.701	38.239	27.1627	7.63584	22.7757	37.1282	83.5752	82.7552	83.3412	81.3265	7.06186	86.7691	63.1999	43.9447	72.5575	13.685	78.8832	0	97.6227	115.461	0	22.4225	1.20414	17.5042	3.68786	9.02901	13.3476	14.5083	32.3753
Cdc20	8.59067	0	43.9248	0	35.554	0	34.1063	0.79773	0	137.612	0	0.0994366	0	0.596879	0	0	19.5611	0	0	21.5227	0	0.236485	0	10.7969	0	0	0.348189	21.0314	0	0	0	30.4365	1.76457	0	0	0	147.445	66.1591	71.3768	0	0	0	0	33.3618	0	8.55012	0.0939835	6.45675	0
Adamts4	41.1004	9.68452	42.8879	21.0861	19.9647	0.615484	6.51437	0.315876	59.7332	2.03714	51.4893	89.3338	94.7914	31.5165	3.0242	55.3488	78.7473	113.335	36.21	17.6267	36.4481	62.176	56.6233	32.5068	98.8954	15.0417	39.3763	11.9489	53.8385	7.13642	13.9065	29.2229	69.794	1.56505	64.3717	26.5603	20.0444	11.4196	12.4	43.0596	82.6523	58.7694	73.4224	74.027	101.163	66.1375	170.853	38.9613	32.7644
Nectin4	0	0	0.732019	1.00369	2.7984	70.724	2.43402	0	0.156048	0.145129	0.0775457	0.0307174	0.0256252	0.191293	0.227516	0.0268099	0.46564	0.0301113	0.155525	0.0830091	0.0344934	0	0.0434089	0.250697	0.0673007	0.0549242	0.068353	0.0409869	0.0578833	0.0509251	0	0.274191	0.0784723	0.0220856	0.312692	0.822902	0	0	1.5281	0	0.254566	0.17741	0.191473	0.370721	0.122247	0	0	0.138979	0
Pfdn2	85.0201	108.663	20.1907	42.6309	38.9678	8.69951	20.4633	13.5524	22.5848	53.6831	62.9154	74.2433	18.9188	26.3654	27.8436	29.648	75.2823	34.4191	18.6756	23.218	77.134	14.315	48.317	34.2769	35.585	80.9121	40.7409	24.1053	56.1958	72.83	0	35.0135	51.1629	4.57071	4.33104	62.5331	16.0843	26.5075	5.32171	137.986	39.3117	27.6948	77.3579	39.6995	49.2843	37.9415	2.40667	33.977	62.8333
Rnf114	292.39	37.7544	37.6322	15.62	0	4.01952	0	97.852	175.94	58.6696	0	41.4855	62.5078	108.747	113.021	54.2729	140.186	91.0323	20.9673	41.2511	41.1549	86.8711	175.94	104.553	90.4175	61.5921	55.6303	120.841	74.1947	80.8253	10.9941	96.8823	150.828	0.0654082	0	156.465	105.209	109.953	2.40478	250.068	236.763	123.441	121.142	106.657	140.82	188.78	176.299	169.354	42.5529
Steep1	12.215	9.86091	30.7984	8.50231	37.064	115.781	84.5739	46.8026	27.8455	0.779117	20.055	32.1985	6.81171	38.6722	58.9055	45.3177	37.4002	54.5831	99.9186	33.1322	80.0727	44.4717	11.9721	18.543	8.06549	43.0226	34.4408	79.0094	96.3524	91.0003	86.3568	33.6581	7.79298	217.535	124.727	4.53176	84.9727	32.2537	89.6101	26.7564	39.6259	15.6115	44.6716	67.705	3.40712	55.3562	68.7328	69.0371	18.8744
Neurl1a	0.925383	48.4072	3.92896	0	21.2669	1.21858	32.8455	9.30036	55.692	1.49089	2.0668	0.397457	1.54134	0.834852	1.90945	0.873981	14.8908	1.08284	1.08659	0.947079	1.05275	0.593079	0.622826	0.705573	0.517086	4.80316	1.50267	36.7251	11.5018	1.39035	0.0273657	0.0977565	13.8027	0.310123	1.18254	12.0684	2.64052	72.7321	4.51532	3.75393	6.75025	3.89026	0.353547	11.4746	0.32688	31.3363	1.12718	12.6375	34.7917
Srm	31.7411	172.158	23.5138	108.104	0	67.0615	3.12697	8.49894	25.4053	121.135	92.1301	29.4634	0.259892	113.636	70.2259	84.6956	45.9687	122.172	66.9008	41.1419	94.0167	32.7589	132.48	62.892	34.5197	84.0269	79.5895	30.6374	0	59.1588	0.166792	14.6796	53.135	6.26385	0	59.3658	109.515	0	30.6506	0.369977	0	34.5416	2.73287	30.749	26.2807	4.61184	48.7549	36.4318	74.9147
Epha2	28.7722	2.97663	8.83984	20.7588	17.4332	3.81374	16.1217	41.7452	20.925	14.9637	10.5217	40.7302	64.4484	18.418	12.3054	3.76056	20.1819	28.7161	18.1264	12.8745	12.5151	48.3953	9.60181	7.45865	5.45367	20.7337	43.5381	1.46613	29.7652	16.2426	3.03344	26.0762	7.46382	35.0089	9.61235	27.3094	12.7765	12.8658	12.6401	24.9374	107.84	20.9099	19.3998	3.09288	14.3537	20.9056	3.77381	19.9185	10.6377
Rbm14	17.0063	0	0	0.758967	0	0	0	0	13.3885	39.6995	46.8755	0.614015	13.1819	0.14689	2.70591	19.8773	6.69182	0	13.0918	10.3569	0	2.30863	2.83203	11.0443	0.0485746	0.225757	14.4661	79.6922	0	8.02595	0	1.84823	6.71404	0	0	25.6291	0	36.2472	0.133774	0	0	0.640222	4.64127	21.1475	0	11.4624	45.8046	27.4575	0.793033
Actn3	0	0	0	0	0	0.0523144	0	0	9.26946	0	0	0	0	0	0	0	0	0	0	0	0	0	0	0.18619	0	0	0.0162586	0	9.11695	0	0	9.69535	0	0	0	0	0	0	0	61.1598	0	0	0	0	0	0	0	0	0
A530013C23Rik	0.41456	0	3.69337	8.23845	11.3353	3.95243	9.21129	8.00059	2.68471	0.987933	1.19303	0.741116	2.38994	1.99487	1.03603	1.6418	8.31123	1.8795	2.70719	0.703997	4.40745	1.69063	3.90435	1.71416	2.21483	18.9261	13.1388	1.21485	0.127891	17.3549	1.76444	0.226282	1.03393	4.98352	14.405	1.48382	1.71595	1.86369	1.00356	15.0891	5.90842	2.12034	1.30628	1.06141	1.40473	8.47557	0.57354	1.34426	0.705074
Zdhhc24	0.0328435	0	8.50895	57.3316	0.481727	0	7.13926	4.56709	0.0458322	0	0.124971	33.8126	18.3175	12.0186	22.3611	7.21114	5.96692	0.0660938	2.19462	17.1414	0.100841	4.0411	2.45588	0.475453	49.8549	16.2684	11.7031	0.271639	32.7335	0	0.0826413	0.0374148	20.8046	0	0.373422	27.4058	1.94735	0.287815	13.3764	72.1532	18.263	0	45.5857	35.1727	21.664	27.3579	0	8.65042	0.0843506
Bbs1	14.5018	12.4219	64.1696	27.0978	60.0252	46.0689	105.121	46.2962	9.65089	5.20438	37.2153	6.24312	28.036	12.2111	21.0384	18.403	14.6389	19.4391	15.7761	10.7053	16.1906	11.8656	14.3043	17.8312	16.9341	14.7445	13.7232	42.4579	17.6196	4.91918	16.9765	4.82493	12.6607	14.5883	303.19	13.6883	28.8898	17.0281	46.7448	134.668	25.0534	11.3722	8.45004	11.2523	15.5669	6.26907	12.2944	13.8438	13.7039
Ndor1	20.6662	0	0.0462711	77.6172	0	0.48854	0	0	29.7985	4.70527	249.677	91.3177	0.090378	3.1834	0.532679	59.7167	16.8289	45.6685	17.1685	20.9559	18.9636	0	0.442571	0.279457	0.109456	21.3884	1.74791	0	0	15.6844	0	0.127305	18.7679	49.4976	0	1.11005	0	0	0	0	0	0	0	6.96452	4.58669	1.31098	0	13.5373	0
Nsmf	9.81977	237.327	0	1.71548	46.9362	2.44107	1.75458	0	79.7431	6.02212	134.462	18.0814	115.234	41.8999	9.21163	8.98469	21.9308	109.506	14.1286	41.6612	66.2441	33.1628	10.633	27.4787	62.627	89.529	50.8509	63.1284	20.0959	87.6343	22.5662	52.0691	25.6464	3.17303	0	65.433	197.429	91.063	4.58275	0.474145	16.3574	90.9498	29.3158	9.96302	22.4434	84.4151	115.915	31.2215	32.5588
Pdk1	0.132095	0.181629	13.0851	0	8.15441	3.25165	44.885	1.8633	1.29693	5.80019	0.113761	11.5471	1.00408	0.164497	4.85413	1.15835	9.26956	4.82488	26.9595	0.135827	2.37552	9.7369	4.42362	23.4576	0.948328	0.124067	0.715125	2.91997	101.148	5.16196	0	22.8047	69.4221	0.0245503	5.604	11.6342	132.215	0.992843	4.58352	58.1854	0.977417	9.10448	4.59549	0.214732	0.337796	5.9051	16.4259	13.9196	0.165826
Ptbp1	62.9702	109.888	6.38216	119.71	167.799	0.0501587	92.2275	0.0583846	81.7106	92.2019	0.15562	92.5841	39.2788	101.712	46.2126	116.273	79.3417	100.307	105.898	24.3331	68.2873	63.2566	65.3824	68.8128	135.377	92.4713	97.4595	106.428	114.434	45.8694	0.22044	18.7032	153.411	127.801	0.0212288	104.261	39.4036	160.336	156.951	56.1427	26.538	96.0162	161.823	113.351	128.436	184.818	67.1163	89.556	179.215
Mvd	14.8932	18.8637	0	0	0	0	0	0	6.23309	4.28314	0	0	0	0.0364865	47.316	0	12.3001	0	0	0	0	4.63946	0	4.08975	1.83041	17.3846	0.111089	82.0406	0	0	0.0280385	48.4443	0	0	0	0.387654	0	10.7426	0	0	0	0	0	26.8303	0	11.0016	0.0750479	1.75576	0
Cyba	164.193	0.261326	4.56026	151.21	21.5057	22.618	49.616	10.0767	252.428	103.49	31.8369	135.946	50.748	72.7572	98.0575	75.7767	86.2162	73.4328	137.965	126.747	106.884	112.119	107.283	127.042	8.9162	110.269	95.0641	126.63	178.591	76.477	0.394175	88.4204	101.722	44.8258	399.753	84.7387	3.31205	7.86515	9.60018	199.103	146.462	46.9029	105.588	133.686	75.2777	76.8843	73.8471	85.8653	76.8833
Itih3	33.0357	0.488699	0	11.5278	0	0	0	0	12.8843	0.641032	11.482	0	0.0288445	1.33348	0	39.3928	2.66447	0.029178	16.7185	10.1701	12.3654	18.2123	19.0302	11.9009	0	0.546538	35.4639	11.679	2.63705	8.68937	0.0342709	3.78675	3.67056	0	0	0	0	0	0	0	0	0	0	0	0	13.2946	36.0674	8.40065	11.3382
Stimate	48.4427	0.0458138	0.333271	0	0.390085	12.4795	11.8087	6.06644	21.215	7.82687	10.0264	8.27046	1.43737	44.8074	0.106039	13.6171	91.7341	9.96767	25.3998	49.9383	12.3726	7.16943	29.875	29.0534	83.2595	38.6671	51.6809	180.558	41.9421	35.9445	0.396413	74.7417	52.031	0.0455381	0.215629	30.5392	166.818	0.400305	3.23563	0.291888	63.1192	5.74346	29.7506	17.5898	11.1022	32.9206	51.3882	39.7599	32.9412
Sfmbt1	3.03364	0.0396131	1.43837	1.7284	0.0487056	47.8971	6.77065	0	41.9126	0.327257	0	1.66368	7.42078	1.74929	14.9907	55.4097	18.7944	0.0274709	14.1763	0.578892	43.382	13.8354	66.4548	10.5729	5.30659	2.07108	11.1542	2.30771	6.90789	0.263571	0.143455	3.35604	0.814708	5.09869	0	0.51164	0.783172	0	52.9946	17.3802	5.55436	3.09974	33.4401	0.465795	7.47598	1.91571	51.9207	4.73091	5.30808
Itih1	0	0	0	0	0.612776	0	0	0	0	0	0	0	0	0	0	0	0.331233	0	0	0	0.632701	0	0	0	0	0	0	0	0	0	0	0	0	0	0	0	0	0	0.5925	0	0	0	0	0	0	0	0	0	0
Prkag3	0	0.27607	1.81921	0	1.01288	3.79844	3.52542	2.91521	0.199771	0.572741	0.179083	0.173879	0.483068	0.45198	1.1897	0.986223	0.920943	0.447892	0.146733	0.110591	0.248241	0.309236	0.327847	0.165815	0.664787	0.412208	0.609159	0.33113	0.546121	0.0214166	5.53312	0.870467	0.237782	1.37376	1.24213	0.402153	44.2654	0.726257	1.89637	1.19598	1.69125	0.861145	0.421108	0.109059	0.0414586	0	0.311446	0.112657	0.776463
Atp7b	0	0	0	0	0	29.111	2.20305	17.6773	0	0	0	0.00848528	0.25823	0	0	3.88212	0	3.53703	0	0.0219708	0	0	0	0	6.04416	0	0	0	0	0.0137406	0	0	0	0	0.0969099	0	0.239534	0.442034	0.03	0	0	0.327181	0	3.06218	0.106888	0	0	0	0
Slc4a1	0	0	0.167672	0	0	0	0	0	0.186464	0	0	0.00788342	0	0.00569038	0	0	0	0	0	0	0	0	0.129496	0.445953	2.84331	0	0.0219994	0	0.110831	0	0	0	0	0	0	0.105728	0.111371	0	0	0	0	0	0	0	0	0	0	0	0.131288
Rundc3a	0	0	0	0	0	0	7.96336	0	0	0.685446	0	0	0	0	0	0	0	0	0	0	0.523465	0	0	0	0	6.64108	0	0	0	0	0.170803	0	0	0	0	0	0	0	0	0.0764612	0	0.257927	2.22821	0	0	0.12689	0	1.11107	0
Slc4a3	0.190148	0	0.0780998	0	0	1.23499	10.286	29.1534	0.710664	0.0390275	0.0277231	0	0.0259024	0.700971	0.0157149	0	0	0.012815	0	0	0.0361416	0	0	0	21.4728	26.5291	25.9268	0.514883	4.57909	1.41187	0	0.0329999	0	9.32625	0	10.1725	0	0	0.0129549	0.0734754	0	3.15694	0.0241732	3.24389	5.20479	0	0.0825121	0	0
Cdt1	72.2422	0.862519	2.15085	0	1.90712	0.154751	4.24792	0	0.63943	3.57787	0.567969	3.63175	0.819531	0	0.0697238	0.248265	0.126397	0	0.322262	0.327199	0.0355646	13.364	1.935	0.329156	0.140495	1.18707	43.1785	0	10.6045	0.400518	0	5.47891	6.6323	0	0.0659969	0.898124	94.3251	2.34047	0	4.56527	1.63799	0.558703	21.6739	34.3156	38.1191	41.6394	0.130302	0.142137	1.91023
Runx1t1	4.63403	41.9418	12.0231	3.71585	176.164	13.2001	36.1196	19.4425	85.6032	13.0887	4.37068	0.764185	2.67704	1.21248	14.8295	3.75958	52.8384	126.375	10.3721	2.53558	0.838248	34.7318	10.8432	27.6147	110.777	75.5836	4.11295	56.7844	21.6177	12.7389	0.414588	23.303	78.9919	0.90845	14.9764	86.5929	9.92566	4.88776	9.31672	52.9485	3.32104	6.09617	22.5754	75.1262	23.6204	7.2917	28.5398	20.2082	13.3324
Aprt	138.581	120.931	218.094	135.684	68.8593	116.826	77.803	0	68.0897	385.997	211.245	125.239	178.868	166.56	147.077	133.076	99.9006	135.961	138.027	351.966	161.848	156.455	213.992	133.767	183.793	127.137	141.711	124.698	72.795	152.483	0.459463	69.47	77.2653	110.09	0	25.9788	2.69114	85.2585	0	20.1311	73.4952	57.0461	86.971	67.1646	99.4605	49.5503	24.7035	67.1624	61.174
Gtf2h1	6.5655	75.883	13.0363	0	21.2496	5.01975	4.49845	0	61.5395	1.76007	242.024	41.5817	31.2008	4.5374	3.94749	41.5996	48.4262	55.2022	9.38259	45.6129	45.0618	27.6372	48.9763	60.0333	51.4009	31.1286	41.0552	0.0322086	39.3009	5.50104	0	40.2564	59.402	2.07292	0	52.233	5.56942	103.69	88.2021	0	15.8019	11.8253	40.2659	41.5182	5.57204	30.8498	39.6911	52.5273	14.9715
Hfe	83.4322	100.47	12.7456	100.93	4.49465	27.8745	9.97334	2.24809	116.176	2.15614	15.4361	112.364	55.3108	60.2519	93.3249	30.0998	100.19	42.1988	220.495	139.496	166.115	66.8257	229.41	54.9485	69.403	56.6982	38.9242	14.6419	44.9127	8.04439	0.743543	33.2475	129.586	111.103	16.3864	149.544	4.04015	3.39387	23.3506	130.053	58.6834	131.824	157.799	90.7692	131.729	76.6883	146.288	111.039	45.1391
Abhd1	18.6543	0	0	0	0	0	8.64682	0	0	7.26664	0	0	1.73159	2.02412	0	14.7712	0.291739	0	2.04386	24.1566	2.87963	0	0	0	0	0	0.544273	0	0	0	0.444911	0	0	0	0	0	0	11.6009	0	0	0	0	1.94786	7.31629	3.78528	10.604	23.4002	0	0
Slc5a6	0	0	0.860136	0	0	0	4.57627	0	0	16.8829	0	14.196	16.3115	0.084394	0.0432783	58.0317	0.559474	0.00899083	17.015	0	0	0.0177433	0.767454	35.2039	0.240147	9.30711	28.0895	0	0.980665	0	0	0	0.267666	0	0.224473	0.21059	18.5575	0	0.234443	0	46.0856	13.0077	18.1422	0	53.834	0	0	7.6995	1.00439
Tcf23	0	0	0	0	0.339192	0	0	0	7.42326	0	0	0	0	0	0.0266319	0	0	0	0	0	0	0	0	0	0	0	0	0.159696	0.421706	0	0	0	0.212522	0	0	0	0	0	0.151713	0	0	0	0	0	0	0	2.88057	0	0
Nphs1	3.69395	20.4904	57.0618	11.156	11.949	9.74986	4.26197	3.21063	6.64562	21.8783	7.00324	15.9383	7.12436	5.40895	8.04254	14.6517	14.4474	22.0547	15.4315	22.0038	14.2904	17.5708	5.95785	9.3815	16.342	19.5459	20.1239	21.8041	17.3299	17.999	0.448653	23.5334	9.55581	0.078958	6.58636	2.74739	13.6684	7.66284	10.73	8.93175	12.8277	6.53053	9.409	10.7219	10.774	5.07336	8.58358	17.3954	9.61878
Aplp1	0	0	0	0	0	0	2.51137	115.047	10.2951	0	0	0	0.24646	0	0	0	21.9719	0	0	0	0	0	0	0	29.6125	0	0.0605053	0	0	0	0	0	16.5831	2.28361	0	0	1.53323	13.0509	91.871	61.3598	24.6724	33.816	10.0028	0	1.88486	3.07139	0	21.1654	0
Qrich1	11.2052	150.517	15.8959	50.9865	19.292	2.88529	19.0872	208.15	125.207	39.4825	25.9572	72.8037	26.9035	101.679	145.371	22.4594	44.1366	54.3425	75.8977	59.9708	25.7662	44.3945	100.251	21.2129	78.2068	58.0029	95.8236	17.365	87.8464	29.4043	0.398234	51.1262	58.1724	12.8282	0.514741	3.72913	63.8792	31.181	4.31901	79.0619	26.6423	36.7207	8.73804	90.4823	58.4372	57.7098	43.7532	59.8944	2.63372
P4htm	2.01201	0	3.357	88.5899	0.635907	1.06689	14.3723	0.169776	27.4593	0.367318	3.16334	25.881	16.1738	1.52896	9.50655	33.0415	28.6937	0.276831	9.33046	5.10979	25.1812	42.8	34.5809	1.81171	18.5802	74.8268	50.2919	27.8375	0	1.41872	5.90206	5.34604	0.522639	0	0.207596	1.32431	2.46606	0.701835	8.98568	0.918648	54.8949	50.494	27.4639	2.10008	13.8946	16.85	16.8474	9.60271	34.1732
Usp19	7.48648	12.5683	31.0413	280.533	49.2916	6.57806	197.908	40.8065	21.1364	38.8748	31.5226	58.4629	60.2286	83.9111	106.254	77.3618	72.2818	22.6092	40.324	86.6464	70.5463	54.2069	58.0673	56.894	80.2035	70.6411	59.735	74.6465	51.2508	75.3539	218.381	38.5685	37.4373	34.4105	74.6541	99.9177	243.862	17.15	23.5999	182.105	103.751	35.4747	93.2781	61.7361	52.2305	121.884	49.895	52.0788	170.902
Pola1	12.9803	4.98259	193.311	53.3163	93.9446	85.0554	161.164	26.8613	13.6033	3.91359	32.6115	10.4686	13.3958	14.5462	25.7415	14.8736	17.1939	10.0649	2.8534	9.2722	32.8384	5.43622	28.9231	14.0476	30.8915	14.8936	17.1299	15.7016	18.5504	10.099	5.45591	8.1049	12.6314	28.1464	146.072	30.1414	37.0292	24.2778	30.3705	127.528	12.3392	13.7692	16.959	25.3694	12.9894	10.3546	3.82537	22.158	15.3468
Cdc42	697.373	607.422	165.36	102.354	37.8621	271.7	61.8659	496.204	499.459	282.732	374.572	304.511	534.201	615.014	169.116	497.304	530.125	401.293	365.562	309.029	272.519	329.916	368.072	573.034	514.015	563.53	291.495	302.257	255.819	568.64	0.891647	375.434	454.683	584.284	41.5328	491.772	203.242	324.007	425.326	89.7717	480.548	666.874	738.779	458.926	515.535	711.255	415.314	541.441	278.964
Pknox1	16.7217	46.1106	0.446769	102.83	2.66848	2.06951	63.3042	67.1203	3.603	0.911332	4.13268	23.9775	23.0531	32.1371	11.7087	4.14578	18.987	3.41695	23.7806	5.09491	37.1757	17.1808	5.67074	19.0109	29.1665	5.49592	41.1591	20.3274	46.714	55.0176	0	91.6093	68.2536	0.952673	0.247585	47.8291	13.1217	3.7787	5.32949	2.24007	10.5559	12.5986	13.1784	44.9552	2.15719	21.9793	9.54579	23.2581	31.9951
D130043K22Rik	0	0	3.1112	0	0	0	16.907	113.964	1.90853	0	1.56704	0	0	0	0	0.512654	3.31947	0.127684	0	0	0	0	0	0	0.00536755	0	0	0	0	0	0	0	3.11849	0	0	0	44.1722	0	3.76642	0.468773	14.2269	0	0.292016	0.171751	0.16904	0	0	0.766684	3.31335
Gmnn	48.4843	0	162.391	0	11.1263	0.108764	15.3887	0	7.14978	0	0	2.58681	0	16.3598	29.4198	13.268	8.43531	2.98646	0	36.9269	0.0293049	0	0	10.2889	0	0	10.1328	7.80557	0	0	0.0852704	0	0	0	0	0	74.2019	21.0816	8.89364	3.46222	27.1033	0	12.6627	8.11778	11.9896	9.3748	2.51192	14.4497	1.85085
Acot13	24.2603	49.0027	63.469	17.5839	83.3474	0	2.92713	9.30099	28.7814	37.8176	0.671474	73.6671	2.06296	35.4142	7.83746	30.3677	17.3837	29.9316	23.4723	40.5151	29.8406	17.4144	10.7305	22.3396	19.4989	17.1782	20.9836	26.1095	5.0633	14.3678	0	77.5332	38.0447	0	0	13.6911	0	1.73473	2.65925	0	0.135759	26.6142	12.5204	18.6513	8.3483	15.2318	51.1859	15.9281	38.8106
Zfp184	0	0.0542057	0.459502	22.039	0.678113	0.916201	2.21231	1.04301	0.0488925	0.0546851	0.186542	0.0555532	0.414722	0.127587	35.3775	0.0910143	0.0336969	0.064697	1.64266	0.0736277	0.182403	0.484687	47.3971	0	0.11238	0.0474787	0.0775738	0.259532	9.52981	0.0552187	0	0.0832351	0.153199	0.053898	0.246743	0.0415861	5.10779	4.26799	0.542605	1.03718	0.174923	0.215691	35.4714	0	47.203	0	0.0694711	0	0.123545
Cdk4	409.267	415.118	277.263	188.412	0.0366071	2.54947	26.5349	261.587	407.895	76.7327	380.829	107.497	212.194	147.171	43.2264	204.658	185.581	143.273	150.104	165.278	148.732	230.863	116.197	141.621	64.4772	150.882	214.71	63.9687	86.8405	205.689	0.0605036	488.442	126.933	162.628	0.0250257	164.527	250.536	410.408	0.18376	119.364	146.966	154.338	137.194	97.013	133.359	184.543	88.9529	159.28	103.048
B4galnt1	61.3551	0	27.2188	3.11376	0	0	0	0	24.5737	28.873	0	0	0	0.320402	0	0.0220817	6.86012	0	0	0	0	0.137474	0	0.0698692	0	8.94845	0.250227	0.936045	40.4281	0	0	21.2284	0	0	0.214203	8.69301	0	0	0.0631128	0	0	7.41165	0	0	0	0	0	1.06399	0
Mettl1	20.5028	1.35157	9.28101	32.8757	41.6304	9.5873	18.2697	19.9594	1.94702	15.0452	3.73888	7.11458	5.34117	4.33968	13.946	6.65162	4.43583	7.23528	6.34808	2.59582	38.4151	38.2269	21.4515	9.11584	24.3041	39.5587	9.03396	7.32053	3.17181	1.22085	2.24246	1.47633	5.70331	3.34522	11.2346	3.38652	7.20789	9.11523	35.519	13.7853	19.6758	5.16302	3.12374	4.59751	6.05855	8.59982	13.3536	3.94539	2.77842
Tspan31	77.4469	31.0978	0	2.08105	48.5131	2.73988	16.7114	0.22927	81.5993	164.047	27.8651	51.3098	115.803	92.736	143.505	26.5988	18.0946	115.603	51.5329	22.2338	52.0019	94.7185	88.0689	128.018	36.8487	165.283	87.6608	128.286	148.937	98.7343	0.201726	68.5601	43.5987	177.38	9.03191	219.09	3.64825	0	27.7214	1.85676	66.0522	48.7677	71.0577	105.847	13.28	112.285	80.4213	82.1639	72.0129
Kif5b	507.339	234.093	610.311	231.425	151.223	53.1092	202.555	63.461	351.329	189.395	295.04	203.086	134.066	213.938	245.321	230.834	155.182	145.569	245.026	172.949	236.484	191.706	235.772	167.778	114.04	239.141	197.137	147.581	165.1	318.979	1.53274	155.885	204.073	422.537	247.283	138.884	71.9958	78.238	182.438	383.621	175.31	318.169	294.978	288.203	105.905	82.8238	179.27	249.308	166.96
Saal1	0.552544	0.81243	15.7423	6.47284	2.0402	0.97475	12.9394	8.61261	3.8806	15.0538	1.11186	13.7068	2.53577	0.658717	10.203	3.84993	11.5615	6.66318	24.6014	19.2067	27.1055	48.3764	2.81671	31.153	11.5654	17.9562	30.758	4.14199	1.25065	18.1109	0.0299987	0.73913	10.1917	0.126847	94.6869	26.8397	4.84902	4.14787	11.2839	4.88272	64.7593	36.5528	27.2651	32.5154	3.50553	6.71521	1.09115	45.0008	1.50217
Tph2	0	0	0	0	0.222311	7.82795	1.22869	0	0.0543115	0	0	0	0	0	0	0.626735	0	0	0.0409648	0	0	0	0	0	0	0	0	0	0	0	0	0	0	0.643848	0	0	0	0	8.94619	0	0	0	0	0	0	0	0	0	0
Cnp	95.0328	0	0	0	0.0777672	0	1.04456	0	39.234	0.104617	61.1182	50.8382	17.06	2.75343	43.8386	1.38219	39.0291	52.506	0.62672	4.53009	34.2836	28.1005	69.5145	56.4476	58.3284	61.4757	57.3259	12.8869	149.479	8.20215	0.152745	36.0675	49.4472	0	0.210278	57.5425	11.1474	2.96786	5.45009	107.249	16.663	49.2805	49.6608	35.4172	42.0516	13.1671	48.6034	102.943	194.262
Odad4	0.298359	3.41779	20.243	5.57364	17.852	42.7107	61.4518	9.63936	4.18618	4.70921	10.2994	2.24077	8.02558	5.76847	4.89601	7.17223	4.60764	10.0251	8.46296	3.8925	4.61249	4.94216	11.9805	5.02315	8.85714	2.15992	4.80653	5.57473	4.52814	1.84552	0.0373388	0.23576	3.9631	4.36803	42.4276	4.6874	25.7365	4.99417	80.6737	23.2099	11.3742	5.08874	3.41777	5.94938	1.96518	2.65595	22.8422	5.8106	4.71633
Sulf2	3.51188	15.9521	38.9462	20.0925	0.19664	12.018	21.1059	8.56237	63.265	0	6.05642	26.3102	8.60196	52.2302	2.67796	10.6765	0.970843	40.5255	11.8908	54.8746	10.17	35.018	59.4613	15.2448	1.40088	11.621	26.2513	15.3917	75.6768	66.7226	0.0153081	64.8944	7.4738	0.21074	2.0488	0.122089	3.23527	0	8.271	5.13973	0.693993	34.6051	1.17424	0.59954	10.2477	1.06525	0.561286	1.21277	11.0627
Sod2	473.596	162.434	176.817	214.089	38.3097	8.45108	55.9433	2.23462	225.765	134.58	127.435	134.414	113.9	360.448	142.225	80.6563	171.183	122.839	163.104	136.714	110.188	67.1658	142.972	159.075	12.5763	141.553	156.358	213.173	51.2046	203.837	0.230177	296.656	128.946	57.2654	28.0972	115.883	8.98533	25.6625	83.7703	29.7006	203.351	108.19	97.7953	231.313	46.5588	208.849	167.323	111.123	53.7007
Tmco6	59.5636	0	0	29.009	0	0	14.9224	0	0.284914	0	0.400333	40.886	24.2157	0.171127	0	22.1071	3.98905	1.07439	2.51942	1.92718	0.374604	15.5281	5.49709	2.95109	0	0	22.3646	7.89247	5.06627	47.385	0.0212885	1.08537	0.0891412	1.06916	0	34.0807	0	9.56176	0.0327943	101.533	41.817	10.0208	9.52178	9.0181	21.7532	6.00228	14.2977	32.4115	3.5589
Stambp	60.8453	0.128188	9.98177	86.7694	6.31526	2.3658	11.789	0.308925	52.5447	4.23063	0.986533	1.76851	35.5382	0.251139	0.331507	56.1619	2.41392	52.4159	13.3261	22.7338	15.0313	112.281	104.013	10.6742	0.961165	57.8543	52.5914	67.4348	7.06669	25.9443	59.9028	125.343	101.281	0.359432	4.65484	38.1959	1.41675	1.34349	27.2704	3.5497	20.458	30.215	10.8938	14.9818	93.9706	31.0631	0.629338	59.4989	20.7862
Ezh1	7.8981	5.65428	16.0164	369.134	46.8684	49.7689	82.4994	96.8694	34.3165	48.3248	112.952	76.6451	34.2522	93.9678	103.936	40.8672	30.7375	38.689	82.2274	76.2246	99.6563	33.842	59.6391	70.4487	60.2197	88.0464	70.4406	39.4122	42.7292	41.4348	0.80316	58.927	75.2466	155.212	33.4299	58.738	201.108	82.9254	51.7172	20.2869	106.391	81.6703	67.5056	71.8128	81.5992	35.181	83.0671	42.092	20.0532
Hap1	0	0	0	0	0	0	0.236083	0	0	0.0315112	0	0.275666	0	3.64825	0	7.04551	0.156406	0	3.77965	21.4857	8.26167	10.6822	3.77478	11.6894	0	0	0	0	0	0.654026	0	13.3205	0	0	0	4.75021	0	0	0	0	0	1.79446	7.95745	0	0	0	0	10.1219	1.60157
P3h4	0	4.58475	178.535	0	0	0	20.0246	0.698663	50.5394	0.02205	0	26.9821	3.31101	4.32233	3.01403	11.4404	4.39774	90.9398	22.7785	67.2923	29.4277	28.2674	67.3644	48.0403	3.82059	15.9884	48.98	10.7666	105.118	85.5104	178.17	36.3633	0	112.933	0	69.6563	135.102	0.419543	0	30.0452	19.4329	30.6223	34.5883	35.7815	55.5077	12.8349	0	25.9276	34.8407
Ctnnb1	166.007	263.795	187.915	275.788	47.3474	55.7579	24.1652	45.7719	119.812	205.096	483.844	390.056	175.029	245.941	400.913	387.01	393.74	263.963	264.312	364.37	331.207	288.666	228.341	223.246	445.666	490.139	380.477	186.416	115.689	513.064	28.4418	205.561	376.758	868.713	0	624.9	196.058	388.991	126.925	55.1451	452.325	387.559	396.052	312.33	288.429	381.572	404.776	216.616	166.816
Eif1b	62.7144	29.757	0	5.29998	0	0	0	0	112.724	46.6981	47.4155	85.1658	35.3725	82.5033	42.5952	93.8097	72.7789	129.43	80.616	17.0447	161.596	46.5702	103.204	54.6229	91.2652	93.5738	59.0445	17.9079	129.75	67.541	0.0825768	44.0764	144.094	69.1899	0	35.3191	0	40.3974	46.9882	3.67127	33.4476	70.0333	75.1736	95.6935	75.999	56.5432	33.6047	55.5016	23.4438
Chrd	0	0	0.16624	0	0.676401	0	0.498599	0	4.27127	0	5.53698	1.17236	30.599	36.4512	0.655373	0.0866871	6.23935	50.9716	0.4358	0	1.07932	0.437338	0	0	2.16131	0.0200928	0.838896	0	0.0331399	9.64535	0	11.383	0.194059	0	0	0	3.81965	2.10699	1.96147	0.584949	0.521906	0.845861	0.207805	0.0771694	0.546161	1.41475	0	1.93517	0
Psmd2	68.7472	100.147	134.193	34.0844	11.1001	506.252	0	26.8685	145.6	193.908	56.6045	115.826	86.1774	149.879	85.9781	120.871	102.966	137.421	221.085	215.179	92.4368	100.933	180.071	172.817	76.7917	179.368	74.646	104.831	99.3099	103.796	12.2026	59.788	66.1729	360.076	1899.08	86.1111	158.395	76.1737	220.906	73.2783	71.3103	147.859	104.026	100.822	234.598	92.3239	213.853	127.192	93.8544
Syngr3	0	0	0	34.0632	0	43.1146	6.79717	0	0	0	0	0	0	19.8984	0	0	0.0750515	0	0	0	0	0	0	0	0	18.3686	0	0	0	0	0	0	0	0	0	10.0202	0	0	0	0	0	0	0.338031	0	0	0	0	0	0
Vars	14.364	47.7342	0.823273	341.496	0.160593	0	13.2643	0	29.1085	111.714	40.3299	87.5565	0.691048	59.5188	42.6906	26.4464	13.7533	39.842	104.235	49.3034	38.1299	63.4977	0	19.5914	75.9688	52.2533	64.6234	35.6191	89.7338	37.8949	0	21.4911	5.98917	0	0	52.9325	56.8019	33.7375	15.7255	0	29.3057	43.1323	66.8116	97.4502	111.422	70.8377	63.955	17.3356	73.2539
Vwa7	0.0338925	2.79099	0.786015	0	2.52636	0.0965991	6.16586	9.21825	1.02536	0.0250043	0.899916	0.276332	1.2632	1.1622	0.528	0.707443	2.94584	0.429013	0.805625	0.444356	0.386824	0.368621	0.12227	0.954571	18.7844	0.632477	0.10701	0.902683	0.335188	0.245745	0.529102	0.0656812	0.444235	3.11611	2.17018	5.68465	2.06214	4.52228	1.16273	9.33851	1.77365	4.98738	13.2653	1.6486	8.96213	2.34219	2.39446	7.54366	0
Hspa1l	0	0	0	0	0	0	0	0	0	0	0	0	0.544077	0	0	0	0.954136	0	0	0	0	0	0	0	9.67486	0	0	0	0	0	0	0	0	0	0.271014	0	0	5.37089	0	0	0	0	0	0	0	0.414084	0	0	0
Slc44a4	0	0	0	0	0	0	3.17939	0	0	0	0	0	3.88173	0	0.402807	0	0	0	0	0	0	0	0	0	0	13.0006	31.5808	9.87323	0	0.0397163	0.422275	0	0	0	0	0	0	0	0.260272	0	0	0	0	0	0	0	0	0	0
Msh5	0.167997	0.198957	0.0535043	17.1075	2.03795	0.812624	4.44559	24.8914	1.66229	0.490749	0.416623	3.27185	0.220261	27	0.520153	0.302939	16.3291	0.313695	0.816274	0.910246	0.099449	5.1815	7.32466	1.63057	11.2278	13.9634	13.2327	30.9152	0.450722	0.890315	0	1.10223	24.3353	3.5367	0.316082	15.8827	2.05978	51.9015	27.4671	82.4605	18.7926	7.1832	14.3954	19.0442	7.50706	21.6035	35.7106	11.4634	1.11007
Abhd16a	251.87	0	273.212	335.766	34.8275	0	0.484489	0	144.118	235.377	167.382	239.249	80.2734	225.368	84.55	84.8046	196.208	213.099	209.044	217.532	236.136	143.478	91.7242	203.513	128.35	185.51	144.189	244.268	129.104	84.5687	0.206187	109.102	131.949	113.472	0.13418	95.8613	5.23911	63.3266	42.7799	0	374.521	214.209	171.221	163.803	184.69	419.226	184.675	208.432	148.334
Neu1	5.61219	8.49189	61.3324	81.4131	16.766	4.99279	5.88884	28.6093	141.327	0.191446	26.8883	3.13105	6.12431	83.4048	90.0563	252.843	44.9803	61.4554	58.3886	52.8603	61.7993	50.3297	38.0583	59.1664	85.3177	59.9823	36.4898	23.4147	7.06327	44.6917	2.04133	0.281162	20.3636	1.00959	98.7705	69.3063	10.3732	105.378	254.67	14.4941	128.741	34.526	62.5209	61.9369	24.2254	7.84509	45.1675	10.3391	5.54463
Ddah2	164.863	175.753	0	84.7261	27.7855	0	0	0	85.2267	182.812	67.2464	68.8574	47.9693	94.6394	26.1276	21.6782	249.664	92.7323	92.8361	84.1952	57.6472	41.0204	44.3216	36.0832	156.323	182.845	59.9984	53.8085	77.7444	20.1296	0	138.67	242.604	277.98	0	291.502	298.272	303.007	131.53	210.984	187.839	355.161	315.151	245.34	292.079	146.839	234.138	189.525	131.088
Clic1	402.491	440.269	265.704	270.755	54.038	62.5289	126.75	9.44494	236.957	412.71	127.167	312.675	35.4445	263.865	230.543	148.23	460.732	394.498	271.577	267.457	338.953	288.908	137.243	339.257	577.449	277.743	263.709	401.255	330.374	390.091	0.876421	327.519	532.373	464.916	693.442	418.45	459.99	578.846	310.847	367.819	590.003	563.757	444.874	720.113	454.67	574.674	477.621	508.708	294.843
Lsm2	10.5076	40.8785	103.552	80.0535	13.3516	2.46427	45.9592	8.7829	31.5155	119.473	7.42484	26.4801	55.8284	36.4821	5.59289	25.1759	22.8325	40.4801	29.1933	50.3612	82.9058	45.5546	43.4823	53.1335	5.38958	44.3337	36.1895	18.4842	29.4519	4.62163	0.68327	84.0938	3.01803	152.389	32.7726	36.725	87.6062	36.7981	152.093	17.505	40.856	11.4641	32.746	30.3308	26.1226	18.3359	31.0045	34.0476	39.2183
Pole	0.16138	1.63055	24.2296	4.31183	7.27029	443.698	32.8098	211.58	1.47931	7.70648	1.34992	57.648	35.2934	1.98952	4.20767	7.77254	2.48201	20.3323	7.23043	2.24951	3.06103	2.66559	50.3652	7.49434	3.11233	0.862069	3.23701	6.077	2.15985	1.60715	9.19324	1.08882	2.1589	1.44432	8.91921	1.61693	93.3561	24.3797	12.5056	10.699	4.55189	1.37366	1.58167	1.90915	18.2867	14.2627	1.1174	1.26469	28.3329
Atp1a2	21.9057	8.37844	81.4999	7.34502	6.36577	0.794577	40.3476	4.00818	53.5925	18.0904	1.03303	1.45118	19.5018	29.2051	34.7828	0.843541	48.4232	86.3014	17.8093	20.6405	2.17048	2.71848	58.1765	0.538793	3.64136	28.2662	82.8606	49.6719	136.817	48.1957	2.963	16.6655	0.654275	5.60256	0.467704	81.5892	0.998622	2.67378	2.6343	3.52376	7.33952	40.3137	4.73427	7.84556	1.38508	34.1248	1.84623	16.2458	107.677
Casq1	0	0.0404555	0	0	0	0	0	0	0.919118	0	0.0174446	0.269346	0	0	0	0	4.98046	3.09458	0	0	0	0	0	0	0.0153354	0	0	0	0	0	0	0	0	0	0	14.5135	0	0	0	0	0.360291	0	14.0062	0	1.91079	0.39638	0	3.15404	0
Stx1a	0	0.497511	0	0	0	0	7.76475	0	3.3554	29.9117	0	2.19452	14.7267	4.72688	28.8191	0	18.2235	0.0152608	3.46746	28.4633	8.13873	3.49641	22.2912	0	0.525654	18.2046	11.9076	1.16322	2.09595	7.60657	0.0983098	0	16.1147	0	0	0.118341	0	49.2152	0	0	1.16748	9.94834	15.4992	1.78145	43.2181	5.43809	6.46815	11.7915	0.426478
Zfp775	10.6311	0	0	0	7.5662	0	4.28751	9.34537	7.88946	1.76319	81.8306	1.14123	0.696223	0.0480428	1.19746	0.315078	0.466902	29.148	1.08895	0.201152	0.212915	13.7853	0	0.352637	0.102711	7.47919	1.84512	0	0.210673	19.7644	0.0371805	1.03207	10.5983	1.81135	2.49925	1.04082	0	0.204207	1.63914	7.10831	2.70338	0.254551	8.08568	0.309155	0.867801	18.909	0.723289	7.80202	24.9206
Scube2	0	0	0.243686	0	0.140145	0	0.284253	0	13.9416	0	0	0.025807	0.303344	0	5.33946	0	0	0.005006	0.170618	0	0	0	0.0442123	0.253816	1.60387	0.30269	0	0	0	0	0	0	0	0.0333774	293.564	0	0	0	7.54544	0	0.0505976	0	0	0.423952	0.0414846	0.0584053	0	0.414628	0
Mrpl49	45.9117	115.101	45.4327	0	73.8417	0	0.664485	0	0.459498	43.8582	2.25029	46.9474	46.2471	30.0231	34.9144	1.77679	17.3232	50.1666	30.8403	31.5	31.5313	39.9832	30.836	40.3767	19.8209	39.0333	34.0371	44.4417	24.1361	120.637	0.106353	13.9224	19.9333	108.276	0	62.6141	27.4342	12.9693	75.2087	0	0.357484	59.1709	13.1382	7.28011	96.2538	42.5216	35.7326	26.4052	0.673141
Dennd2c	0	10.9253	55.3265	26.3624	126.941	31.1758	99.3006	35.0292	13.6276	8.9127	6.80869	30.0903	43.372	17.2198	21.2472	53.5338	11.226	8.88475	16.4141	41.769	46.8235	29.1687	2.42866	20.693	45.3576	23.9544	18.4951	26.525	1.40698	13.267	0.208799	1.28065	6.8951	6.26784	4.21277	17.5427	37.5533	14.4005	10.316	43.2707	10.8706	11.3262	6.49205	25.9574	7.2724	1.93106	22.2649	17.4585	2.09569
Mark3	6.64671	22.2496	71.6119	141.741	225.839	118.76	421.246	301.578	57.7092	24.409	200.233	103.192	89.1343	83.7328	161.963	131.624	63.5531	62.0645	89.5445	59.0025	99.0849	86.6378	156.92	149.296	95.3328	59.7188	88.9075	41.4021	75.7304	52.7285	109.548	31.3252	76.3715	54.1857	195.424	128.877	348.034	98.3307	159.509	262.127	80.7845	101.793	95.234	110.017	102.575	70.0723	50.2089	60.5562	72.239
Gatad1	35.888	176.015	319.298	26.9607	0.679679	5.04471	7.8453	77.7088	34.9882	1.21623	6.73567	129.439	6.93339	11.2652	25.5586	31.4128	21.4141	72.2816	17.2113	76.7601	37.1127	9.38581	14.8636	89.0536	25.6177	12.1987	47.1673	19.7817	92.9323	29.1734	687.706	62.4254	58.0755	5.10156	0.0658145	116.126	24.2363	15.1381	40.878	0.969931	32.5941	21.1384	30.3536	51.6447	44.209	19.1763	34.6204	42.0139	75.8252
M6pr	239.029	236.711	8.36449	253.025	15.5945	395.534	3.45093	0	232.815	129.654	130.393	30.1542	209.959	146.281	41.5267	98.2016	209.428	197.377	146.635	144.25	175.032	177.408	63.4829	141.927	75.7717	129.702	81.3121	133.331	193.261	37.1351	0.507397	260.412	98.8635	105.228	0	108.209	1.98233	192.103	3.9097	36.9022	65.9261	128.594	36.9202	47.1441	91.7151	117.363	139.014	183.086	162.109
Lrrc8a	322.504	246.455	59.1225	164.335	103.421	91.6726	61.9271	215.893	139.56	55.5914	199.398	283.416	280.917	193.792	286.926	208.792	193.639	172.487	286.759	298.984	206.005	292.527	379.281	420.556	342.91	236.339	270.878	239.39	111.397	184.627	25.2349	365.645	837.505	639.85	403.94	429.759	335.816	242.424	174.55	430.189	403.798	339.471	403.787	469.854	616.469	365.653	762.351	480.253	258.918
Mc5r	0.0519103	0.146507	1.63196	0	2.63987	2.07371	23.1152	3.1977	0.500492	0.0709189	0.629634	1.02083	27.6218	13.0957	1.70769	0.66289	1.3089	0.366712	0.319107	0.461075	0.229832	0.175609	0.205767	0.188973	0.474724	0.649068	0.614586	0.200014	0.366122	6.18458	0.112653	0.179881	8.44568	0.194121	1.94317	21.5569	1.27301	1.79134	6.75146	2.11491	0.614618	0.193754	0.14145	0.460211	0.386757	0.0679829	0.11243	0.271707	20.2178
Ppp2r1a	184.947	265.398	207.512	89.288	336.554	0	50.4135	0	112.657	263.273	78.2602	252.786	226.801	127.106	250.715	153.954	199.224	165.394	204.228	262.475	216.387	244.326	288.776	142.159	95.4489	159.972	181.855	302.573	117.258	237.98	2100.95	301.611	223.366	105.436	0	154.517	355.968	461.506	86.7871	0.543666	99.8013	258.116	144.598	145.368	207.214	237.356	244.697	194.51	199.703
Fance	15.9676	17.2764	37.335	55.1159	42.7915	22.7165	142.444	22.5906	60.9092	28.4126	3.4733	20.9171	98.76	67.9176	34.867	83.0574	33.889	30.3789	32.5487	10.294	22.8074	14.6138	11.5642	42.2466	53.5042	2.85097	24.6817	11.1787	77.6677	7.33823	4.54328	62.2736	5.70665	18.5315	35.1855	15.8908	43.7372	67.3953	9.39249	26.8159	84.3938	62.3459	26.2288	15.1371	1.47529	1.48689	16.3541	11.5913	62.9502
Tinf2	11.1997	1.62229	49.0738	15.86	10.599	13.1597	149.571	19.0014	42.6455	4.73182	125.112	3.9219	35.9934	42.9716	100.752	47.7647	40.4778	36.7195	22.7867	1.71904	25.6724	48.6355	29.8834	33.1484	30.4326	59.9709	41.4317	27.7536	32.9979	24.5894	0.471254	18.0446	44.7614	120.494	267.088	7.14356	76.0056	39.7106	148.981	101.184	84.0351	18.0612	67.4444	8.85825	7.57985	24.8291	47.7051	62.2798	64.4027
Tssk4	0	0	0	0	0	0	0	0	0	0.0400407	0	0	0	0	0.65024	1.21978	0	0	0	0	0	0	0	0	0	0	0	0	0	0	0	1.35383	0.0481568	0	0	0	0	0	0	0	1.28554	0	0	0	0	0	0	0	20.1046
Dus3l	61.0978	0.0586511	26.9636	0	2.10515	0	27.0472	0.0938485	10.0054	23.5198	30.3286	58.1623	9.49105	120.536	0.701698	75.0093	67.2579	53.9572	20.8743	53.6314	45.7728	34.6223	60.3895	53.9356	8.47512	34.3442	39.2571	78.8247	67.3756	71.5558	0.0282798	98.4133	8.67238	0	0	51.2234	0	0.139788	0	117.845	0	88.0448	45.7069	59.5601	64.7827	65.1897	40.5954	54.2841	74.0486
Gtpbp3	6.09031	46.9936	130.171	23.3174	16.3234	7.6019	56.7839	15.931	18.3699	5.48028	6.71975	20.519	5.58813	17.3446	14.4444	26.0584	60.3297	3.22005	45.0628	71.7917	70.3264	26.2722	4.81725	51.1473	2.8343	21.7675	15.9371	11.8375	18.9851	1.99754	0.187772	2.95695	30.3387	158.254	1.53754	16.551	15.1612	142.196	9.23712	13.095	119.807	59.0856	60.6322	7.55321	34.7965	67.5773	3.9013	33.8211	9.43848
Tgfbr1	17.9594	8.01913	69.4937	67.5192	67.7507	39.3111	103.559	99.1693	46.2878	14.047	7.42535	7.97877	39.3742	11.0941	11.2937	12.6308	24.5997	15.8659	3.08137	5.6459	7.02391	17.1041	13.8887	6.59509	6.18009	19.9488	14.4818	24.1643	24.5839	18.1717	0.114492	9.30046	23.5079	11.3777	58.5065	2.13894	60.6433	69.3129	56.2158	101.88	35.9783	7.84338	27.6556	17.763	15.5638	17.5963	17.3715	15.0038	8.92334
Homer1	4.64305	0.0253515	0.493258	0.764795	35.8322	19.5871	10.8042	20.6908	43.1951	3.69552	30.716	10.0299	10.8624	4.65793	38.4921	4.58943	9.30702	21.7426	11.3136	13.4285	7.04429	7.49425	0.906394	4.83847	10.0439	17.5624	22.0405	48.3448	13.6257	19.2732	2.96944	10.768	8.86615	0.100842	3.5635	3.23336	0.784581	11.6797	70.12	92.0955	1.18847	1.27986	11.4691	5.17061	9.39568	21.6483	3.15056	9.58148	25.813
Rad51c	0	22.8606	7.41933	1.21186	2.43502	0.779873	41.9906	32.5035	0.535547	0.0566683	4.01497	0.340557	4.44109	1.90384	0.564713	1.47252	0.581914	0.853044	21.2612	0.379327	0.176411	0.844052	1.9581	0.883276	1.49327	1.55886	1.15343	7.57964	2.23198	1.22248	0	0.117716	3.92652	7.68829	167.806	8.09502	17.528	41.7588	4.12765	13.2684	5.53626	13.3356	0.388042	3.2636	0.157238	1.32072	0.690965	1.2036	1.64352
Gabrb2	0	0.226747	0.120926	0	0.134466	0.387912	11.3854	0	0.0229256	0	0.0211101	0	0	0	0	0	0	33.9138	0	0.313412	0	0	0	0	0	0.0540073	0.121422	0	0	0	0.0221923	0	0.0188956	0.62107	0.0550071	0.0354708	17.6634	1.55094	0.0205208	0	0	0	0	0.281107	0	0	0	0	0
Cav1	440.51	661.146	122.269	435.92	336.707	97.4758	46.1365	348.044	502.235	156.664	655.75	1137.28	573.007	986.203	856.74	1060.03	1517.7	474.102	1441.43	708.161	1132.45	1408.66	1150.83	1196.42	1107.58	710.212	865.766	704.032	891.999	1009.04	26.353	822.621	820.11	854.877	0	733.174	29.54	718.04	133.118	430.121	1041.06	1653.81	1378.29	1255.79	1732.26	1469.93	1004.76	1536.46	979.641
Arpp19	70.4265	64.2556	37.1122	0	0	16.4741	21.6066	43.4083	69.5973	90.7944	56.6633	141.52	33.277	64.1661	80.2803	63.4613	74.935	80.8578	84.0599	99.2978	57.0557	114.818	71.5099	53.8861	36.1983	102.09	70.848	47.0526	36.9146	67.2315	244.165	43.2505	83.0991	0.0219151	0.247092	66.1475	30.6657	37.6885	106.735	41.9417	38.4584	50.7277	63.3079	82.7922	80.8663	64.8689	96.0912	52.562	44.5694
Bcl2l1	74.67	108.108	191.401	75.3071	76.4289	1.27596	11.6368	18.8093	32.1042	42.7379	8.85246	51.9807	92.155	86.3293	122.65	63.6046	124.856	164.712	67.1857	52.5332	47.8955	221.465	77.3261	185.153	173.53	58.2922	143.097	102.82	63.4514	222.26	0.703541	66.1173	292.804	259.962	716.55	142.528	58.7894	189.526	35.6343	151.67	89.7058	142.757	200.468	221.584	233.1	254.913	265.881	114.54	162.162
Khsrp	1.63331	65.8479	57.4622	65.0648	30.4848	9.933	45.7282	12.2288	13.2546	34.4525	29.1741	38.8402	18.4613	35.2882	12.9645	13.9091	32.8234	34.8564	37.9685	41.4539	21.2491	32.1632	25.897	12.7882	12.5803	27.9752	38.8593	23.9955	28.9467	33.4715	0.138493	33.6704	28.5314	42.7002	4.521	30.8523	27.8226	25.8348	47.7127	17.2521	10.225	9.97834	9.76947	20.9962	39.2555	32.3781	14.8174	7.02026	69.0132
Dio2	0.496765	0.294333	2.35488	0	8.34713	3.22667	13.1823	8.1668	0.583467	3.75186	1.38969	0.814682	1.74759	0.522017	0.839356	0.539716	0.987625	2.10519	0.479731	1.02974	0.527467	0.857444	1.19081	0.565577	1.84706	0.707601	0.813165	0.840144	1.64788	1.14997	0.567587	0.556118	3.78141	1.26323	3.48288	0.761399	14.4549	2.94821	9.11368	4.89359	20.7569	1.70673	1.31461	1.39178	1.20628	0.61222	0.605882	6.51305	6.55005
Ccdc124	122.201	165.361	0	34.9361	0	140.289	0	0	59.1871	117.471	92.5049	79.7264	75.7373	100.223	54.403	40.1658	102.919	61.3011	48.1954	153.852	50.405	71.2375	31.9155	64.9247	210.211	70.1998	77.6352	35.5827	71.0324	50.1813	23.6864	134.874	39.5741	36.5288	0	23.5223	1.96038	64.4581	2.20958	0.618074	51.1357	71.7601	103.251	89.6116	72.2337	82.2204	68.32	67.9477	75.8215
Cct4	263.68	177.936	616.439	30.6115	0	102.652	32.238	4.21917	229.327	230.278	364.848	174.584	58.1123	292.352	202.642	213.935	122.944	138.582	266.164	172.582	208.408	304.066	292.012	207.034	192.858	258.142	186.757	230.778	198.425	225.107	0.601209	231.42	128.915	120.114	126.907	215.719	184.703	114.601	30.6722	108.568	323.888	256.514	188.438	218.826	158.149	149.264	150.379	219.015	119.89
0610009B22Rik	42.6459	0	55.0014	19.7796	39.2257	0	0	0	25.4681	21.5164	26.4162	18.1268	3.58577	38.9305	0.930202	8.46087	10.1064	43.287	6.01438	23.1333	0	11.3737	46.8889	23.5089	8.28618	3.57019	3.20494	45.5451	0	26.1035	0.083257	0	5.85947	0	368.684	24.0519	0	30.2906	53.9685	0	26.9789	19.235	11.814	19.2612	15.8926	3.75294	29.5676	21.4883	22.4144
Cpt1c	0.336201	48.3741	12.6566	12.5726	83.2913	12.1963	64.9677	82.136	9.02974	27.39	3.02109	20.6461	70.8467	78.1518	52.4728	17.4774	9.8746	71.0669	31.9559	7.72928	33.7883	16.2889	12.1038	44.6751	11.8985	25.6983	42.4905	8.12038	15.2383	13.648	11.0276	11.7247	5.67361	12.2552	14.127	59.4292	38.2834	11.8898	18.5274	7.26331	5.72069	8.6677	15.9444	3.79524	2.67434	19.954	3.06897	27.7628	16.7358
Twist2	0	0	0	0	0	0	0	0	0	0	0	0	0	0	0	0	0	0	0	18.1922	0	0	0	0	0	41.1367	14.668	0	0	28.0494	0	36.4316	0	0	0	0	0	0	0	0.573063	0	0	0	0	0	0	0	4.33512	0
Zfp655	22.8833	0.0287715	0	76.4316	87.9872	17.1365	40.7247	0	18.0896	0	138.965	75.2682	64.4546	82.4958	58.8379	43.4023	63.9042	55.3342	59.3068	30.8043	44.5167	50.4421	74.5188	57.9542	41.1775	45.9018	55.9084	70.8533	41.9678	45.3572	0.172096	41.533	15.5708	0.219087	11.8412	57.0967	69.916	52.8884	144.307	34.5467	109.518	42.3576	43.8699	32.4484	34.264	62.7026	9.12216	22.3296	111.059
Rhoa	270.645	506.761	25.984	102.158	489.481	249.552	79.8731	352.554	485.812	268.243	193.658	435.752	458.347	596.564	393.436	491.495	582.656	547.031	471.208	479.647	410.881	632.02	529.64	426.931	572.359	464.99	460.635	424.769	548.784	734.052	33.2077	608.783	524.425	731.823	29.2927	532.828	143.937	410.432	486.266	100.231	520.235	692.551	676.758	667.146	672.155	500.329	322.998	611.515	495.952
Zmiz1	152.216	30.7502	1.49165	276.412	96.6825	2.25092	23.819	221.128	76.7486	128.112	193.373	190.632	41.5266	117.757	273.991	75.435	74.5648	45.8377	110.12	144.53	203.752	123.148	107.176	82.1175	91.8814	68.5001	131.45	65.4216	192.131	58.8213	0.568062	163.146	181.947	103.737	0	237.657	116.35	55.1513	14.6118	116.182	99.1091	54.7323	80.1894	140.98	121.455	160.64	40.9876	102.025	99.9539
Ankrd26	78.251	0	0.644107	4.54475	6.20727	4.3313	6.06298	0	35.1906	9.85801	0	1.81199	25.013	0	0	7.70308	11.2235	50.9922	18.2343	7.59091	2.10668	0.150243	3.70851	11.4396	0.0755513	14.4639	6.45179	0.0303242	96.9225	45.8859	0	0.27352	0	0	0	6.2392	3.97554	2.6214	0.808338	0	15.5619	18.9068	8.24158	0	0	17.6292	33.5214	0.0822107	76.6171
Aldh16a1	84.7773	6.16939	446.296	79.5005	12.4817	3.19036	43.4389	30.115	6.13402	81.6714	195.477	6.81877	66.2809	79.555	87.5682	17.4585	16.2223	61.406	116.311	5.74232	59.6566	37.096	23.0501	66.5992	27.1443	16.89	53.8933	43.9635	85.5586	43.5011	313.545	108.03	36.3621	5.06128	20.5426	14.6693	217.276	12.8637	29.0889	9.64469	63.1048	16.4307	71.5949	31.5347	134.318	15.8581	21.4525	19.1346	36.2118
Hnrnpa0	27.9435	95.7064	13.6503	35.3912	16.151	0.179226	5.56205	137.145	19.1178	28.7376	102.531	91.408	140.343	54.5678	62.8138	60.4139	37.0981	26.5547	68.6682	63.4397	85.069	94.0298	58.9405	184.134	87.9516	83.4816	58.5094	92.5824	87.149	73.5806	53.2255	46.0517	141.563	82.4373	0	68.7705	11.2985	209.485	48.143	19.3949	63.1095	63.6169	89.7166	77.7728	181.618	88.4114	75.2518	179.536	110.064
Prrg2	11.2427	50.1715	141.033	9.57152	0	0	2.14932	0	3.93361	35.3737	0.0544491	55.2068	85.283	23.7271	40.3963	14.3752	19.1306	5.97585	36.2259	59.4701	32.7417	22.6262	33.4396	25.215	9.29406	36.7363	7.84695	1.56844	14.7067	28.6605	28.0148	31.144	11.03	43.4997	412.215	27.5945	91.2547	13.5544	9.42987	0.0899473	83.9078	86.1854	78.8737	56.4163	85.9381	64.6203	78.6888	8.89203	10.8004
Hnrnph1	104.088	43.0936	162.268	398.681	93.1652	180.201	30.237	79.3271	159.289	129.576	336.2	258.477	320.05	276.965	255.651	267.007	240.825	410.252	260.735	256.008	259.09	174.23	233.852	253.297	424.056	238.759	198.722	255.641	155.726	157.776	74.9222	191.204	319.848	117.878	336.784	237.821	275.644	233.305	179.161	301.268	349.892	299.545	294.886	315.919	255.953	280.146	313.069	319.477	213.083
Ift43	116.943	96.4951	0	243.492	15.0589	78.0525	23.5883	0	73.5837	60.1594	17.0633	27.88	39.2915	25.1484	54.577	116.759	21.3055	51.0919	96.8315	207.551	111.657	177.402	220.058	134.379	14.2866	87.9089	103.85	90.0369	110.907	179.814	237.476	85.3124	21.4849	68.9124	0	51.5049	30.0252	27.9858	0.0425783	0	9.33848	63.7138	8.16587	32.3282	13.3275	14.4148	0.0740963	22.1476	133.914
Id3	1513.54	320.977	41.4017	487.898	105.137	93.1525	17.0917	265.669	1427.75	507.082	460.281	326.242	154.198	829.745	339.184	373.147	2455.93	926.1	501.382	268.963	241.381	729.781	248.659	446.387	1575.33	1106.88	436.148	231.979	770.973	838.453	986.615	827.801	1540.56	2059.17	1524.56	1523.95	526.434	702.527	1314.15	382.403	1767.86	1612.06	1547.32	1426.01	1007.52	1320.85	1366.32	1203.88	910.767
Arid1a	158.908	13.9248	571.147	84.2826	77.5573	1.30152	157.304	64.173	80.7581	197.503	292.351	24.8432	110.464	101.854	27.7651	85.8188	87.2884	25.3945	61.3147	73.6086	70.5298	175.577	66.7372	77.4345	288.414	121.594	63.3665	20.597	9.07327	80.9628	0.23081	76.4412	81.1994	103.319	43.5172	95.0219	53.3476	19.0098	98.2959	197.049	188.685	175.78	108.702	91.2915	114.863	168.78	48.1867	82.9447	40.3459
Crlf1	0	0	0	0	0	0	0	0	0.0684929	0	0	0	0	0	0	0	0	0	0	0	0	0	0	0	0	0	7.29586	0	0	0	0	0	0	0	0	18.0729	0	0	0	0	0	0	0	8.28436	0	0	0	0	17.9272
Ctsd	410.705	496.494	563.583	820.517	410.809	353.005	98.6203	506.954	323.766	138.544	1404.51	855.713	588.237	563.198	782.738	1005.59	260.57	457.325	879.525	767.275	920.47	825.213	1151.66	741.183	180.148	463.995	551.31	421.875	418.265	484.366	58.8963	662.711	241.804	514.954	970.35	153.018	186.653	105.308	228.868	354.372	124.687	423.778	383.083	432.053	445.557	418.653	200.665	259.175	515.414
Rplp1	797.307	1015	2763.75	784.762	254.227	455.038	152.53	440.199	960.249	1430.18	576.073	1424.37	1020.81	1230.76	1126.86	1316.03	1160.69	1095.82	821.145	1373.81	1330.57	1210.94	1153.02	1135.38	1378.11	1277.6	1211.9	1587.62	1084.81	1347.37	1729.86	1285.64	1201.21	786.475	2.20543	488.615	744.064	817.031	322.765	420.497	728.111	791.319	807.933	1125.05	1028.19	1137.25	830.467	1248.24	1025.05
Hmgcll1	0	0.0550285	1.39941	0	0.677121	0.169124	7.36426	0	2.72224	0	0.0473406	0.150389	0.33232	0.216539	0.351793	0.623594	1.73775	0.59106	0.848923	0.702547	0.6172	0.432999	0.426244	0.489368	0.373362	0.337358	0.39374	1.16664	0.185443	0.289614	0.132348	0.0563305	0	0	0.0357836	0.692885	0	0.438139	1.04043	0	0.088782	25.696	0.199498	0	0.181907	0	0	0.460795	0.250822
Ttc9b	0	0	0	0	0	0.267903	0	0	0	2.84924	0	1.22608	0	0	0.0491415	0.024623	0.0729364	0	0	2.73184	0	0.196906	0.0414328	0	0	0	1.31044	0	9.37466	0	0.112554	2.78075	0.313021	0	0	0	0	0	0.390179	0	0	0	0	0	0	0	0	0	0
Phox2a	0	0	0	0	0	0	0	0	0	0.0215478	0	0	0	0	0	0	0	0	0.0401712	0	0	0	0	0	0	0	0	0	0	0	0	0	0	0	0	0	0	0	0	0.900265	0	0	0.937053	3.40976	0	5.40229	0	0	0
Abhd8	41.6741	7.91379	1.98638	44.5057	2.35724	4.65942	10.5964	0.169978	39.2503	0.526719	4.06552	34.5309	0.705986	56.8506	40.6251	0.478073	8.18398	33.3889	37.9145	6.80709	4.40229	38.1736	3.2204	27.2782	53.6692	21.2553	77.2025	56.3001	15.6883	36.2268	0.0642455	35.2715	47.0897	3.47343	2.07229	38.3926	1.79074	5.01763	14.4219	0.270967	1.75718	48.4133	29.3148	69.0745	32.4359	37.8707	0.546675	26.1744	52.1314
Ift22	3.46919	0	0	0	0	0	0	0	12.9731	2.21814	0	92.8042	0	25.8336	3.90143	26.5836	15.9896	0.556925	30.1874	30.1556	27.1617	0.0930418	56.4633	20.9892	4.64786	3.54024	22.3308	23.7184	5.9566	45.9508	0.126028	41.4295	0.0182282	0	0	0	0	18.1983	0	30.5251	0	33.2427	40.2338	0	0	0.920818	2.81563	27.3657	13.1761
Fzd3	0.674736	0.0966493	0.924964	357.564	5.37791	1.29145	32.2536	10.0011	4.47559	0.528047	0.123504	0.713111	2.00257	1.58947	6.14369	2.46498	2.12883	19.8009	1.31269	1.13851	0.430196	8.04513	0.611341	28.0537	1.02385	7.903	0.612026	1.65638	2.87089	1.249	0.0817093	18.5057	0.578838	0.580479	23.0145	4.58468	3.05626	1.1958	4.67038	25.3853	6.86706	1.72594	8.07257	0.798873	0.885317	1.09024	0.334087	6.0636	1.89079
1700008O03Rik	0	0	3.77754	1.50132	5.62853	4.59391	22.0987	2.1372	0.311246	0.164134	0.17152	0.624981	0.730327	0.376224	0.699585	1.22476	0.526901	0.509861	1.46012	0.356741	1.088	0.644317	1.31138	0.506535	2.30485	0.757783	1.08975	0.488342	0.841463	11.762	0.508495	0.277961	1.26081	3.55933	22.6921	0.770182	4.20023	1.65393	5.3303	4.37132	1.63968	0.699912	0.426922	0.29794	0.529503	0.481205	0.400904	1.15894	5.70636
Mid1ip1	73.2201	236.429	1.74248	27.4416	0	0	3.39316	0	100.405	38.4148	0	26.484	0.0701177	52.4533	28.4187	30.171	50.9657	0.603218	65.971	69.8571	75.9735	33.5504	71.2157	54.1997	31.6104	145.962	81.9609	49.9917	22.4501	83.5381	0.0832571	117.881	19.187	188.754	0	37.3501	0	0.316147	174.684	95.3253	85.5367	99.3065	103.372	74.5676	12.5467	27.0553	0	52.3123	66.429
Ap2s1	85.107	165.471	196.195	131.082	18.2685	0	1.81068	154.536	89.0288	70.9299	135.673	85.1505	34.5884	142.428	105.759	86.8474	135.033	93.5803	66.5345	129.203	184.546	125.579	103.324	118.01	163.759	64.3074	79.426	97.8308	60.2862	112.875	7.38964	66.9113	96.5422	20.7486	0	11.3011	201.41	107.738	52.5349	1.23797	123.54	62.2238	80.9271	73.6526	103.413	135.074	72.9182	85.6969	154.323
Fgfrl1	0	3.08009	0	4.72909	0	0	0.963686	0	5.34877	51.4541	0	16.224	0	3.78156	2.78187	2.43903	0	0.773215	0	2.80593	23.9931	0	0	0	0	2.19379	0.481984	0	0	0.695143	0	0	1.07292	0	0	0	0	2.85514	0.0197197	0	53.9758	0	17.0206	0	0	0.0623247	0	2.68759	0
Brme1	0	0	0	0	2.67545	0	8.5078	0	0	0	0	0	0	0	0	0	0.511392	0	0	0	0	0	1.11313	22.144	0	0	0	0	0	0	0	0.022976	0	0	0.0291657	0	11.3636	0	0	0	0	18.2886	11.0206	8.46063	0	0	0	0	0
Fhl2	81.6923	0	260.214	16.3043	0	0	1.43799	0	284.458	35.2548	0	40.2926	0.350238	11.0635	5.2475	31.1444	2.31376	86.722	74.4246	15.8245	22.3544	45.6467	0	42.9147	0	133.055	49.8137	57.2946	361.554	77.1767	0	229.449	0	0	0	0	0	0	0	0	0	8.61169	0	0	0	16.4739	0	96.5568	101.09
Emc10	110.916	177.638	8.41508	10.332	0.0477937	0	6.24915	252.437	173.815	179.446	77.2456	134.811	84.627	67.0748	48.0118	86.2589	157.981	99.099	161.572	349.256	190.014	132.394	105.88	153.468	65.2673	123.905	236.783	174.589	201.543	164.386	17.1252	119.661	127.629	0.0397866	0	64.0714	12.2046	62.3694	45.5954	7.15666	138.697	228.162	155.28	120.562	168.991	125.614	258.783	180.832	81.9558
Clstn3	0	0	159.997	0	0	0	0.202986	0	0	7.80318	0	0	0	0.0353187	0	0	0	0.760951	0	0	0	0	0	0	0	0	0	0	0	0	0	0	0	0	0	0	0	8.02023	17.3373	5.45269	14.0487	0	0	0	0	0	0	16.4857	0
Fbxw9	13.3378	0.052959	284.169	102.044	0.635753	1.34895	0.916808	2.82527	3.9339	45.4051	0.0229171	2.17402	73.2601	69.171	5.71942	37.1705	4.44366	18.0205	23.2341	5.38537	17.787	28.9982	27.1173	24.2714	17.8796	20.8052	4.01756	0.219032	11.0862	14.0336	0	82.9231	6.37052	476.235	0.669124	60.1264	0.385274	0.291327	0.216601	0	23.4174	22.3518	49.3862	29.6206	0.0352967	3.60439	0.175322	39.8541	0
Spib	0.103353	0.403252	3.0909	3.98247	5.51884	1.50184	14.5693	18.6538	6.1271	1.35458	3.91709	1.88291	1.71513	1.00022	2.67455	1.32682	2.60676	1.27548	2.3709	1.92004	1.3103	2.25107	0.944459	1.26299	2.55387	1.18526	0.774887	2.09452	2.60213	2.90548	4.25043	1.55857	1.90371	2.74114	11.9007	3.9809	3.97745	0.814611	3.88771	4.58936	4.04659	2.86651	1.41362	1.84185	4.1456	18.18	2.6432	1.01159	8.06507
Fnbp4	49.0596	2.97692	3.26226	3.7424	31.7098	4.32868	56.9133	0	69.6011	12.063	59.2759	67.445	45.0798	80.064	54.92	102.237	57.0031	57.0383	51.3457	79.4698	163.301	60.112	116.214	98.0643	25.0242	94.7161	78.3707	47.6105	182.238	147.966	237.07	59.8633	74.535	206.231	0.827289	33.3805	0	20.8149	51.3315	51.5788	66.6393	67.8965	146.746	124.374	57.1949	39.2599	87.9717	92.9998	62.2388
Cers4	177.48	20.7349	7.01964	269.276	11.5121	4.32564	46.2837	61.2986	246.374	117.852	200.485	236.338	87.449	186.304	183.236	182.962	63.996	215.816	295.194	316.395	95.6246	226.047	461.458	339.258	66.3445	213.318	110.008	313.493	138.609	189.571	20.9924	122.608	70.351	81.1024	12.5151	222.531	33.0999	7.75622	23.9006	51.5898	65.5249	53.2431	143.888	246.177	152.143	85.4719	115.359	125.308	154.459
Scrn3	0	7.69763	12.1287	0	49.4683	9.9677	32.4589	10.2977	0.677392	0.00828158	10.2544	0.615195	2.26336	48.682	100.696	17.9394	13.4195	100.832	11.359	38.6801	26.3669	0.199662	20.2408	4.70334	14.5383	4.07769	18.0557	56.9582	88.6955	0.866941	0	124.441	2.17602	2.5563	19.672	12.4582	5.26229	1.65838	9.01035	12.4763	2.92344	16.1997	0.311911	1.16139	11.8077	0.286642	18.7697	7.30121	4.8113
Phax	119.964	181.508	7.24105	86.6284	0	0.197723	1.20077	0	49.3908	41.0367	117.805	62.8275	0.310722	55.5914	47.6347	27.6479	93.3308	26.1077	40.3634	32.9468	56.9477	54.7035	17.3719	59.4258	36.4149	44.9937	61.9636	44.3318	2.32101	47.7416	0.193875	60.7793	117.924	0	0	16.2171	33.5962	11.5654	112.718	131.808	17.1102	87.3686	68.5423	48.1614	117.684	86.8547	23.8285	80.9288	131.815
Tle1	32.3318	59.2301	0	9.4187	2.20779	117.585	10.3544	0	64.6329	168.096	131.654	65.6892	36.7862	35.7531	27.5803	77.0942	57.1122	21.4152	63.4723	100.444	29.7588	33.2499	63.4085	86.0543	78.6327	49.1329	49.5372	31.3614	65.8025	28.4079	0.115266	46.2079	25.167	0.163838	0.100952	24.7214	0	1.72986	1.10833	44.5529	21.8081	44.9249	45.9816	17.1936	11.609	5.8512	0	13.9608	34.3782
1700109H08Rik	2.60064	0.807761	7.54422	4.81e-07	45.7036	17.8799	24.9099	58.7753	11.836	8.07175	1.99377	1.64057	7.9035	22.5547	48.2348	13.3669	10.3423	8.08696	30.5002	12.1014	22.7771	14.3541	14.5096	52.0073	45.1475	8.00169	8.28731	16.6118	0.285219	21.6718	0.296905	0	17.4243	0.0159017	10.8115	18.788	45.921	14.0215	25.1882	10.3869	2.45887	14.5413	8.97384	20.5341	29.5719	4.60062	2.95546	4.00476	6.72357
Relt	56.223	0	0.0569744	0	0	0	6.82734	0	2.44174	0	0	0	0	0	0	5.06117	0	0	0	0	0	0	0	0	0	0	0	0	0	0	0	0	0	0	0	0	0	0	0.331539	0.300311	6.30478	0	5.43162	0	0	0	0	0	0.804739
Snrpb2	26.0139	59.5027	186.6	9.69811	39.9378	0	3.13705	0	26.7843	37.1425	0	32.4897	5.66567	53.2658	9.19857	26.3176	34.6292	32.6975	22.3398	40.3427	40.5152	60.1146	32.1519	21.32	90.075	39.0055	41.6652	65.3449	20.0319	59.9977	0.542358	36.7819	1.82045	6.00742	1.26497	39.6427	0.395953	66.3282	15.1834	30.9455	26.853	14.619	8.51022	25.4981	22.5208	6.4228	35.7711	44.9024	0.562805
Ubc	2192.77	1881.9	255.313	3334.12	136.344	232.863	178.901	200.98	2555	873.939	3523.56	2990.59	2089.89	2686.47	2474.18	3281.31	3051.78	3582.23	3823.76	2785.48	3554.89	2970.96	3888.8	3018.91	1551.64	1308.51	2956.31	2144.32	1782.24	1365.08	213.762	1993.66	1786.86	3440.69	1.99494	2174.3	861.363	2077.82	1016.97	950.083	1911.8	3089.55	2488.95	2050.45	2144.28	2671.33	2691.93	3049.33	1699.33
Prpf31	35.8752	96.4701	0	37.1317	0.781307	0	0.841283	0	46.0919	30.0183	65.4212	0.0392472	0	23.4502	45.2573	33.5417	44.4513	58.0033	15.5747	2.3729	47.2263	8.38282	28.7889	55.0109	50.2128	21.5459	50.0128	36.5245	0.0263708	119.459	0.0262508	87.1236	7.07827	0.0115461	0	21.2569	0.131882	1.25698	93.8313	38.1562	86.6926	9.7132	75.0767	41.1253	81.1806	24.1975	69.4265	37.0373	27.0306
Sertad1	247.98	132.311	0	226.038	0	0.342085	0	73.1558	135.673	185.666	260.632	154.03	87.6921	195.783	123.303	137.726	333.177	234.859	255.759	369.957	186.651	133.337	186.669	114.106	458.781	121.334	144.966	95.8081	128.266	166.364	0.218376	85.921	276.37	0.0374876	143.174	213.09	146.697	241.122	159.314	145.529	297.243	342.354	205.042	421.496	235.41	156.802	299.644	187.85	227.979
Carhsp1	53.8937	140.983	133.776	0	19.2283	55.6056	4.12826	21.0629	6.86309	40.1421	49.7404	30.5638	51.6753	70.539	43.6749	34.4261	107.158	75.1189	70.8664	50.2941	67.5801	119.202	64.7455	67.4585	7.06982	79.081	138.658	68.611	23.8482	104.769	0.084347	110.412	142.059	2.42088	0	96.8592	121.566	60.299	0	64.3858	128.37	81.8439	53.6276	31.6331	69.0218	50.8394	56.9658	65.7015	18.719
Elk3	49.1394	202.863	0	83.1921	47.7834	169.469	14.6673	108.936	56.6307	122.579	407.933	613.265	232.126	209.36	232.206	182.708	240.477	181.286	304.552	343.211	339.331	304.337	204.509	157.103	276.107	320.4	281.761	271.979	119.817	434.738	133.313	86.1788	160.048	159.819	316.502	271.768	89.6861	448.559	323.718	159.722	209.813	272.506	187.287	382.446	298.208	370.075	292.496	137.933	185.892
Herpud2	23.9425	0	12.07	16.0556	1.21592	0	1.64361	0	69.4712	44.1601	0.303719	59.7604	19.8443	45.9247	29.3455	28.7588	54.9049	130.951	9.0427	51.5129	17.7806	11.0922	33.8508	68.7764	25.3364	61.6382	22.1102	5.25526	38.1198	32.8779	0.0290755	137.37	54.3464	47.2638	85.3957	15.8877	0	16.8643	16.5283	5.65622	15.7916	64.7528	28.3523	59.8946	48.9121	36.4222	20.7115	32.2511	47.1224
Rdh13	58.8274	1.27835	1.80904	19.0875	12.7194	7.73366	9.40565	3.72726	55.9829	1.62923	102.052	16.4391	87.1308	11.3689	21.1623	21.4092	6.13775	20.5447	7.49762	24.7989	17.1964	26.2831	28.7203	30.7359	50.2697	21.0159	16.1898	7.25444	28.2874	9.76088	7.31256	46.2972	43.2285	51.4565	234.827	4.15731	7.74424	52.3567	6.82884	2.71963	12.2437	38.6916	40.836	13.1003	73.9917	17.8522	14.5088	28.6024	60.2364
Nutf2	20.6846	32.5012	2.88724	58.294	9.93148	8.24943	20.8274	9.05927	24.4609	49.9669	19.1921	20.684	32.867	40.6211	30.7375	31.446	20.8551	50.5168	14.6908	50.6886	36.7385	29.2968	64.3448	32.2104	27.7396	45.2097	29.4396	20.5463	10.5795	14.6416	21.9365	41.6483	35.308	0.532606	6.5359	11.5397	9.02532	25.1894	30.7467	6.53037	15.0943	15.265	18.5489	44.8837	25.1804	14.2113	17.5522	35.7512	19.6668
Fut1	0	0	1.86679	0.80871	1.63919	0.375493	37.0211	0.270003	0.0907137	0.0571644	1.69887	0.813773	0.386186	0.134601	0.164311	0.245046	0.391843	0.489822	0.344305	0.0542733	0.626827	0.121722	0	0.139708	1.3742	0.020339	0.0282434	0	0.136282	0.207693	0.111674	0.0319184	0.0574769	0.0301195	3.5726	0.373076	24.5713	0.953526	1.70723	19.4024	1.16626	0.176392	0.0766521	0	0.548545	0	0.839309	0	0.0793021
Arpc5	208.084	33.2022	0.0706515	34.0979	102.017	12.5597	15.1241	64.3405	156.716	155.138	151.998	154.306	154.411	126.416	109.104	84.7851	122.331	162.566	150.832	111.902	153.413	162.995	94.1312	172.628	123.891	106.986	103.959	228.164	90.0566	67.7771	0.317899	169.469	76.622	95.8447	10.6224	96.8076	100.789	56.9171	14.9309	101.912	76.7199	164.749	127.714	132.486	160.05	167.417	58.387	129.201	120.868
Elavl2	0	0	18.6877	0	0	0	40.0016	0	0.17749	0	98.7734	0	0	0	0.0416324	0	0	0	0	0	0	0	27.2918	0.958233	0	0	0	0	0.0126446	1.11111	0	0	0	0	0	0	11.5727	0	4.28183	0	0.490251	0	0	0	0	5.60287	0	0.0976509	0
Pou2f2	7.18644	1.51794	5.04747	7.00204	23.6266	6.94127	129.108	28.1709	22.861	1.83381	2.91141	1.83142	3.57451	4.63595	1.63301	15.867	7.44919	9.90808	6.74252	1.70566	1.20102	0.612462	27.5874	42.27	1.57893	1.05841	0.996547	1.67158	3.58235	1.95245	1.03354	0.797662	1.63688	1.29124	8.93306	4.51917	184.706	2.83117	12.9538	24.7156	3.46059	2.78252	8.56097	8.27381	1.75653	1.95806	5.28459	1.47837	6.43788
Mgst1	45.5872	63.4156	78.6572	376.374	59.4087	23.5482	0	0	35.2783	163.521	70.6614	96.3118	103.568	60.6299	43.9476	62.6989	157.103	80.0041	29.8539	75.1	62.1833	71.15	52.2218	66.7488	38.9817	34.8026	114.885	200.331	137.642	92.3502	0.0311381	89.1039	51.4723	186.415	0	17.5786	0	49.118	48.8697	14.1077	40.9199	50.0573	14.202	24.7837	13.2811	57.1743	17.7798	70.0691	83.0511
Nfib	186.617	174.32	56.7948	276.828	509.686	65.6478	110.409	25.8445	131.502	201.53	226.546	307.378	195.058	357.613	258.804	222.884	279.863	239.774	363.482	224.85	410.044	327.597	347.32	338.138	474.783	221.031	272.996	174.189	161.763	318.778	327.69	130.793	591.344	683.474	358.584	806.119	191.459	612.414	240.619	459.274	616.822	572.522	575.111	381.889	455.573	502.373	490.553	343.837	219.726
Htr3b	0	0	9.39e-09	0.864171	0.597035	0	5.58167	0	0.118127	0.0120124	0.975047	0.0597569	0.747124	0.131068	0.374756	0.245494	0.0872379	0.299484	0.0595703	0.0317461	0	0.15485	0.247566	0.375211	0.104792	0.0341511	0.280164	0.080034	0.0064218	0.0314466	0	0	0.488473	0.232067	0.0379208	0	1.06836	0	0.411962	0.652045	0.878403	0.115802	0.254914	0.10746	0.353171	0.128883	0	0	2.81e-09
Rab25	0	0	94.7888	10.2037	0	0	0	0	0	134.406	0	0	0	0	0	0.0218263	0	0	2.44569	0	0	0	0	0	0	25.2608	0.782975	32.5114	0	0	0.717656	0	0	0	0	0	0	0	0	0	0	0	0	0	0	0	0	0	0
Ubqln4	0.100377	0	89.5711	89.9719	0.607096	0	3.85234	0.454156	3.17246	5.359	0	41.036	33.7788	24.9188	65.1036	13.5696	42.175	21.1243	22.4603	8.78305	12.6712	32.9767	12.9963	10.4811	16.2985	20.3155	12.6154	2.20714	16.301	20.604	0.299635	0.579726	21.4704	0	0	31.0305	0	59.438	0	14.0838	0.0456807	27.8535	23.2318	3.27469	0.973309	23.5293	0	8.01895	0.258109
Rbfox1	0	0	0.467092	0	0.610403	0.283866	9.62728	9.78147	2.30678	0	0.0715677	0	0.763283	0	0	0.85402	0	0	2.34232	0.027111	0.0554635	0	0.739248	0	0.559712	0	1.16783	1.20653	0.0488838	0	0	0	0.0391883	7.6637	0	0	0.239014	0.773731	0.00513992	2.5604	0.767453	0	0	2.38024	0	0	0	0.332733	0.113346
Rps18	100.703	454.732	455.591	300.789	81.1473	119.325	14.3647	21.6341	119.588	1243.21	425.04	295.68	108.503	466.284	201.743	129.331	164.825	594.601	285.96	521.28	131.785	352.008	156.66	142.083	475.984	151.739	412.958	612.048	153.149	552.806	14.6082	136.52	70.885	243.879	113.156	392.079	130.221	283.991	78.9228	45.664	99.0285	405.897	395.364	524.655	111.342	581.625	112.622	180.365	203.412
Rpl10	1351.35	1584.79	1779.45	818.376	340.702	858.42	142.326	283.349	1202.02	2087.04	1172.45	1280.14	981.658	1472.06	1382.7	1256.04	1654.55	1705	1240.98	1664.25	1536.46	1210.23	1471.43	1525.06	1214.46	1677.73	1610.12	2060.21	1569.46	1695.29	146.492	1792.79	1281.68	567.556	860.994	895.175	614.603	1075.28	526.685	337.863	971.027	1230.31	1086.97	1478.64	1452.3	1478.56	1404.41	1821.82	1360.67
Rps15a	491.376	515.954	1221.54	453.081	120.049	198.156	35.968	130.6	361.415	751.819	490.909	471.935	287.198	465.096	504.183	450.55	563.029	533.71	510.05	807.177	539.107	446.614	411.722	436.39	694.857	620.575	534.044	632.786	456.148	652.892	31.1581	741.573	509.701	466.915	171.776	327.582	138.288	655.557	192.435	146.803	316.72	415.648	376.456	475.966	452.823	471.101	451.966	493.313	488.69
Ncaph2	61.5327	0.0282742	326.381	304.62	47.6814	126.356	19.6202	0.549185	65.6792	159.099	181.028	223.638	42.8671	102.163	54.9313	88.1532	124.803	91.5805	53.1019	153.686	183.092	71.0245	128.76	103.359	76.8155	125.324	162.926	224.988	114.656	123.351	190.418	186.51	256.153	382.851	189.62	42.7749	579.464	98.66	78.1233	174.418	67.0193	91.4505	169.13	93.0085	116.539	134.32	99.3127	63.8304	49.4383
Hipk1	109.214	2.04894	265.791	143.915	44.7723	17.3179	29.9874	143.874	63.464	23.2016	198.602	213.719	127.536	127.235	88.8999	100.82	118.587	32.4551	196.003	111.423	151.273	77.8755	122.927	100.525	63.9634	72.3135	127.735	166.053	49.0827	94.683	0.367071	4.61494	91.7518	63.9391	7.31233	70.8511	155.206	244.024	33.8203	118.784	45.0093	83.9347	84.4938	150.215	108.155	134.534	103.992	98.4054	143.608
Gprc5b	121.06	191.642	0	238.364	16.4773	0	14.1971	0	36.8569	64.9969	266.256	139.997	103.543	116.488	104.803	58.7856	39.9877	46.204	146.517	85.9812	140.529	119.196	183.095	131.716	12.2096	86.5113	88.7187	110.49	4.21282	183.429	796.522	34.2393	3.01966	0	0	0	0.191655	11.1418	20.8753	0	0.543784	24.5704	10.0528	42.3111	0	39.397	0	33.8905	59.1864
Man1a2	148.005	72.3965	9.16995	48.9773	67.2634	106.575	17.5678	46.3758	56.6985	156.715	47.5241	54.9938	127.731	121.853	56.9582	58.0486	28.1714	67.5625	97.8563	82.169	67.6663	204.5	87.0848	90.1443	40.0869	68.202	10.4063	82.6606	81.5134	78.6594	45.9776	69.4669	126.643	418.455	0	13.2857	276.472	89.3939	5.17214	31.0414	187.158	38.5337	82.5304	72.8423	27.1997	110.807	92.052	49.662	61.8991
Acyp1	3.8249	0	38.6078	0	0	0	0	28.5832	0	0	1.31264	1.36077	0	7.37946	0.0451151	2.95375	5.03749	7.4138	0	8.097	7.77942	2.11293	2.54017	2.73892	3.30924	1.36444	6.27926	0	7.19411	0	0	0	0	0	0	16.9705	0	0.242936	0.233744	0	9.47525	5.77192	10.6607	4.70928	5.45981	5.06289	0	3.25075	11.1205
Cd163	0	0.0585012	0.923754	0	0.538502	1.06992	4.16359	12.6879	0.0459867	0.0246489	0.243267	2.42204	0.686476	1.51383	1.43158	0.587839	0.259513	0.502071	0.167021	0.392657	1.26435	1.06594	0.709131	1.31614	1.04318	0.700362	0.294061	3.51921	3.00485	0.116054	0	0	0.412718	0.0423396	2.19341	0.0484996	0.319187	0.386848	2.39609	1.25223	2.29892	0.316954	0.249508	0.465811	1.77858	0.649103	0	0.787955	0.671749
Hdac5	16.3196	3.81241	0	10.6783	20.7708	0	3.83655	0	1.20645	2.46675	0.0777869	42.1736	118.991	26.4284	51.6711	51.9017	61.5448	63.4868	44.8356	86.9419	85.9862	43.6606	28.2142	32.3783	84.7937	93.5517	65.8688	60.7352	108.867	44.4194	396.64	22.4203	103.407	25.1681	0	65.6109	97.4803	33.5495	1.07466	11.5795	228.667	95.576	61.3882	66.7139	26.9412	51.6371	104.826	61.4908	15.8999
Rala	32.7757	76.7524	0	47.3116	3.72713	0	0	0	57.3819	96.9418	0	75.1031	110.943	35.6839	69.2399	39.7355	38.5818	44.5878	19.9101	21.0011	49.0373	13.556	33.6024	45.4375	33.1796	61.327	59.6754	29.4885	51.9331	96.3541	50.3006	15.4451	58.3653	0	0	17.902	0.24074	53.0457	125.851	41.2915	12.7603	61.3486	25.465	47.2279	52.4641	55.5331	58.4318	47.4527	75.6218
Vdac3	266.367	31.6939	139.386	51.8003	10.4712	0.368705	10.0893	4.45337	180.714	333.002	0.157513	124.632	11.8148	166.826	119.052	159.784	226.168	117.599	178.122	90.4699	154.101	159.98	294.815	165.621	110.258	174.616	167.684	185.082	160.849	187.869	1.85118	112	197.961	3.11194	196.291	95.5631	1.47227	253.237	131.36	155.804	193.329	161.444	168.096	103.586	250.159	184.139	50.3002	181.828	112.101
Slc1a7	0	1.79469	0.152386	0	0.783083	0	3.41888	1.18388	0.0364394	0.260086	0.0856568	0.0879207	0.08507	0.222897	0.310691	0.0271734	0.647356	0.388116	0	0.0717669	0	0.0473155	0	0.476158	0.083076	0.174233	0.0317189	0.224174	0.255732	0.0713287	0.811255	0.0700219	0.282614	0.42409	0.111039	0	0.878312	0.615188	2.4424	0.432434	0.445976	0.154825	0.156908	0.385585	1.1702	0.0933112	0	0.060562	0.766832
Vps72	111.073	77.5096	10.2935	129.508	18.2874	1.70847	18.6783	6.86511	81.5691	93.1941	2.54807	61.8064	17.4288	30.6632	16.4914	78.6248	44.1113	54.134	61.4929	102.017	60.6683	55.3718	69.9581	63.2982	30.8222	113.233	80.9802	81.2681	98.6748	61.6323	3.47471	41.5502	93.3956	146.774	75.0595	143.63	106.26	31.6858	6.99539	117.695	61.8333	101.482	112.403	120.682	26.9366	62.1199	32.1415	82.7335	91.8208
Gabpa	13.9877	8.77564	11.2756	10.1478	0.301134	0	4.07391	0	37.7277	0.856803	3.52623	10.2403	40.039	22.0386	0.241459	22.2772	8.7973	12.4771	32.8184	0.525745	42.6048	18.7118	24.216	71.4772	7.13737	40.6038	40.1974	23.1924	12.2709	8.65003	0	0.188583	43.778	37.5937	0.287146	31.2697	49.2074	4.94526	18.2558	12.4793	2.20303	18.4511	34.6352	18.5418	25.0607	31.449	144.192	32.8933	43.7087
Bmp7	53.2324	1.68683	70.4885	5.71952	5.30872	30.6392	41.5206	11.7235	131.427	11.671	10.9957	13.6413	31.9189	22.1024	5.7978	17.9701	52.3198	52.2388	14.9402	10.7603	2.23749	13.8501	2.68257	22.997	7.27599	52.2124	74.0116	13.171	164.206	144.828	12.6831	47.0984	4.44254	2.42479	6.25394	5.19388	27.5797	12.0195	5.93293	5.14029	7.48411	4.74901	3.18912	5.83293	5.53812	4.63703	6.98712	68.7212	4.73309
Dynll1	155.243	200.385	13.6093	86.9853	64.4014	14.0795	74.3484	20.9901	205.947	384.649	78.423	211.535	182.132	190.428	181.063	131.426	341.452	279.031	168.611	222.114	157.987	211.506	214.222	144.786	308.289	332.866	170.625	89.2506	387.214	187.774	190.355	262.318	307.532	258.937	213.38	214.938	69.7167	130.381	141.224	87.9118	163.233	321.58	214.486	312.842	179.733	156.012	225.033	185.231	168.221
Pdcl	15.6618	110.404	0.266147	1.62161	0	0	2.47905	0	45.9784	0.266109	5.69869	4.3827	5.14484	49.7921	93.516	2.8398	7.52232	141.784	6.38092	4.34643	23.768	9.55302	21.9001	60.393	43.1858	31.3498	44.1575	1.97944	8.92414	35.7897	0.267468	11.9687	47.3281	28.9801	0	27.2405	1.19538	4.45037	0.305669	0.350708	1.4637	35.1116	36.7149	51.6865	23.2389	18.8553	27.1636	49.6053	41.2782
Tmem184b	13.4657	0	3.49131	133.899	0.780965	0	0	0	8.86356	77.8699	3.48065	44.9144	7.53337	81.1138	12.5131	1.13284	89.4868	15.7542	42.4487	12.5494	35.1044	42.5258	8.05361	23.4131	107.476	87.5276	59.0267	62.2232	42.4235	87.5054	0.374179	50.3265	215.739	265.094	0.418911	182.891	84.2393	317.17	23.8553	3.50055	142.783	207.603	112.125	168.507	168.717	291.117	144.621	95.2857	61.6443
Rsph14	0	0	2.28234	0	0.186435	39.1686	1.99606	0	0.804641	0	0	0.0131719	0	0	0	0	0.240212	0	0	0.02438	0.280199	0.0673059	0.319967	0	0	0	0	0.0309703	0	0.52319	0	0.299207	0	0.0489065	7.64491	0	0	0	0	4.61766	0.0629665	0	0	0	0	0	0	0	0
Nf2	60.3936	0.148499	76.2527	47.2008	52.4607	6.23708	27.6295	314.956	30.966	66.2531	29.7962	63.7374	9.30184	10.8368	59.4267	5.866	27.6143	14.056	10.5005	20.4983	19.874	34.1652	50.4816	10.8419	12.4863	5.36569	13.9568	40.0164	19.2348	26.158	0.902884	5.08935	18.5121	0.259926	43.9291	35.9796	162.969	6.37128	13.056	32.1258	32.1798	77.0766	59.9209	34.4084	140.173	59.8735	77.8716	17.9287	5.56444
Zmat5	69.5031	36.4722	0	0	0	0	0	0	47.2351	5.35326	43.6726	44.4261	36.3372	25.9466	0.506704	8.58785	23.419	8.06538	10.199	74.8559	32.7447	17.4982	0.119391	43.2873	28.3127	14.5899	32.193	8.79534	65.3179	12.0772	0	15.962	17.3492	43.9664	0	28.2686	0.388403	0	40.2324	4.69787	64.9999	39.4935	19.8727	10.2075	3.86468	11.6738	12.878	21.7194	0
Ewsr1	223.032	365.253	108.902	378.271	191.122	232.11	12.2109	89.9415	182.503	222.634	328.559	295.816	216.929	333.722	344.356	261.805	154.9	207.355	283.812	232.252	427.631	326.969	208.564	418.77	318.94	210.347	235.881	264.079	338.12	413.382	100.819	114.534	349.047	230.726	11.1663	347.541	220.728	130.223	317.622	275.534	273.357	395.311	202.969	278.184	264.744	195.506	171.315	310.933	333.186
Ap1b1	37.4225	69.2322	35.5567	3.11795	1.68312	0	0	98.7619	95.4144	13.2296	23.9787	14.5893	69.9952	19.545	78.8555	21.4632	19.0236	18.9872	41.8404	3.22874	1.37881	9.46387	39.6873	13.9808	13.4846	21.65	31.3428	16.5748	16.6498	2.08192	4.27068	30.3076	39.8719	0	0	28.2085	0	4.58254	0.0787132	8.79769	0	15.8763	52.0976	64.3453	61.4187	40.6453	42.8775	35.8387	1.66293
Derl3	0	0	0	0	0	0	0.87565	0	0	0	0	0	0	0	0	28.5103	0	0	0	0	0	0	0	13.834	0	0	2.18192	0	22.8684	0	0	0	0	0	0	0	0	0	0	0	0	0	0	0	0	0	40.2216	0	0
Gstt4	0	0	0	0	1.90553	0	1.57838	0	0	0	0	0	0	0	0	0	0	0	0	0	0	0	0	0	0	0	0	0	4.18496	0	0	0	0	0	0	0	0	0	0.0216826	0	0	3.41228	0	0	0	0	0	0	0
Tbx1	81.0233	297.142	111.358	173.722	187.903	64.4054	50.9706	0	0.36296	115.394	113.82	478.291	355.815	332.708	295.166	365.975	0	77.572	397.668	332.453	449.979	443.198	290.642	207.826	0	225.428	298.234	140.214	202.655	134.473	1.1342	179.012	0	0.0216524	0	0	0	0	0	0	0	0	0.0275793	0	1.29881	0	0	0	74.8622
Gnat2	0	0	0	0	0.0066765	0	0	0	0	0	0	0	0	0	0	0	0	0	0	0	0	0	0	0	6.25246	0	0	0	0	0	0	0	0.89569	0	0	9.39106	0	0	0	0.282591	0	0	0	0	0	0	0	0	0
Bcl2l13	0.678385	1.13768	70.1192	17.9571	30.7434	17.0349	61.6963	19.4504	23.91	1.49561	20.918	5.80234	45.1844	28.3872	18.0483	21.7075	13.7436	5.84245	17.445	12.7525	27.3263	25.6942	26.6495	65.2959	25.7337	39.0729	25.7611	32.6377	19.6437	31.5664	0.394354	5.56412	21.849	5.59585	17.0284	7.41319	17.6911	71.1302	34.2807	36.3453	20.1959	18.0273	27.7289	22.0111	21.7614	28.0135	46.5979	17.78	13.6833
2610028H24Rik	0	0	0	0	0.0775868	0	0	0	0	0	0	0	0	3.66753	0	0	1.18069	0	0	0	0	0	0	0	0	0	0	0	0	0.976777	5.48145	0	0	0	0	0	0	0	0	1.07664	0	0	0	0	0	0	0	0.902804	0
Dqx1	1.64277	10.9644	20.1694	3.60807	30.719	15.8489	21.2543	38.997	1.77504	1.83293	8.73953	3.20697	7.3694	1.35851	6.62435	4.31929	4.62683	3.52279	2.8329	3.33098	3.76692	5.92127	4.49608	2.19532	2.90419	1.22811	3.32487	33.2103	3.24057	1.99384	0.0901884	2.9621	3.99589	3.8423	30.2712	33.9303	8.18995	5.93078	12.4212	7.5322	4.12501	15.523	0.900838	1.93084	1.20024	2.85957	2.84983	2.7209	7.26057
Ccl8	0	0	0	0	0	83.1248	0	0	0.00803555	0	0	0	0	0	17.3546	0	0	10.4931	0	0	0	2.59153	0	0.04978	0	0	4.31573	0	8.84439	21.7921	0.138306	8.33179	0	0	0	0	0	0	0	0	0	0	0	0	0	0	0	0.407479	0
Lnpk	0.0148891	14.7492	1.40998	0	1.12869	17.6716	15.9365	4.60371	35.725	53.8327	132.538	25.9208	36.0057	3.14035	5.8206	11.1084	1.15949	16.4066	27.8792	2.09376	8.50335	30.4029	13.2816	4.48899	80.0444	5.50948	23.5677	8.86053	26.1424	54.966	0.556857	3.91538	7.08044	1.33887	6.40579	16.6497	10.2596	0.625355	29.3657	7.24296	1.05795	42.7704	11.7459	1.17606	1.09762	0.824076	9.5214	8.02241	15.5499
Trpm5	0.00833021	0	0	0	0.117516	0	0.255821	0	2.88053	0	0	0	0	0	0	0.0464211	0.656328	0	0	0	0.827009	0	0	0	0	0	0	0	0	0	0	0	0	0	0	0	0.252329	0	8.54549	0	0.0296674	0	0	0	1.19881	0.845482	0	0.485011	0
Ascl2	0	0	0	0	0	0	0	0	0	0	0	0	0	0	0	0	2.1096	4.90913	0	0	0	0	0	0	0	0	0	58.684	0	0	0	0	0	0.0181021	0	0	0	0	0	0	0	0	0	0	0	0	0	0	0
Rarres2	327.249	99.22	0	66.5079	0	0	0	0	429.269	318.081	97.7326	29.8193	64.8036	109.947	241.34	38.156	148.551	702.084	43.9185	20.3759	57.5326	72.6547	42.2362	58.7001	15.0931	221.595	375.766	199.423	444.864	413.804	0.439664	576.574	64.6416	0	0	41.6981	0	0	0	0	28.086	8.84687	22.6578	10.9864	18.0716	37.3783	42.1616	214.076	345.508
Pttg1ip	176.038	265.173	0	241.317	14.1507	357.537	32.0714	0	340.818	244.665	192.51	341.439	236.47	452.488	81.6251	209.779	285.743	167.142	398.865	297.417	427.266	362.813	422.253	396.112	161.719	311.537	407.636	482.49	147.03	350.595	1872.83	427.708	186.283	45.0499	0	333.133	59.9246	113.857	152.004	176.023	315.63	437.651	333.157	314.728	229.681	400.359	318.532	369.43	425.784
Trpm2	37.3169	0.422376	48.8551	84.6919	118.802	16.4959	249.67	10.4196	40.8425	7.62774	26.5274	11.0416	30.6426	11.2557	34.8635	24.7063	19.6893	15.7503	12.0805	15.7733	13.0934	11.662	17.3139	73.211	19.979	9.3394	16.0388	23.0154	19.8678	9.85591	0.330431	3.77953	20.398	25.3542	89.7973	20.7645	30.2038	31.447	35.408	234.493	31.9359	23.3145	18.6844	11.5261	17.177	28.3729	13.0404	16.2171	42.6132
Ube2g2	201.451	323.259	6.86083	105.511	92.9988	0	1.81616	135.201	55.4805	97.8856	23.6934	221.333	143.159	124.335	148.055	156.734	154.284	123.975	251.896	238.075	223.717	292.038	316.622	190.867	9.16874	156.583	218.205	275.812	141.874	109.377	0.327809	212.857	95.7094	0.263198	0	16.7619	62.3033	146.695	140.216	38.1637	41.7243	161.96	58.3108	97.0609	86.376	50.5775	70.4211	128.627	176.153
Mpo	0	0	0.0369885	0	3.05951	0	9.07804	2.49689	0.234436	0.399874	0.790791	0.0396585	0	0.32509	0	8.49138	0.145242	0.0176396	0	0.206414	0.421911	0.34618	0.210017	0.0463372	0.758668	0.30258	0	0.233178	0.355808	0.225645	0	0.0291795	0.677098	0.150541	0.0737908	0.480935	0.418808	0.186965	0.723668	0	0.386319	0.189811	0.0685404	0.384137	0.225803	0.0663291	0.0365214	0.162813	1.34271
Met	0	0	599.93	0	0.835065	0.378739	32.623	30.2438	32.3377	0.604299	0	0.441666	0.0492987	0.0429013	0.419287	0.720624	23.5609	23.0082	0	0.0500176	0	0.0260429	0.0431159	0	0.0694969	8.98498	14.4892	3.57517	0	0	0.0590778	0.818057	49.1044	0	5.19744	33.1486	6.63553	68.6365	46.1227	0.521787	20.1311	38.5634	67.7363	11.2872	20.6166	27.7591	61.8826	10.4846	0.769459
Slc16a12	1.23458	10.5829	0	53.8707	0	13.2604	0	0	31.7262	96.7924	109.051	28.203	65.6228	41.0101	58.4145	65.2858	0	95.592	46.1662	2.25781	10.4146	42.9789	39.1702	25.7776	3.51745	4.91232	36.2206	38.6318	8.34373	25.0665	0	7.91006	0	0	0	0	0	0	0	0	0	0.307244	0	4.71561	0	0	0	5.79678	0
Syn2	0	81.0871	0	0	1.12196	0	3.42746	0.103157	12.6087	0.0780702	0	0.0550467	0.200858	8.83953	0.0884043	4.12551	1.68757	0.523828	11.1198	7.1854	3.49518	3.39624	10.5278	11.514	4.56635	10.8969	3.59131	14.7095	0.416629	57.0825	0	3.11888	1.84846	0.042757	0	13.1921	2.33957	0	0.311009	0.137351	8.07507	0	0	46.8427	33.7509	3.65294	0.124324	1.49923	0.731054
Elk1	0.238919	0.561096	0.0811658	17.1071	2.68997	8.94875	4.90744	1.04204	1.10061	0.0618207	8.07062	1.99721	2.9897	28.6847	1.29317	2.34482	3.40652	3.41828	23.1901	1.91256	11.3695	20.5637	4.48852	20.9433	3.95183	0.137386	2.87702	27.8266	0.719565	42.6166	8.66527	0.180473	20.1921	0.1878	1.94349	7.34184	0	0.262708	7.56057	0.282428	0.119724	3.69698	3.74292	7.33656	0.0844106	3.85618	21.1857	17.2172	0.124429
Nav1	74.799	19.9909	14.4188	35.3322	16.933	0.898933	41.8867	2.96729	35.7491	20.326	30.5683	0.840245	116.987	4.8616	11.5995	14.237	26.1806	23.9574	12.3629	2.75097	2.03082	9.5494	7.86668	2.40868	96.5097	6.7591	3.10952	4.9018	101.014	8.21126	2.98334	6.26442	31.9788	22.2051	87.6792	32.8235	41.7796	15.2499	111.99	19.1531	108.363	74.1764	35.9214	22.6821	2.15816	59.9116	25.1157	50.8485	3.3011
[truncated: 29,302 more rows]
[truncated: 15 more columns]

## Sheet: T1B - LEC NI Duo vs. NI Ile DEG
	baseMean	log2FoldChange	lfcSE	stat	pvalue	padj	symbol
ENSMUSG00000047759	123.585	52.5832	6.28956	8.3604	6.25e-17	5.64e-15	Hs3st3a1
ENSMUSG00000022148	128.669	51.6893	3.58886	14.4027	4.97e-47	6.25e-44	Fyb
ENSMUSG00000036264	287.079	50.4355	5.09301	9.90289	4.04e-23	7.17e-21	Fstl4
[truncated: 878 more rows]

## Sheet: T1C - LEC NI Jeju vs NI Duo DEG
	baseMean	log2FoldChange	lfcSE	stat	pvalue	padj	symbol
[truncated: 1,092 more rows]

## Sheet: T1D - LEC NI Jeju vs NI Ile DEG
	baseMean	log2FoldChange	lfcSE	stat	pvalue	padj	symbol
[truncated: 527 more rows]

[truncated: 11 more sheets: T1E - LEC NI Duo vs. NI Col DEG, T1F - BEC NI Duo vs. NI Ile DEG, T1G GOBP LEC Duo enrich v Ile, T1H GOBP LEC Ile enrich v Duo, T1I - LEC Duo Sv vs. NI, T1J - Shared DEGs Sv Duo-NI Ile, T1K - BEC Duo Sv vs. NI, T1L - LEC Jeju Sv vs. NI, T1M - Comparison NI Duo-Sv Jeju, T1N - LEC Duo Sv Upregulated, T1M - LEC Duo NI Downregulated]
