# Supplementary material for: Intestinal lymphatic vasculature is functionally adapted to different drainage regions and is altered by helminth infection
Source: J Exp Med. 2025 Jun 12;222(9):e20241181. doi: 10.1084/jem.20241181 (PMC12162095; doi:10.1084/jem.20241181)
Supplement: Table S2 — shows bulk RNAseq of mucosal scrapes along the small intestine of NI mice and mice infected with S. venezuelensis 5 or 8 days earlier. [file jem_20241181_tables2.xlsx]

## Sheet: Description
	Table 2 A-E. A. Bulk RNAseq counts per million (cpm) from mucosal scrapes of the Duodenum (D), Jejunum (J), and Ileum (I) of Non-infected (NI) mice versus mice infected with S. venezuelensis (5 dpi) and (8 dpi). B. Differentially expressed genes between Non-infected ileum vs. Non-infected Duodenum. C. Differentially expressed genes between Duodenum 8 days post infection with Sv vs. Non-infected D…

## Sheet: T2A - cpm
	gene	gene_name	S01-NI-1D_S1	S02-NI-2D_S2	S03-NI-3D_S3	S04-NI-4D_S4	S13-Sv-1D5dpi_S13	S14-Sv-2D5dpi_S14	S15-Sv-3D5dpi_S15	S16-Sv-4D5dpi_S16	S25-Sv-1D8dpi_S25	S26-Sv-2D8dpi_S26	S27-Sv-3D8dpi_S27	S28-Sv-4D8dpi_S28	S05-NI-1J_S5	S06-NI-2J_S6	S07-NI-3J_S7	S08-NI-4J_S8	S17-Sv-1J5dpi_S17	S18-Sv-2J5dpi_S18	S19-Sv-3J5dpi_S19	S20-Sv-4J5dpi_S20	S29-Sv-1J8dpi_S29	S30-Sv-2J8dpi_S30	S31-Sv-3J8dpi_S31	S32-Sv-4J8dpi_S32	S09-NI-1I_S9	S10-NI-2I_S10	S11-NI-3I_S11	S12-NI-4I_S12	S21-Sv-1I5dpi_S21	S22-Sv-2I5dpi_S22	S23-Sv-3I5dpi_S23	S24-Sv-4I5dpi_S24	S33-Sv-1I8dpi_S33	S34-Sv-2I8dpi_S34	S35-Sv-3I8dpi_S35	S36-Sv-4I8dpi_S36
1	ENSMUSG00000000001	Gnai3	133.25	194.329	130.452	207.534	150.784	188.327	161.733	208.397	151.096	152.203	174.626	159.989	273.849	277.223	240.508	299.211	335.548	260.706	275.291	317.84	256.717	221.693	294.874	245.356	246.651	280.776	283.406	260.047	296.458	319.757	297.895	278.415	301.621	291.221	321.182	366.92
2	ENSMUSG00000000003	Pbsn	0	0	0	0	0	0	0	0	0	0	0	0	0	0	0	0	0	0	0	0	0	0	0	0	0	0	0	0	0	0	0	0	0	0	0	0
3	ENSMUSG00000000028	Cdc45	1.27201	1.54134	1.88221	2.69378	2.59848	2.72343	1.98433	2.88398	2.84531	2.56923	3.00199	2.18994	4.86257	3.60959	5.83501	1.90865	2.0665	3.96596	4.65467	3.47472	1.7684	1.4083	2.09829	2.41393	6.14668	3.93774	6.96549	3.26831	7.75334	3.49721	6.5508	5.73603	7.25816	5.02946	4.80181	4.15254
4	ENSMUSG00000000031	H19	0.0565148	0.170395	0.15803	0.190936	0.147588	0.372307	0.111805	0.915933	30.0923	32.2791	16.0756	29.2337	0.0633956	0.15612	0.131473	0.078483	0.139195	0.144902	0.15117	0.182656	1.85141	3.52403	1.51493	1.75816	0	0.0322169	0.0372301	0.0662498	0.111842	0.0432365	0.0306588	0.0771459	1.47071	1.3298	1.01568	1.33282
5	ENSMUSG00000000037	Scml2	0.0161889	0.0180769	0.215533	0.119062	0.0442363	0.0208177	0.047221	0.0196809	0.0463729	0.0406459	0.134765	0.0394621	0.417223	0.444037	0.314293	0.145071	0.035062	0.127287	0.207705	0.16399	0.0954755	0.0405099	0.0328424	0.214778	0.67777	0.185558	0.89181	0.259884	0.313588	0.284049	0.487738	0.271166	0.915783	0.514974	0.221827	0.308564
6	ENSMUSG00000000049	Apoh	0.747798	0.644169	0.397167	0.872859	0.432159	0.709862	0.496456	0.654107	0.829001	0.90882	0.826632	0.622076	0.905806	0.966822	0.742735	0.801496	0.815775	0.72954	0.861561	1.12392	0.478872	0.361715	0.711488	0.524731	0.67488	0.784679	1.28479	1.27571	1.10345	1.41711	1.15298	1.10079	1.20288	1.26806	0.694308	0.999089
7	ENSMUSG00000000056	Narf	46.0794	64.0367	39.6919	66.9402	50.0238	72.0908	38.469	61.7587	46.8786	47.2923	49.1927	48.3201	54.7419	51.1079	59.0501	51.6201	65.2876	56.1295	57.1992	46.2847	52.7701	73.5933	53.7093	58.552	38.1353	42.0286	57.8915	35.1706	38.6224	33.9761	37.8138	38.6134	46.6845	41.5992	42.2949	41.5146
8	ENSMUSG00000000058	Cav2	1.54543	2.26427	1.48674	2.39503	2.06527	2.30544	1.12898	2.54401	2.38763	3.24004	2.57073	2.7177	0.199162	0.771598	1.01617	0.423042	0.572266	0.321842	1.15324	0.278256	1.07036	2.33283	1.89634	1.98057	0.74902	0.431225	0.252351	0.639476	0.505314	0.219176	0.124976	0.626664	0.826069	0.233392	0.205523	0.453226
9	ENSMUSG00000000078	Klf6	174.109	247.713	213.161	276.338	197.81	227.858	192.333	207.602	230.544	258.419	284.121	262.172	355.207	434.303	380.813	328.009	576.954	361.04	434.771	523.354	339.913	252.045	356.815	372	277.025	381.819	456.554	304.476	485.95	460.212	508.994	425.659	487.229	488.789	426.357	598.365
10	ENSMUSG00000000085	Scmh1	5.02446	2.29898	6.57389	3.81963	7.49671	3.82967	5.58983	6.03146	7.17889	6.94157	8.14389	7.413	6.77866	5.48452	7.54926	3.34071	4.65221	5.34323	6.36404	5.79905	1.83802	2.4945	2.86364	3.1839	11.5551	9.75772	11.2194	8.1366	13.0076	7.55115	9.57844	10.336	9.44221	8.44629	9.39839	6.218
11	ENSMUSG00000000088	Cox5a	198.33	175.329	208.194	209.648	243.887	235.47	235.681	232.43	217.218	207.26	220.386	233	168.649	194.757	210.386	184.896	195.368	212.894	210.396	211.331	209.376	226.119	221.034	205.406	178.685	151.639	153.6	184.567	233.911	210.328	173.315	178.739	193.518	201.94	194.348	180.049
12	ENSMUSG00000000093	Tbx2	6.61156	5.08084	6.23403	7.64893	9.20733	8.92472	4.72562	6.45771	10.7074	11.5112	8.84276	9.83178	0.586099	3.30992	4.04786	0.932239	2.5229	0.688987	4.38421	1.93611	3.36819	6.74723	4.42003	5.83001	0.944356	1.14858	0.834391	1.35656	1.09503	0.520413	0.609794	2.48172	1.87488	1.07322	0.652731	0.64113
13	ENSMUSG00000000094	Tbx4	0.0530033	0.0502165	0.0608246	0.0966542	0.178833	0.0467769	0.106142	0.132683	0.195801	0.189417	0.211712	0.191995	0.0394834	0.0189719	0.0516812	0	0.0457134	0	0.0250292	0.0122835	0.0274765	0.101444	0.0904735	0.066511	0	0	0	0.0191823	0.037816	0.00930918	0.0194927	0.0704179	0.0349416	0	0.0181646	0.0446577
14	ENSMUSG00000000103	Zfy2	0	0	0	0	0	0	0	0	0	0	0	0	0	0	0	1.2e-10	4.51e-10	0	0	0	0	0	0	0	0	0	0	0	0	0	0	0	0	0	0	0
15	ENSMUSG00000000120	Ngfr	0.260094	0.196056	0.438791	0.601724	0.194212	0.293986	0.215306	0.17765	0.345292	0.412444	0.409657	0.383871	0.127304	0.109638	0.134898	0.0567834	0.455716	0.13559	0.110078	0.0689014	0.141102	0.189214	0.078868	0.176599	0.74109	0.106259	0.429158	0.653298	0.575978	0.196314	0.063226	1.24559	1.22431	0.239497	0.0959723	0.427381
16	ENSMUSG00000000125	Wnt3	0.398884	0.57044	0.564045	0.698173	0.456367	0.431949	0.405857	0.606954	0.596731	0.339566	0.437869	0.331823	4.37117	3.12499	3.37644	1.70305	1.19497	2.728	1.84901	2.36691	1.10767	0.84596	0.970986	1.67087	3.83918	5.82391	5.81784	3.10091	4.68242	3.60609	6.70624	5.45638	6.90012	4.54578	3.52629	4.04739
17	ENSMUSG00000000126	Wnt9a	0.301949	0.269656	0.520769	0.364285	0.337354	0.163503	0.40566	0.342179	0.725809	0.742558	0.746134	0.634051	0.568893	0.662969	0.494008	0.761496	0.929142	0.953404	0.237323	0.62499	0.317826	0.536117	0.451289	0.464944	0.92247	1.45984	1.76587	1.27188	2.02036	1.26403	0.85628	1.36973	1.67435	1.99821	1.79509	1.91546
18	ENSMUSG00000000127	Fer	6.17568	6.04662	6.36106	5.77614	7.4684	6.92569	7.00594	6.98593	8.73227	8.35082	7.84768	8.11556	6.05452	5.13932	6.49519	7.03082	5.40997	4.37337	5.12701	4.78753	5.86599	5.72423	5.61056	5.9574	6.05075	5.90145	6.47176	6.96108	7.0234	6.36028	6.17401	6.47549	6.94175	6.5756	6.34195	7.10135
19	ENSMUSG00000000131	Xpo6	40.9742	34.4304	44.0862	43.4132	49.5215	35.4278	45.5536	39.7862	64.7735	62.4872	57.8161	65.8646	52.9358	47.4806	48.151	46.3873	49.0305	82.7837	56.869	68.4983	43.3002	41.7156	33.1915	44.5747	68.2191	74.3394	54.8716	59.6137	83.77	55.1241	69.0651	70.9862	63.6133	61.3171	54.7334	60.682
20	ENSMUSG00000000134	Tfe3	43.2002	36.1297	43.8198	39.8959	48.4553	37.7082	48.0123	42.4301	56.7751	60.7176	59.8577	59.1798	38.4547	41.3375	40.1279	38.7304	41.47	42.1118	43.6919	44.2156	34.2133	36.1608	31.5518	37.2848	38.0077	38.0284	38.2703	38.6352	44.7143	35.019	45.3665	40.4607	39.1763	43.2353	38.795	40.497
21	ENSMUSG00000000142	Axin2	13.8684	16.0722	15.9645	18.8498	16.9932	12.1908	10.3732	16.0435	11.1594	7.87246	7.66965	8.98304	86.8183	70.2944	49.9872	65.3846	49.0438	60.8877	47.011	59.2024	30.4527	27.0758	23.9563	33.5269	113.626	149.77	76.9875	115.218	89.1854	100.847	130.044	124.813	127.618	100.94	80.186	78.026
22	ENSMUSG00000000148	Brat1	10.5973	10.5108	10.7553	14.6841	12.7104	13.4687	11.3014	13.2037	11.2778	10.7431	10.1583	11.0343	14.067	14.8439	14.5411	13.0834	13.5833	14.7812	16.0999	13.5181	12.4016	13.5805	12.8181	14.2414	17.2863	13.9992	15.3542	11.5245	14.743	10.8977	14.0751	13.0231	14.5133	13.0871	12.4806	13.0819
23	ENSMUSG00000000149	Gna12	17.7752	15.716	16.9342	20.2471	18.5724	19.2614	14.5147	15.6918	23.203	24.3879	21.3849	25.4442	15.5063	14.8397	19.5316	11.7673	14.7468	15.8526	15.2583	14.7144	15.9044	20.0826	15.8984	17.5888	21.3481	19.487	24.5218	19.1976	25.5128	18.9397	21.6606	24.767	24.6711	22.3207	19.3945	19.2397
24	ENSMUSG00000000154	Slc22a18	128.718	101.86	111.957	102.164	133.39	122.073	134.123	110.326	138.049	137.675	152.382	156.168	77.04	74.72	73.8325	71.6434	84.0994	94.4988	81.3207	80.3576	84.5008	95.7295	81.6389	88.5307	99.4894	98.0309	96.4347	104.409	120.904	110.309	97.4027	93.8288	94.374	100.747	100.179	96.7641
25	ENSMUSG00000000157	Itgb2l	15.3269	7.38203	18.8741	9.0969	15.5205	7.7693	10.8845	11.0028	17.7093	17.9165	16.1321	15.7729	9.70436	7.42819	9.79213	7.23922	7.98194	5.59729	7.08248	6.43907	7.7302	9.60074	11.7263	7.9859	8.94194	7.44644	14.4701	8.76599	5.15189	4.30635	6.40165	4.95256	5.47346	9.17214	6.34169	9.13261
26	ENSMUSG00000000159	Igsf5	63.4984	65.1035	62.0105	60.1568	68.2587	60.7118	75.7914	65.3525	85.3101	90.5587	88.0668	84.2259	59.9161	59.1806	53.9349	57.4138	63.8321	59.7853	52.6148	61.56	54.9084	52.6643	55.5254	54.6072	55.9793	57.7565	59.9502	56.0199	67.1292	65.6788	67.8071	56.6293	56.1182	64.7789	65.2672	62.9833
27	ENSMUSG00000000167	Pih1d2	0.836089	0.47767	0.638432	0.390269	0.588215	0.489152	0.703937	0.53809	0.675485	0.420665	0.475205	0.590173	0.334307	0.535464	0.313083	0.419548	0.309532	0.235488	0.330884	0.262295	0.329321	0.464115	0.521408	0.535685	0.621291	0.742681	0.466656	0.529295	0.519713	0.354579	0.464862	0.462677	0.396791	0.33809	0.554439	0.502963
28	ENSMUSG00000000168	Dlat	60.2875	54.1095	58.2066	62.0724	65.6286	54.4876	62.9366	70.9943	44.8119	39.5316	41.1288	41.3631	28.3717	40.2147	51.6202	34.1458	31.1927	32.8757	55.7695	37.4716	40.4074	51.4328	47.6782	40.6253	24.0486	21.599	21.7034	21.0869	28.4672	24.5939	27.3251	21.4156	26.592	24.6069	28.1998	22.6672
29	ENSMUSG00000000171	Sdhd	273.196	321.972	258.495	315.302	318.122	339.578	307.683	348.805	254.895	241.652	251.383	252.276	220.209	276.786	295.238	236.258	265.649	272.736	328.678	285.209	276.282	315.807	313.356	279.257	177.511	170.68	148.945	172.397	195.432	212.572	174.355	184.103	182.229	180.439	183.24	157.892
30	ENSMUSG00000000182	Fgf23	0	0	0.00863839	0	0.0495005	0.0232359	0.00883945	0.0549992	0.10722	0.0434043	0.00720251	0.0295158	0.0112203	0.0125697	0.0147084	0.00856935	0	0.0282876	0	0.00614565	0.0110144	0	0.0453783	0.00550395	0.0213379	0.0172988	0	0.038563	0.018852	0.0185647	0.00646718	0.0117016	0.00872236	0	0	0.0268512
31	ENSMUSG00000000183	Fgf6	0.0773236	0.0576509	0.0878894	0.0538338	0.100486	0.0827919	0.0814451	0.111594	0.079062	0.0742196	0.0952716	0.127835	0.0402802	0.051735	0.0679304	0.0348254	0.0542237	0.0682246	0.0378338	0.0693596	0.0794308	0.0728088	0.229119	0.089668	0.0880301	0.0350493	0.0491486	0.0879394	0.0292029	0.0666855	0.0198934	0.0601965	0.0892713	0.0600668	0.0751382	0.0546239
32	ENSMUSG00000000184	Ccnd2	22.1636	31.9426	29.5793	59.5975	50.04	40.7467	25.205	47.4078	34.1055	34.0392	35.6942	50.5124	235.62	127.106	140.208	110.705	144.836	172.848	174.461	141.795	35.3898	39.3536	61.9072	56.2455	183.368	151.302	197.75	137.819	198.991	148.151	210.578	181.987	155.769	173.655	168.14	141.168
33	ENSMUSG00000000194	Gpr107	143.321	143.733	117.858	117.371	142.45	135.99	140.153	145.486	127.041	131.457	138.925	131.502	122.534	134.092	129.386	138.878	137.069	123.8	144.003	134.386	149.712	138.482	120.344	145.742	107.354	134.397	123.781	116.194	93.5552	119.389	126.461	113.283	112.562	112.903	123.085	122.05
34	ENSMUSG00000000197	Nalcn	0.0324174	0.0884527	0.0549961	0.0431708	0.068281	0	0.0188473	0.012565	0.0596433	0.10324	0.0310768	0.034931	0.0733364	0.0175841	0.0193106	0.0628969	0.0438513	0.0542196	0.0528272	0.0229658	0.0630882	0.0278499	0.128182	0.111291	0.0277175	0.100329	0.109522	0.205899	0.0260653	0.0404825	0.0731073	0.0979689	0.0309322	0.0997947	0.0614245	0.0655841
35	ENSMUSG00000000202	Btbd17	0.0583519	0.143224	0.152589	0.0199526	0.151579	0.239091	0.0240389	0.117646	0.37358	0.148472	0.232304	0.233759	0.1932	0.114466	0.250054	0.199061	0.269926	0.0256316	0.271966	0.128809	0.141087	0.0593972	0.123459	0.0755935	0.0104688	0.322236	0.0727627	0.0962099	0.0256213	0.0756954	0.0961172	0.119842	0.116386	0.181644	0.136241	0.089277
36	ENSMUSG00000000204	Slfn4	16.1572	20.1559	15.4678	15.0758	18.635	10.0684	13.0136	13.6391	65.771	73.8395	56.8997	73.9715	10.3433	13.8702	13.242	13.2811	12.2625	7.32226	12.2928	10.7838	15.0527	12.5269	10.6753	12.4677	17.898	12.8559	12.4795	13.5273	14.9521	11.6122	13.9533	12.7489	15.6846	16.2729	13.8865	19.8912
37	ENSMUSG00000000214	Th	0.306608	0.254804	0.290357	0.326397	0.377405	0.178495	0.350677	0.337984	0.234019	0.149114	0.302168	0.279019	0.62025	0.648919	0.51487	0.769241	0.48722	0.772562	0.518093	0.644263	0.7604	0.533927	0.474666	0.599542	0.280026	0.47378	0.245933	0.494078	0.272361	0.321135	0.333054	0.458241	0.254759	0.243302	0.391049	0.241558
38	ENSMUSG00000000215	Ins2	0	0	1.93726	0	0	0.0338122	0	0.0214626	0	0	0	0	0	0	0	0	0	0	0	0	0	0	0	0	0	0	0	0.0324423	0	0	0	0	0	0	0	0
39	ENSMUSG00000000216	Scnn1g	0	0	0.0347198	0.0148554	0.00992465	0	0	0	0.0154351	0.0339642	0.0287294	0.0368868	0	0.00631485	0	0	0.0152243	0.0188866	0	0	0	0	0	0	0	0.01729	0.0605021	0.0095777	0.0944401	0.074382	0.12327	0.0819973	0.0523631	0.088576	0.0816147	0.107044
40	ENSMUSG00000000223	Drp2	1.07912	0.664303	0.871173	0.914059	0.638737	0.764106	0.51437	0.556856	1.01408	0.949871	1.04867	0.651836	0.567854	0.719318	0.728069	1.00084	0.615332	0.589506	0.478342	0.645846	0.678637	0.844028	0.601551	0.632842	1.11735	0.64549	0.572682	0.928128	0.539406	0.380166	0.760742	0.446218	0.754179	0.451632	0.525874	0.516654
41	ENSMUSG00000000244	Tspan32	0.859291	0.850541	1.13373	5.06798	0.729579	1.33286	1.42777	0.925496	1.98375	2.24042	1.59792	1.99541	0.298109	0.779949	0.782002	0.759525	3.22712	0.441861	0.622392	0.469491	0.9614	1.11573	1.53309	1.2232	4.54333	0.505339	3.44943	0.748766	0.434229	0.559445	0.480555	2.22491	4.16823	2.21834	0.450277	3.00522
42	ENSMUSG00000000247	Lhx2	0	0	0.0382501	0	0.0292721	0	0	0.0144471	0	0.00715336	0.0105962	0.0955639	0.0106199	0.00931094	0	0.0112642	0	0	0	0	0.00809546	0.0317811	0.0166695	0.00407962	0.0280154	0	0	0	0.0179006	0.00685619	0.00956728	0	0.006436	0.0290211	0	0.0131609
43	ENSMUSG00000000248	Clec2g	0.183514	0.0229241	0.0571204	0.0717565	0.012906	0.0193324	0.192286	0.268226	0.0851814	0.160284	0.126477	0.180191	0.0156882	0.0805301	0.0420773	0.00370742	0.143894	0.0622588	0.0937243	0.0264209	0.015896	0.0339396	0.101742	0.0312833	0.737948	0.0614283	0.147796	0.0279433	0	0.0130919	0.00561732	0.272465	0.386245	0.0216945	0.00394075	0.280591
44	ENSMUSG00000000253	Gmpr	1.13257	0.621569	1.08731	1.05086	1.12979	0.95609	0.977989	0.776631	3.232	3.21289	2.25248	2.71111	0.388961	0.544187	0.466996	0.530696	0.329821	0.638657	0.732292	0.606563	0.775144	1.03442	0.498482	0.879609	1.49554	1.28079	1.48724	1.87916	1.99694	1.09356	1.57597	2.04724	1.84802	1.44634	1.18915	0.835461
45	ENSMUSG00000000263	Glra1	0.0227042	0.0395665	0.00913262	0.00776951	0	0	0	0	0.0107948	0.0101969	0.00761605	0.00780212	0	0	0	0.0362437	0	0	0	0	0	0	0	0	0	0	0	0.0305858	0	0	0	0	0.0133782	0	0.0300342	0
46	ENSMUSG00000000266	Mid2	20.4946	13.9054	27.589	17.4618	25.5452	10.9443	20.2192	18.1449	17.365	16.1348	16.6375	17.1188	14.4764	8.89309	12.1171	11.2414	9.9254	6.15162	10.2453	7.45752	9.66562	12.251	10.9459	8.42127	26.7051	19.8646	32.6237	26.8649	20.5064	14.9435	20.3498	17.4661	22.5089	25.0497	21.6724	23.7036
47	ENSMUSG00000000275	Trim25	240.499	199.25	239.615	199.37	257.457	169.818	232.677	191.185	367.816	376.844	355.717	382.294	215.433	233.216	206.426	223.168	253.727	208.647	282.44	262.787	229.627	207.657	183.403	224.049	135.993	249.327	241.3	163.716	181.926	200.958	217.705	209.849	188.025	195.283	200.976	255.303
48	ENSMUSG00000000276	Dgke	6.2838	3.92612	6.21025	5.98536	5.23996	4.69608	4.72875	4.77879	7.03156	7.47852	6.43106	6.80794	5.53439	4.32045	6.19633	3.54281	5.0175	3.32558	5.56696	4.70268	5.28094	5.92099	4.97467	4.88677	7.76055	6.42064	8.85221	7.04533	7.29939	4.785	7.1622	5.72425	8.04141	7.46164	5.65744	6.71654
49	ENSMUSG00000000278	Scpep1	20.0763	22.0505	22.2261	24.3998	28.5065	27.4364	25.1967	35.7866	23.9427	24.6247	26.6995	28.9892	42.605	34.5275	35.6653	39.2668	37.6939	35.31	32.4421	34.2387	23.4258	25.8691	24.5381	25.1001	80.4863	63.2272	71.3643	82.6639	77.6971	79.2024	71.907	73.8567	73.4511	78.2552	80.0957	73.7457
50	ENSMUSG00000000282	Mnt	31.6701	17.6332	24.782	23.5052	23.8394	22.8293	25.9327	27.3096	29.6141	29.7572	31.6726	33.6244	30.5216	20.8699	40.1946	23.1885	25.3567	28.2719	24.8392	27.7469	24.2906	26.9162	22.8192	25.8359	38.4653	50.5191	43.156	37.2573	28.3453	28.5167	37.4583	44.414	29.43	33.2419	35.7166	32.8897
51	ENSMUSG00000000290	Itgb2	15.0565	15.1359	12.3098	23.42	14.2223	15.7242	10.9134	14.4308	22.8285	26.1894	24.5458	27.2944	4.61769	4.74589	8.51193	4.58505	8.24142	3.04329	8.52113	5.40224	8.17381	10.4479	8.42496	10.382	10.1049	1.95722	6.63258	2.73642	1.32613	2.09796	2.74564	8.14259	9.4465	3.34379	2.09224	4.59172
52	ENSMUSG00000000295	Hddc2	0.940074	1.01831	1.26657	1.99395	1.89601	1.96592	1.89072	2.41887	2.24502	2.00063	1.56864	2.09127	3.04311	2.65432	2.80224	1.99676	2.13016	2.30015	2.93953	2.53198	1.11986	1.16642	2.40167	1.62158	5.36085	2.77297	3.4658	3.4162	5.51667	3.49818	3.78199	3.89962	4.53629	3.8293	3.26811	3.20258
53	ENSMUSG00000000296	Tpd52l1	0.457876	0.567188	0.481375	0.489771	0.536168	0.452618	0.366668	0.548894	0.762027	0.471409	0.41805	0.330543	1.05406	0.762988	0.906994	0.596851	0.670547	0.646098	0.858993	0.570713	0.52129	0.376804	0.360483	0.455367	1.11486	1.58475	1.25394	0.986074	2.30627	1.02314	1.5637	1.41334	1.71652	1.3665	1.06986	1.54128
54	ENSMUSG00000000301	Pemt	0.268619	0.561901	0.36	0.579271	0.366914	0.468871	0.405521	0.601496	0.476876	0.310322	0.355125	0.614784	1.26764	1.09543	1.55646	0.69543	0.687516	1.31579	1.14169	0.915048	0.783035	0.608756	0.318692	0.704165	1.77927	0.917834	1.24156	0.818695	1.36557	0.733387	1.10425	1.34822	1.37416	1.1988	0.818238	0.970098
55	ENSMUSG00000000303	Cdh1	578.753	681.95	644.386	691.014	678.449	625.685	614.744	708.923	853.425	886.898	827.873	877.971	989.028	885.402	876.036	903.244	933.532	821.001	829.981	866.859	714.996	678.031	641.018	681.854	879.653	1044.05	1106.09	976.098	984.015	894.678	1023.78	936.7	926.546	1016.29	922.408	995.3
56	ENSMUSG00000000305	Cdh4	0.293794	0.0968757	0.29999	0.147291	0.214499	0.183167	0.0387807	0.304425	0.532902	0.836408	0.311777	0.311018	1.12108	0.0167293	0.0612831	0.0814974	0.223089	0.0208312	0.0439845	0.141119	0.110601	0.0845966	0.260013	0.171943	0.461037	0.592501	0.0691953	0.183335	0.016627	0.153809	0.790129	0.0979793	0.436806	0.259113	0.58518	0.416838
57	ENSMUSG00000000308	Ckmt1	1345.52	1572.77	1270.77	1732.62	1749.92	2093.02	1736.73	2061.07	1487.67	1499.27	1484.25	1643.19	1360.49	1648.47	1891.67	1667.5	1617.76	1826.81	1905.81	1874.25	1819.63	2105.96	1822.79	1816.93	681.527	715.507	678.09	768.391	825.087	911.211	681.38	746.873	737.149	807.184	756.8	722.604
58	ENSMUSG00000000317	Bcl6b	0.71787	0.466657	0.842573	1.11339	0.741417	0.769873	0.486146	0.811225	1.33411	1.71009	1.52759	1.70912	0.253646	0.481553	0.774188	0.298666	0.482882	0.164759	0.596775	0.25339	0.548906	0.684007	0.615736	0.696131	1.86687	0.261887	0.322213	0.281077	0.225493	0.128072	0.190699	0.376454	0.691798	0.352683	0.158243	0.270102
59	ENSMUSG00000000318	Clec10a	0.437528	0.508149	0.31676	0.693481	0.570114	0.640731	0.661675	0.6247	1.20698	1.03062	1.53447	1.49802	0.345928	0.427702	0.260277	0.132706	0.211394	0.208443	0.439054	0.195171	0.388679	0.391674	0.470549	0.579122	0.378413	0.120387	0.0604212	0.143658	0.311492	0.169826	0.152396	0.457224	0.303268	0.147711	0.158004	0.234576
60	ENSMUSG00000000320	Alox12	0.826637	0.872178	1.01648	1.25193	1.00903	1.15725	0.83585	0.798182	0.633402	0.618826	0.543868	0.609064	0.251733	0.635457	0.671351	0.266664	0.569474	0.238676	0.922094	0.334745	0.615184	1.24214	1.02767	0.820852	0.341423	0.234861	0.144119	0.284472	0.252849	0.159232	0.194223	0.545774	0.373914	0.193047	0.27373	0.245526
61	ENSMUSG00000000326	Comt	97.2746	109.798	86.9873	93.4925	93.527	92.9961	86.3661	89.7538	62.1187	58.7501	60.8333	65.1219	106.744	122.845	125.315	112.277	117.064	137.44	135.884	131.19	125.934	138.287	131.392	140.573	102.444	103.869	96.9398	105.855	102.826	104.965	107.497	105	95.7939	101.689	108.983	90.177
62	ENSMUSG00000000339	Rtca	30.0203	31.3236	26.7858	32.313	31.0261	32.5327	30.8794	31.3946	19.2629	18.3731	19.199	19.9714	26.7778	25.4603	23.619	27.5472	27.9742	28.1386	27.4138	24.9966	29.8301	30.5187	26.071	27.4708	39.18	30.6563	30.4809	38.5455	41.9696	34.8489	33.774	33.131	37.9678	36.8628	38.5745	32.1371
63	ENSMUSG00000000340	Dbt	15.3341	13.7603	16.7117	16.7585	16.4034	17.3735	14.8224	19.0103	9.59998	9.20766	9.64525	9.69451	14.6199	12.147	14.4186	12.8763	11.996	10.7084	11.6879	11.2814	11.913	11.881	12.7982	10.8603	18.3797	13.9622	16.2985	16.6216	17.6721	13.7961	14.9176	15.6897	17.0889	16.7129	14.7749	13.9578
64	ENSMUSG00000000346	Dazap2	245.27	297.515	223.674	251.411	237.553	248.222	241.856	268.841	277.604	289.649	289.592	284.958	299.797	294.461	267.711	310.235	298.594	255.641	264.357	281.461	278.308	262.852	259.728	265.672	324.882	339.905	317.579	329.656	323.049	356.983	309.075	323.318	311.116	296.287	328.148	306.528
65	ENSMUSG00000000355	Mcts1	13.0611	11.5062	15.0746	14.56	12.8916	14.2169	15.1914	16.1616	11.9268	11.7189	13.0197	13.5346	15.0337	15.1804	16.0282	15.9683	12.8824	13.784	13.3466	13.9347	15.5752	15.9838	15.4867	15.0082	17.9385	14.5499	16.025	17.5381	15.3827	13.1005	12.3664	14.7645	19.3949	15.0792	14.3061	16.8952
66	ENSMUSG00000000359	Rem1	0.402857	0.381972	0.650841	0.578731	0.663893	0.845331	0.499778	0.476434	0.889466	1.02135	1.31622	1.05556	0.0323814	0.250451	0.26894	0.0292527	0.23928	0.099849	0.427868	0.0888135	0.260431	0.596774	0.998005	0.562112	0.161798	0.133291	0.0824103	0.241785	0.181464	0.0268064	0.113834	0.384919	0.279224	0.144829	0.0927511	0.07764
67	ENSMUSG00000000365	Rnf17	0.165628	0.111065	0.172554	0.398986	0.227779	0.413484	0.23881	0.541017	0.179643	0.270225	0.178972	0.415158	0.135416	0.0361222	0.283051	0.0822262	0.114708	0	0.0559309	0.00788176	0.351294	0.199934	0.188862	0.0933263	0.100555	0.0438791	0.142894	0.0758933	0.126609	0.0118906	0.0287196	0.0415875	0.0291337	0.140736	0.0518987	0.0562812
68	ENSMUSG00000000374	Trappc10	122.116	100.776	115.549	123.309	134.191	114.375	124.808	138.809	97.1385	95.2523	96.2966	97.9032	138.463	116.912	133.739	123.505	121.912	122.671	145.719	121.656	108.677	120.911	117.368	107.254	157.078	149.022	156.67	159.911	123.289	113.439	159.307	135.918	129.513	142.838	147.939	126.057
69	ENSMUSG00000000378	Ccm2	7.06079	8.60092	8.81558	11.472	9.15231	9.03927	9.01181	8.56065	13.1281	13.0759	13.6786	13.8973	8.87199	8.56394	9.32449	8.47756	9.53828	10.5287	9.46035	8.97432	6.92968	7.81565	6.80419	7.61023	15.3972	9.16196	14.5464	9.37171	15.693	9.77393	13.1499	13.222	15.8606	14.5324	9.95142	11.5401
70	ENSMUSG00000000381	Wap	0	0	0	0	0	0	0	0	0.0210769	0.0120168	0	0	0	0	0	0	0	0	0	0	0	0	0	0	0	0	0	0	0	0	0	0	0	0	0	0
71	ENSMUSG00000000384	Tbrg4	45.6087	39.2887	49.3758	51.07	51.5129	46.0523	44.7509	60.0492	47.9361	45.0766	49.643	47.188	59.0988	53.4855	74.4359	41.1736	46.3742	62.2029	69.8929	55.2524	47.442	55.9236	47.718	50.9325	69.2659	62.9905	61.33	59.6965	69.1121	45.0557	71.631	63.4132	65.6336	69.1633	60.6496	52.9747
72	ENSMUSG00000000385	Tmprss2	179.332	154.169	184.765	174.411	187.26	164.422	172.051	190.316	340.788	342.562	296.808	355.948	119.193	118.932	134.025	103.195	90.4978	113.729	154.566	118.491	111.854	116.851	105.261	118.083	80.5568	107.91	84.2025	65.5074	90.725	89.7622	111.076	97.0755	96.291	81.1583	78.1596	77.7161
73	ENSMUSG00000000386	Mx1	7.68577	3.54396	4.36019	6.31503	4.51493	6.31602	4.08997	8.56942	10.5481	15.0258	13.7592	13.9223	5.06019	4.19	4.86679	4.04173	5.84193	4.58068	4.12347	3.89988	5.58801	5.72308	4.89696	5.795	2.86602	6.37708	2.17657	4.80988	2.17528	5.7229	2.16052	5.04007	3.41054	3.4395	4.27456	4.30963
74	ENSMUSG00000000392	Fap	1.04606	1.77309	1.41314	1.53972	0.960583	1.5882	1.17285	1.75024	2.4755	2.85202	2.78873	2.85473	1.57521	1.17322	1.67569	1.72208	0.8328	1.36159	0.829661	1.42928	1.42395	1.33523	1.35753	1.14459	1.55405	1.16724	1.51473	1.96537	1.89001	1.47533	1.13278	1.52769	1.5854	1.29924	1.62946	1.79757
75	ENSMUSG00000000394	Gcg	2.74347	7.27613	1.79266	7.33681	2.43669	3.27895	2.34484	4.48355	1.68759	1.55074	1.60238	1.29059	24.4202	18.8411	21.1996	16.6796	14.9033	14.3171	16.7506	16.2608	4.8386	5.9584	10.9745	8.10094	60.483	51.1421	52.6698	53.4459	65.7772	41.3742	56.9929	44.1168	60.6848	63.2726	57.6081	42.9044
76	ENSMUSG00000000399	Ndufa9	91.2017	92.9166	95.3166	119.1	121.566	126.479	118.938	118.866	95.4561	88.2575	97.2807	98.8933	102.618	106.303	114.348	100.847	106.531	119.811	126.355	118.444	105.192	111.142	113.339	101.525	96.2073	82.8129	85.9009	100.21	124.046	116.066	97.2192	100.102	104.226	100.54	102.702	87.5904
77	ENSMUSG00000000402	Egfl6	0.516344	0.173458	0.236018	0.216278	0.109678	0.16093	0.278767	0.209831	0.485018	0.633123	0.593363	0.480204	0.157611	0.0954544	0.135707	0.123594	0.134188	0.120083	0.0951522	0.110107	0.186859	0.10562	0.158993	0.155028	0.343714	0.38139	0.273994	0.21227	0.0802336	0.158185	0.157599	0.433935	0.329455	0.184609	0.236612	0.198363
78	ENSMUSG00000000409	Lck	10.8183	8.84338	7.65361	13.1383	8.05666	8.76911	8.6979	7.16836	9.6137	9.58963	7.6071	10.1485	4.92503	2.44016	2.95201	6.65341	5.14057	4.93302	5.49182	6.80453	4.68085	4.00753	4.30791	5.36385	7.92296	1.89964	5.58583	4.07699	1.85994	2.54778	2.88519	7.69165	7.48761	2.74301	2.2163	3.88192
79	ENSMUSG00000000411	Tssk3	0.128832	0.130829	0.112214	0.0510687	0.0595195	0.116052	0.133464	0.110076	0.101691	0.0962378	0.0944142	0.0593403	0.0504801	0.0565234	0.0810274	0.0517222	0.0450281	0.189182	0.0626455	0.0928318	0.0611507	0.0418981	0	0.137388	0.127842	0.252232	0.194104	0.0781232	0.103964	0.10241	0.129491	0.176173	0.070079	0.0488751	0.108759	0.0722501
80	ENSMUSG00000000416	Cttnbp2	2.46877	2.92867	1.70202	4.13225	1.78697	2.23175	2.16708	3.02595	8.54626	8.25761	10.5761	5.70032	1.33374	2.77757	4.08803	1.3056	2.06847	2.11177	4.26332	2.12961	4.25926	3.01973	4.36576	4.3794	1.30698	0.761593	0.881241	1.18161	1.07943	0.597095	1.03258	0.97265	1.17881	1.02722	0.628595	0.839974
81	ENSMUSG00000000420	Galnt1	166.836	181.461	162.055	202.463	178.685	185.756	186.315	214.002	156.259	154.575	173.204	164.697	195.912	186.057	196.476	213.691	217.367	167.801	181.2	183.285	197.324	209.681	218.09	187.256	193.907	198.461	207.38	227.01	181.481	221.607	181.885	200.418	200.538	209.98	207.433	222.083
82	ENSMUSG00000000435	Myf5	0	0	0	0	0.00989172	0	0	0.0109946	0	0	0	0	0	0	0	0	0	0	0	0	0.0109819	0	0	0	0	0	0	0	0	0	0	0	0	0	0	0
83	ENSMUSG00000000439	Mkrn2	27.8742	20.9269	28.1781	19.6662	26.1851	20.921	18.997	15.2228	22.7988	23.8088	18.1856	15.1943	27.7089	25.7441	23.3564	24.488	21.3935	21.2295	30.937	21.3009	20.3375	19.683	17.186	18.1809	33.9314	32.8943	29.5861	30.0422	27.3947	25.5678	28.3322	35.9352	26.4541	28.4406	29.504	20.6026
84	ENSMUSG00000000440	Pparg	67.1229	35.1946	62.594	35.8535	67.5521	30.9003	63.1688	36.0559	58.9589	53.2699	57.1703	47.7703	9.2452	18.5682	13.7887	12.1825	16.055	14.3818	20.723	16.3313	20.4399	20.6005	22.1218	18.9156	11.2814	8.01323	7.59473	8.41767	23.4107	8.27953	11.9416	6.28136	12.7679	13.2405	11.2632	10.8769
85	ENSMUSG00000000441	Raf1	62.147	68.2136	67.1736	71.7813	71.5854	73.1126	67.0822	71.2226	74.0494	69.3452	66.4071	74.3959	89.6908	80.8278	85.098	75.9445	74.9381	87.7671	88.3054	86.2289	82.448	82.5698	80.0257	80.2461	106.955	99.9358	111.25	107.269	101.503	83.9432	107.816	97.5642	107.1	103.689	100.388	96.3397
86	ENSMUSG00000000486	Septin1	8.408	6.63243	6.08826	16.1119	6.37213	7.99049	7.46398	6.63862	10.7415	9.69023	8.95777	10.7751	3.88643	3.33947	3.90352	5.1176	6.99242	3.70512	5.53761	4.17321	4.27264	4.61038	3.37853	4.85148	10.315	1.7991	7.17187	3.17605	2.16652	2.44867	2.673	9.01146	10.6157	4.79513	2.5671	6.58217
87	ENSMUSG00000000489	Pdgfb	6.29764	3.95523	5.23997	6.09116	5.54145	4.31776	4.1797	3.87349	5.09582	5.76453	6.42159	6.18617	2.3082	3.33407	3.61645	1.71766	3.01388	2.25419	3.09241	2.27297	3.37956	5.88948	3.18453	4.77405	4.01771	3.05655	2.21492	3.11632	2.01089	1.81302	1.97657	3.30344	3.04879	2.16736	1.8317	2.19989
88	ENSMUSG00000000530	Acvrl1	16.359	16.1529	14.5675	17.2045	18.3971	22.0607	11.3925	16.132	23.2958	24.3826	24.3183	23.9648	3.36759	9.44151	11.9337	4.50136	8.52655	2.98577	11.2521	6.46458	11.1521	16.6274	13.6481	16.6221	4.93904	4.23752	4.41545	4.56527	5.18747	2.71189	4.16811	6.9088	5.97579	4.51236	3.52255	3.85545
89	ENSMUSG00000000531	Tamalin	1.24859	0.95765	1.50836	1.52807	2.08544	1.30494	1.4929	1.54728	2.84038	2.91539	2.64345	2.93045	1.24787	1.11243	1.7768	0.800712	1.14812	1.27858	1.42574	0.949116	0.849598	1.23209	1.46485	1.13809	4.99712	2.78288	4.99302	4.69811	3.85284	1.72533	5.42683	3.38533	3.88911	4.5288	2.30471	2.76342
90	ENSMUSG00000000532	Acvr1b	93.4327	66.9461	86.1035	81.7478	87.7387	80.5856	79.7344	87.3454	77.3008	78.0952	76.3024	81.9469	84.6314	72.0645	84.5304	83.5774	69.2899	84.0158	81.5933	82.854	74.4618	81.9892	87.8056	74.483	116.024	104.354	109.194	98.1172	96.1946	78.3284	99.1983	97.5732	101.197	86.502	104.062	89.7518
91	ENSMUSG00000000538	Tom1l2	178.804	150.559	154.326	164.44	170.285	177.399	166.219	176.804	150.408	149.808	151.898	160.927	182.027	176.193	163.893	177.554	164.917	188.965	184.965	191.645	199.885	192.855	162.988	180.293	161.114	182.251	177.638	175.199	155.069	163.317	196.327	172.724	170.919	176.467	177.674	178.947
92	ENSMUSG00000000544	Gpa33	629.935	766.879	588.021	668.683	653.978	644.837	578.721	618.558	729.692	763.479	724.446	753.857	759.684	730.148	698.65	786.401	771.765	752.862	730.859	754.953	764.958	751.324	651.828	768.452	621.125	764.935	744.919	681.268	748.862	757.276	753.929	723.632	697.748	730.078	759.985	737.642
93	ENSMUSG00000000552	Zfp385a	3.14657	2.78074	2.80627	3.74573	3.51255	3.77534	2.36643	3.16254	7.02723	8.22796	7.12562	9.16528	1.09325	1.48345	1.95982	0.777897	1.72806	1.16987	2.31791	1.23887	2.08097	2.65481	1.90585	2.94182	3.52854	1.40841	1.61217	1.2518	1.87133	0.851013	1.31251	2.25092	2.5783	1.18062	0.711557	1.51454
94	ENSMUSG00000000555	Itga5	3.69321	2.96971	3.72093	5.96423	5.72452	6.00674	3.20657	5.31089	11.6512	11.9109	11.4546	12.891	1.65987	2.82823	4.02338	1.00882	2.23741	1.0613	3.2408	1.75665	2.98813	3.70992	2.37947	3.72441	3.88071	2.03251	2.44296	3.04693	4.02115	1.58694	2.07975	5.49152	6.18667	3.24803	1.56182	2.11805
95	ENSMUSG00000000560	Gabra2	0.893374	0.464508	0.649979	0.73507	0.412691	0.634725	0.740651	0.467585	0.350744	0.567785	0.755906	0.537429	0.390662	0.53411	0.484426	0.698867	0.252851	0.505295	0.386208	0.546658	0.641811	0.595261	0.792995	0.517663	0.485088	0.288879	0.352134	0.769773	0.279128	0.439882	0.409282	0.52348	0.649364	0.445493	0.375931	0.510037
96	ENSMUSG00000000561	Wdr77	7.40537	7.61334	8.78704	12.1564	11.4583	10.2498	8.02425	10.8938	10.4083	8.32997	9.4697	9.63434	16.4354	11.306	17.2827	7.24214	9.77171	13.0217	15.2227	11.479	7.78849	6.97386	9.04027	8.68511	22.3151	21.2672	28.8917	14.2658	24.4605	14.9408	24.6676	23.4085	23.1677	21.7268	19.7326	17.0274
97	ENSMUSG00000000562	Adora3	1.31261	1.44927	1.10843	1.50903	0.993831	1.3632	0.945891	1.3662	2.06674	2.24116	1.69725	1.92195	0.843462	0.978479	0.86749	0.727313	0.866224	0.915328	0.757547	0.900876	0.967674	1.32816	1.8824	1.08937	1.0104	0.807386	0.688339	0.567396	0.549582	0.705972	0.62203	0.755851	0.804205	0.873637	0.794254	0.926067
98	ENSMUSG00000000563	Atp5pb	279.557	316.887	287.561	348.161	332.651	354.149	341.391	360.614	273.789	276.588	293.887	288.866	263.678	289.599	307.493	306.99	289.766	263.019	304.975	300.552	297.529	312.121	324.108	290.543	250.699	221.292	221.917	264.476	286.237	298.444	235.024	245.324	267.983	266.698	263.74	239.446
99	ENSMUSG00000000567	Sox9	3.23364	2.57802	5.5639	3.99633	4.69256	3.13233	3.35184	5.43229	11.0356	9.50577	8.46957	9.12965	14.7402	17.7989	12.0318	8.80647	11.5227	10.8783	9.69497	15.3594	5.87221	3.43525	5.47399	7.13894	28.2683	16.2328	23.31	13.42	26.9457	12.0769	20.1492	21.9518	25.5045	16.2077	15.8189	19.0166
100	ENSMUSG00000000568	Hnrnpd	47.7139	41.8857	53.4608	66.3328	54.8548	50.5377	50.6284	74.1739	50.1694	49.9774	48.1955	43.4562	88.0625	69.7214	89.275	81.4295	63.6258	67.9061	73.6535	69.0535	51.2235	56.496	68.8167	53.4396	130.994	92.5932	104.455	111.492	114.163	80.401	112.172	113.115	126.809	112.047	106.191	97.6567
101	ENSMUSG00000000579	Dynlt1c	6.86607	5.30254	9.1259	7.3896	7.0625	5.27746	7.52216	6.71538	6.64163	6.17073	7.11453	6.33081	5.47772	5.34896	5.38475	5.74511	4.99658	3.15793	4.91215	5.84048	5.22174	5.6943	5.88954	6.23972	7.3966	3.5378	6.8018	5.38826	4.50293	3.5959	4.54585	5.20269	5.17991	6.04772	5.67116	5.44018
102	ENSMUSG00000000581	C1d	24.5221	23.4598	23.3278	25.1544	25.6468	23.6172	20.6544	25.6216	25.6417	20.9966	17.7688	18.7067	22.821	22.7031	23.9852	20.803	30.3295	21.9738	17.8374	19.211	18.4591	21.1455	18.8158	22.4493	27.7582	20.6047	23.0694	19.6522	24.4979	25.4008	25.4859	24.8504	25.2812	26.9912	27.1734	20.0866
103	ENSMUSG00000000594	Gm2a	23.1097	28.1952	24.7805	37.8132	25.8572	33.4114	18.012	26.2446	47.5537	52.9488	41.5396	56.9744	10.5756	13.4341	17.4834	8.30972	16.624	7.44604	17.934	10.2325	16.269	23.1478	18.8361	22.6497	21.4081	8.36512	13.9044	9.67515	8.80711	7.9729	9.46621	15.8361	18.762	9.95892	7.73345	10.4192
104	ENSMUSG00000000600	Krit1	29.6766	28.0666	33.209	32.887	31.958	28.022	30.0081	31.1998	43.4536	43.6815	43.8677	40.4144	30.4905	27.5656	29.6691	32.9704	29.0015	23.5094	28.0754	26.9361	30.6129	30.2482	33.0939	30.0874	38.0054	35.8921	37.2926	35.9421	31.9774	30.3207	33.3493	34.1777	44.4245	35.6013	34.9103	42.9679
105	ENSMUSG00000000605	Clcn4	73.6353	59.5348	73.7595	70.4616	70.3827	63.1292	68.8327	68.0937	79.1222	80.0522	83.5118	82.8829	67.8645	59.2126	69.1139	62.3498	61.8758	54.9371	56.0718	55.4713	73.0238	74.4366	69.9094	63.2971	77.4933	68.0477	81.5401	74.5113	63.0126	61.1564	67.5032	62.9437	75.3136	79.4452	71.184	70.9725
106	ENSMUSG00000000606	Vmn2r88	1.31103	1.43376	0.886369	1.54675	0.890972	1.36291	0.549589	1.17697	0.529434	0.447178	0.351531	0.404141	1.10054	1.34252	0.995282	1.38879	0.935193	0.832546	0.414894	0.854271	1.23899	1.41389	1.38252	1.49217	0.363394	0.498304	0.524472	0.605106	0.450981	0.347875	0.494037	0.467408	0.475475	0.387652	0.655848	0.462436
107	ENSMUSG00000000617	Grm6	0.0321029	0.0342699	0.054312	0.358552	0.0295379	0.0231778	0.0198704	0.0766723	0.52471	0.84023	0.588	0.851173	0.0333053	0.00626674	0.0146332	0.00849054	0.346397	0.103039	0	0.0121661	0.060299	0.044312	0.0223958	0.0439393	0.540133	0.0600107	0.521396	0.00949	0.00936839	0.0184459	0.0257485	0.232375	0.653685	0.0976763	0.0474841	0.385061
108	ENSMUSG00000000627	Sema4f	0.0872998	0.0899431	0.117874	0.280485	0.0975107	0.0418271	0.169938	0.11833	0.382361	0.364131	0.230731	0.390412	0.309116	0.0902748	0.112263	0.183236	0.115667	0.10143	0.079103	0.0984158	0.288998	0.218293	0.201843	0.0990773	0.397935	0.00771161	0.310938	0.0946288	0.178559	0.0166866	0.0926594	0.31378	0.234523	0.915311	0.121254	0.0714741
109	ENSMUSG00000000628	Hk2	7.90934	13.1145	8.16243	17.6931	11.0737	12.4695	8.02471	16.0329	28.7626	27.6251	22.5832	30.7209	33.5845	35.1781	24.6336	26.0052	32.6432	26.3389	39.8057	40.2017	24.3709	18.5962	16.0814	24.0496	41.0846	35.1854	39.9607	38.8386	54.495	32.9018	71.3681	46.1905	47.7287	69.2997	35.3957	55.8537
110	ENSMUSG00000000631	Myo18a	426.61	276.971	397.084	329.097	402.265	377.233	362.98	424.527	430.697	438.059	441.833	421.116	366.785	361.818	368.155	398.902	390.295	420.988	391.216	447.815	333.4	384.895	382.658	406.87	383.429	387.301	440.33	362.651	368.91	326.636	474.93	406.615	335.897	444.951	413.914	404.386
111	ENSMUSG00000000632	Sez6	1.24168	1.24493	1.01259	1.10135	0.737757	0.998749	1.20856	0.982789	0.692854	0.426198	0.559266	0.416759	0.790817	0.909097	0.66192	1.07277	0.875103	0.740572	0.698828	0.845644	1.19654	0.981836	1.52664	0.901565	1.89594	0.723694	0.61594	0.816257	0.500553	0.475646	0.615059	1.02987	0.990457	0.812795	0.671986	1.30994
112	ENSMUSG00000000673	Haao	0.684085	0.662383	0.925177	7.11477	1.07932	0.566147	1.22419	0.59221	1.13538	1.21235	0.915032	0.876423	0.470879	0.607581	0.47304	0.456456	3.03259	0.593459	0.668583	0.246787	0.584677	0.359446	0.779717	0.804475	8.53534	0.794959	5.42508	0.696787	0.613482	0.555368	0.408239	3.46244	4.86474	1.44821	0.544721	2.94128
113	ENSMUSG00000000682	Cd52	11.3937	13.8843	11.8049	29.5719	13.846	14.7714	10.4619	11.4496	19.9224	20.798	18.8206	22.1054	4.41012	5.84689	6.9033	5.46507	16.2526	4.99542	9.04392	6.0143	8.41813	8.75308	7.74071	9.35718	24.7241	3.51857	15.7019	4.70767	3.03432	3.64211	4.24807	15.5766	22.2203	8.61223	3.70943	12.2482
114	ENSMUSG00000000686	Abhd15	2.56296	3.76701	2.86905	4.85393	3.16477	3.72989	2.50274	3.06951	2.34535	2.32465	2.81582	1.99927	1.02692	1.67732	2.94571	1.38394	1.80355	1.52805	3.038	1.61208	3.55313	4.61669	4.41719	4.14676	2.52829	1.84695	1.09065	1.28919	0.740834	1.06032	0.952379	0.753498	1.445	1.11335	1.06402	1.487
115	ENSMUSG00000000690	Hoxb6	0.0689119	0.247756	0.183888	0.829522	0.229007	0.510964	0.21465	0.34388	0.266891	0.259734	0.247301	0.210553	0.780617	0.642207	0.857626	0.318079	0.475384	0.7117	0.517693	0.764026	0.362772	0.815586	0.975196	0.983506	62.2512	13.3809	39.7979	32.2799	66.1768	10.296	60.0974	27.2425	48.9903	44.3173	52.4113	44.4596
116	ENSMUSG00000000693	Loxl3	3.20758	3.03732	2.96722	3.49169	2.92259	4.69302	1.69487	2.74482	5.96127	6.23002	4.11086	4.36492	0.662483	1.976	2.65186	1.0958	1.60639	0.630936	1.88134	0.92876	2.56124	3.51499	3.11052	3.56577	1.1879	0.945414	0.714685	0.974023	0.681222	0.362464	0.526441	1.21948	1.24759	0.666016	0.718493	0.537934
117	ENSMUSG00000000701	Tcl1b5	0	0	0	0	0	0	0	0	0	0	0	0	0	0	0	0	0	0	0	0	0	0	0	0	0	0	0	0	0	0	0	0	0	0	0	0.00885121
118	ENSMUSG00000000706	Btn1a1	0.0869936	0	0.00882238	0	0	0	0.0193463	0.0700771	0.0608792	0.0535255	0.0732483	0.123173	0.0882105	0.0456422	0.0520053	0	0.0262675	0.0201141	0.107018	0.00678985	0.00552024	0.00634473	0	0.0133937	0.134098	0.0613611	0.171588	0.0643827	0.201688	0.0352094	0.132526	0.0632263	0.28732	0.20323	0.119073	0.113991
119	ENSMUSG00000000708	Kat2b	41.9359	46.17	45.0987	45.8161	48.5003	43.1617	41.6989	46.8378	51.337	52.1283	55.2066	45.8299	41.5943	37.384	33.8391	46.7168	39.1298	25.1247	42.3134	34.8008	52.6486	44.3725	46.3452	39.6074	31.2234	30.5623	32.9383	36.9557	25.9313	27.3379	25.4311	26.7792	31.5635	24.3595	29.8432	29.5117
120	ENSMUSG00000000711	Rab5b	78.6153	80.1582	84.8238	89.3694	87.0545	84.4937	75.6465	79.1634	82.3464	85.6128	84.536	91.9091	73.2577	67.7724	68.3895	77.4653	71.4295	62.9099	67.4444	65.1847	70.8749	77.2311	73.072	72.2412	109.219	112.94	117.213	113.997	109.392	114.36	119.715	110.386	116.549	103.749	125.203	118.401
121	ENSMUSG00000000724	Cryba1	0.221929	0.236044	0.243083	0.072295	0.196866	0.0800313	0.208598	0.180337	0.183357	0.199574	0.158438	0.103179	0.165981	0.0992327	0.176779	0.135865	0.0964313	0.0656063	0.271239	0.12157	0.148062	0.19481	0.337114	0.162597	0	0.102752	0.216136	0.20193	0.139951	0.110382	0.0191706	0.138526	0.111966	0.0385687	0.117096	0.186944
122	ENSMUSG00000000730	Dnmt3l	0.330385	0.224452	0.314226	0.177325	0.150363	0.321244	0.152218	0.128602	0.35794	0.633926	0.583483	0.583306	0.011949	0.0776714	0.0661987	0.0184279	0.0337212	0.0100948	0.398368	0.0529508	0.119071	0.141887	0.0921206	0.226202	0.0453602	0.0234498	0.0518008	0.0419149	0.0403343	0.0198691	0.0174558	0.0250757	0.0935442	0.0312153	0	0.0483491
123	ENSMUSG00000000731	Aire	0.162286	0.135136	0.329058	0.253702	0.189865	0.152764	0.206164	0.185821	0.23191	0.245165	0.161537	0.157487	0.122261	0.0989537	0.173668	0.0664807	0.214247	0.151424	0.22995	0.0806796	0.120226	0.193402	0.13888	0.175176	0.33582	0.224305	0.193682	0.109626	0.101386	0.159796	0.112405	0.446099	0.413569	0.167979	0.132939	0.219857
124	ENSMUSG00000000732	Icosl	14.9852	9.62636	15.5994	21.006	14.2778	11.9411	14.0661	13.2844	10.4795	9.63393	10.6876	10.2353	7.82261	8.89919	11.1341	9.33063	14.2989	8.4544	10.1103	9.09147	8.74818	10.2201	9.81853	10.497	25.5013	13.9281	26.5977	13.0036	13.4634	11.0431	13.1394	15.2798	22.3793	18.0555	13.238	17.5169
125	ENSMUSG00000000738	Spg7	61.4665	55.6354	59.2568	72.1769	69.4364	73.5723	68.7525	74.579	58.4157	52.3178	55.5199	56.7366	75.1891	78.0237	78.9051	68.4089	75.9697	92.4939	91.3495	84.8733	68.6324	80.0043	73.5371	78.9335	88.3626	79.6389	80.9817	86.885	101.041	77.0475	99.0969	88.9293	86.7754	91.6645	88.3253	81.2849
126	ENSMUSG00000000739	Sult5a1	1.07584	0.79398	1.07819	0.828632	1.33122	0.678196	0.943042	1.23061	0.998067	1.11928	1.18085	1.24239	0.906174	0.916479	0.887792	1.18984	0.876601	0.792447	0.911014	0.621182	1.10844	0.952267	1.10062	1.05587	0.949947	1.21885	1.05573	1.2228	1.30533	0.646494	0.730126	1.05607	0.819489	0.869936	0.887971	1.03438
127	ENSMUSG00000000740	Rpl13	94.5314	97.8589	129.792	155.552	153.21	143.759	137.129	190.393	166.926	159.924	142.23	155.512	344.963	281.128	309.095	188.504	218.758	304.668	305.972	284.536	100.535	120.808	172.954	152.347	428.906	310.634	378.239	345.497	518.707	343.828	403.935	423.053	415.752	398.337	372.915	306.237
128	ENSMUSG00000000743	Chmp1a	162.056	148.595	142.851	184.952	181.376	195.964	180.072	192.465	193.445	190.168	207.096	204.276	170.627	170.911	156.057	162.007	192.091	206.015	173.45	190.016	178.957	188.845	169.152	173.052	180.698	177.484	179.251	191.1	236.708	199.314	205.372	207.261	185.091	200.675	202.881	184.265
129	ENSMUSG00000000751	Rpa1	17.2436	13.2552	15.2188	21.4792	18.5404	15.6028	13.8029	17.2156	18.6799	17.4179	18.9831	17.7681	18.0078	13.879	22.7724	10.5875	12.9563	11.6234	16.7882	13.0937	12.4833	15.1901	11.8285	14.0868	26.6117	16.1801	25.213	17.2377	24.9805	13.9697	22.6349	25.4194	28.2145	19.4211	18.8573	16.3902
130	ENSMUSG00000000753	Serpinf1	0.227797	0.281534	0.183054	0.277554	0.189506	0.374546	0.169872	0.190954	0.303851	0.414921	0.43831	0.295144	0.136691	0.136175	0.108004	0.174452	0.149679	0.129478	0.118367	0.0798422	0.135307	0.291988	0.418259	0.216089	0.428971	0.166559	0.0879315	0.179661	0.202155	0.123476	0.0763258	0.226734	0.342499	0.147446	0.208712	0.0584729
131	ENSMUSG00000000759	Tubgcp3	20.3688	16.3616	22.5936	21.6349	17.8575	16.7253	15.7977	17.4724	19.7805	18.8175	18.9586	16.6449	24.5537	22.6943	25.1625	21.0916	17.8457	20.0168	20.6069	20.4576	21.6048	21.1853	25.3087	21.7236	32.5178	26.0873	32.1749	30.2241	26.7964	19.9081	28.0972	28.1326	32.3303	28.3661	27.8069	28.7057
132	ENSMUSG00000000766	Oprm1	0	0.0126388	0	0.0198151	0.0595473	0	0	0	0.00554867	0.00386326	0	0.0186828	0	0.028948	0.0210441	0.00661668	0	0	0	0	0.00446401	0.0137927	0.0525034	0.0103638	0	0	0	0.0665969	0.00606573	0	0	0	0.00838546	0	0.016063	0
133	ENSMUSG00000000776	Polr3d	2.52979	2.3676	3.37803	4.56334	3.74143	3.77921	2.35797	5.1283	4.00094	3.02222	3.01552	3.37309	5.79581	5.00468	6.86373	4.0411	3.8921	5.08195	5.44685	3.92363	1.98227	2.99054	3.67322	3.90549	9.50496	7.13966	7.16025	6.65615	10.8573	5.21129	10.1464	8.98462	11.5137	9.2866	6.73991	6.55025
134	ENSMUSG00000000782	Tcf7	3.59518	4.16604	3.70337	6.4782	3.30668	3.09499	2.34428	3.29718	3.7814	3.19943	3.60126	3.68639	4.38966	3.88257	5.05342	3.2955	5.13714	3.39325	3.97852	3.35088	3.37152	3.82085	2.4073	3.64469	11.4541	5.1166	10.0941	4.15472	4.46544	4.03284	4.87743	8.1162	10.7712	5.23427	4.38568	6.44821
135	ENSMUSG00000000787	Ddx3x	323.583	318.068	337.651	361.019	342.907	295.332	312.968	339.207	426.199	408.329	387.992	373.62	341.715	288.929	341.03	307.353	330.758	233.183	320.693	269.582	363.534	332.386	361.457	296.071	286.281	313.27	354.482	298.158	270.495	273.277	304.43	283.318	320.104	336.597	295.158	349.621
136	ENSMUSG00000000791	Il12rb1	1.9757	2.07186	1.92199	3.09741	2.50717	1.84193	2.26972	2.8609	3.64608	3.86918	3.37634	4.79203	0.692147	0.817037	1.09897	0.795087	1.13964	0.585044	1.91698	1.65496	1.6794	2.1628	1.97554	1.94424	0.692535	0.457277	0.648757	0.543558	0.115441	0.335918	0.507412	1.35741	0.478818	0.498465	0.251246	0.301349
137	ENSMUSG00000000792	Slc5a5	0.129348	0.125344	0.64202	0.0964978	0.148812	0.116718	0.0617762	0.17655	0.267394	0.36372	0.157976	0.272878	0.275969	0.145175	0.184295	0.119838	0.114115	0.160478	0.162424	0.134939	0.230404	0.148956	0.135547	0.271038	0.364529	0.276558	0.38708	0.22984	0.358739	0.195182	0.40857	0.363007	0.36642	0.2656	0.117842	0.258637
138	ENSMUSG00000000794	Kcnn3	0.358198	0.323812	0.502796	0.287404	0.349047	0.397504	0.0701044	0.270342	0.393663	0.587112	0.581664	0.366314	0.0294688	0.238312	0.400342	0.0371465	0.053293	0.0328422	0.27208	0.0425536	0.266492	0.451854	0.433397	0.325381	0.131023	0.0453934	0.0631022	0.505493	0.238212	0.00808514	0.0282477	0.795949	0.441898	0.0515197	0.0394583	0.038613
139	ENSMUSG00000000804	Usp32	48.3822	36.4054	57.1265	41.844	64.8041	42.8024	57.0325	55.168	59.216	60.9162	59.9862	56.0994	49.1727	39.5753	44.2291	37.5494	42.122	30.9756	41.5035	34.8033	47.5252	46.3554	48.6827	36.1331	36.9929	53	56.3007	45.3279	33.2181	35.9338	40.7376	37.2571	44.7895	52.4675	48.1205	48.9162
140	ENSMUSG00000000805	Car4	7.69845	43.1415	6.40013	73.1775	13.5508	97.081	21.5	145.739	297.15	305.223	203.585	317.408	77.4389	73.0235	57.6939	67.8406	48.3078	89.4553	80.6145	113.22	30.7402	51.4624	82.2508	39.599	104.866	62.9327	84.7082	84.0699	132.981	91.5605	134.933	104.497	140.085	133.187	110.114	125.989
141	ENSMUSG00000000811	Txnrd3	4.11682	3.21433	4.48453	4.25867	4.73176	4.42263	4.65128	4.4793	4.81652	3.92225	4.51021	4.26295	5.86748	4.9854	5.33658	5.20471	4.28899	4.96515	5.12245	5.10369	4.96016	5.21946	5.35533	4.26365	7.7176	6.22287	6.78579	6.61975	7.94837	5.8644	7.54134	7.08428	7.2404	6.80561	6.1453	5.37973
142	ENSMUSG00000000817	Fasl	1.53631	1.1558	0.950817	2.11221	0.898643	1.38875	1.88718	1.38197	0.777243	0.73447	1.07547	0.953519	0.355036	0.115293	0.238766	0.785268	0.263179	0.557584	0.881187	0.87053	0.398489	0.459155	0.394819	0.439263	1.16727	0.0475589	0.1108	0.40599	0.0864169	0.38796	0.231284	0.300339	0.111927	0.0897976	0.295907	0.0901818
143	ENSMUSG00000000823	Zfp512b	13.4526	15.4277	13.4086	21.6598	16.734	16.525	12.9058	17.4261	11.9375	10.5927	11.0704	8.94277	19.0731	17.6647	24.393	19.2572	19.4621	16.9838	23.091	13.7368	17.7373	23.2648	19.8924	17.2075	23.6399	18.3171	22.3571	20.6303	15.6915	9.48358	18.6614	19.3747	21.4788	21.61	17.5563	16.2315
144	ENSMUSG00000000826	Dnajc5	105.418	109.589	96.6712	122.15	107.716	100.189	94.423	104.213	154.93	148.977	148.9	137.954	144.173	139.45	141.14	123.667	165.026	136.629	163.248	145.828	132.431	122.551	109.063	131.125	129.486	164.048	173.433	129.356	134.394	121.42	189.504	131.715	154.057	161.384	166.982	171.448
145	ENSMUSG00000000827	Tpd52l2	15.7124	17.9959	17.101	21.3117	18.1454	18.7959	14.7883	20.4155	28.1439	27.9346	29.634	28.1874	27.1681	23.4143	27.4281	20.5896	23.4393	26.5415	26.3019	24.8813	19.7238	21.7907	20.7259	20.7115	26.5262	24.6074	25.8026	24.7577	32.2784	26.0898	27.3629	25.0772	27.6123	27.5975	25.1073	22.3266
146	ENSMUSG00000000838	Fmr1	25.1662	26.9077	28.6295	31.6343	28.1905	25.2269	24.6249	28.1254	32.7523	30.9102	32.1713	29.4384	39.14	28.2972	33.5292	39.5626	33.2525	23.1139	26.3246	28.1381	33.5719	31.7683	35.1064	26.1253	46.2501	36.5776	51.1934	44.109	37.8611	35.6419	35.5968	38.8771	48.5329	47.9012	43.1005	52.499
147	ENSMUSG00000000861	Bcl11a	2.49115	3.23073	3.83731	9.92003	2.9739	2.57597	2.22677	2.65688	2.17686	1.77293	1.89872	1.54672	7.17437	6.35266	9.24863	7.15675	7.56022	4.88436	7.17501	5.40868	5.02624	5.21129	4.80876	5.38622	9.65176	5.16588	8.96233	4.03403	4.0523	2.78986	4.158	7.13043	9.13351	4.37614	3.87408	5.4131
148	ENSMUSG00000000869	Il4	0.103892	0.131577	0.0782996	0.0930666	0.0781349	0.0682158	0.15807	0.152446	1.04305	1.044	0.998917	1.12173	0.0680789	0.120911	0.108458	0.0905676	0.259668	0.0391482	0.0260245	0.118912	0.134018	0.175317	0.0501376	0.110536	0.234814	0.200979	0.176367	0.204999	0.312136	0.125252	0.105103	0.242789	0.25538	0.221173	0.153906	0.260612
149	ENSMUSG00000000876	Pxmp4	37.4742	32.0004	38.1418	25.6248	37.3887	31.2693	40.1074	32.1355	25.7526	28.7688	25.9819	27.7599	24.3339	24.7863	24.7138	22.7029	23.2128	25.4325	28.0099	25.7213	21.4577	24.1344	26.1356	24.5246	31.6587	36.6041	28.4152	36.8711	32.1789	34.2486	32.4148	29.4756	25.9456	28.3924	31.1397	24.1857
150	ENSMUSG00000000881	Dlg3	71.6851	85.8625	69.1488	102.407	76.1173	91.0412	67.2354	84.7734	108.571	108.3	102.222	105.037	118.935	123.81	109.129	123.691	135.624	133.534	142.932	143.832	102.757	109.058	130.504	109.74	71.5023	88.8286	77.6949	71.1742	63.6355	77.7083	83.9972	84.7022	76.2821	85.5631	78.4045	84.7685
151	ENSMUSG00000000884	Gnb1l	1.41457	0.56606	1.0747	1.4212	1.4878	1.31403	0.94872	1.07021	0.726208	0.812284	0.67836	0.681543	2.10125	1.27372	1.82865	1.14549	0.777241	1.58378	2.03309	1.80357	0.534463	0.904374	1.30323	1.17134	1.98197	2.24684	2.38188	1.5532	2.86309	1.4266	2.3984	2.10877	2.162	1.78508	1.30316	1.18589
152	ENSMUSG00000000889	Dbh	0	0.0131488	0.00606805	0	0	0	0	0	0.172171	0.0101727	0.0201232	0.015492	0.00787904	0	0	0.651854	0	0	0	0.00429614	0.00768821	0	0	0	0	0	0	0.0537201	0.0396424	0	0	0.0409844	0.0366459	0	0	0
153	ENSMUSG00000000901	Mmp11	0.442488	0.572613	0.496938	0.801559	0.636735	0.657783	0.416416	0.584793	1.45409	1.72489	1.50874	1.697	0.464111	0.583552	0.649408	0.476655	0.542259	0.315032	0.638466	0.427042	0.603067	0.727231	0.43147	0.933962	0.921439	0.195249	0.304322	0.420981	0.447417	0.143804	0.176623	0.66835	0.763224	0.234749	0.183489	0.414406
154	ENSMUSG00000000902	Smarcb1	18.6488	19.0377	20.8321	27.5936	22.1463	25.6321	19.8691	25.8732	23.7139	23.5333	22.9778	22.794	36.729	30.6728	41.0716	25.4634	28.2056	38.1781	35.6938	33.0116	22.6112	26.2707	25.8804	26.4816	53.1946	39.5556	43.8131	40.9519	54.8398	36.353	45.9067	47.48	46.8939	45.2928	42.2142	39.0755
155	ENSMUSG00000000903	Vpreb3	0.23335	0.156987	0.187845	2.92519	0.152173	0.151426	0.173734	0.122785	0.404518	0.402922	0.580767	0.420206	0.0555649	0.0506668	0.222246	0.0627809	1.61483	0.0837423	0.245151	0.15745	0.111633	0.174059	0.277457	0.0862345	2.79653	0.198756	1.69944	0.141751	0.0677848	0.0477172	0.105437	1.8851	2.68773	0.588825	0.231248	1.3287
156	ENSMUSG00000000915	Hip1r	197.675	137.423	167.601	217.521	184.461	185.921	155.546	170.176	126.21	109.025	114.735	118.477	146.749	142.182	177.003	137.551	135.406	157.453	177.196	154.656	139.918	172.519	133.286	146.605	139.311	134.772	116.276	129.394	91.763	96.2688	118.699	138.719	141.762	122.71	108.486	98.3436
157	ENSMUSG00000000916	Nsun5	2.58859	2.88907	3.88751	4.42786	4.01861	2.94125	2.97967	3.63777	2.61776	2.49046	2.72041	2.77943	5.91868	5.32252	6.98653	3.29314	3.66946	5.51297	7.01971	5.12803	3.67952	3.68663	3.17119	4.68492	9.86546	7.39034	9.40008	6.41457	10.7304	5.47119	9.4047	9.26377	9.28188	9.09916	6.86502	7.72167
158	ENSMUSG00000000934	Top1mt	7.65235	3.23014	9.41681	3.49984	8.08571	3.33809	6.54055	3.03633	4.5571	3.33503	2.7983	3.36144	2.72753	2.00569	3.22746	1.09814	1.33853	2.35334	2.24994	1.8769	0.822212	0.78661	1.11447	1.088	3.64184	2.76782	3.36996	2.02355	4.43253	2.63299	4.03002	3.12382	4.00859	3.51938	2.61088	2.27337
159	ENSMUSG00000000938	Hoxa10	0	0.790043	0	0.444923	0	0.273832	0	0.101633	0	0.00773611	0	0	0	0.00617365	0.0059016	0.0125386	0	0.00756838	0.0181875	0.01802	0	0	0	0	0	0	0	0	0.0411268	0.0540303	0	0	0	0	0.0072592	0
160	ENSMUSG00000000942	Hoxa4	0.501227	0.43066	0.388669	0.579864	0.505735	0.59181	0.239404	0.659578	0.474205	0.707374	0.519941	0.725065	0.146001	0.176113	0.265154	0.0773473	0.196043	0.0661374	0.0875774	0.160121	0.176934	0.33448	0.273403	0.170063	0.128097	0.251529	0.133248	0.0775182	0.236087	0.167408	0.0323802	0.49254	0.297264	0.107739	0.0634218	0.044925
161	ENSMUSG00000000948	Gm38393	1.76488	1.55824	2.91055	1.5633	2.68848	1.40134	1.9872	3.1495	1.28553	1.22171	1.20878	0.86652	1.56861	1.03112	1.47949	1.52064	1.32494	1.16367	1.73796	0.886825	2.03986	2.25528	2.27371	1.688	1.08557	1.51414	1.97105	1.13865	0.329357	0.463531	0.629485	0.776643	1.20964	1.33518	1.26247	1.4614
162	ENSMUSG00000000957	Mmp14	33.6775	24.8363	33.3137	31.8038	35.5111	27.0821	26.9399	27.0374	53.9127	58.266	51.6307	58.6006	7.86788	11.7687	18.1644	5.50946	8.92825	6.44226	15.2666	7.6425	12.7796	17.3292	15.7892	16.3544	13.9146	8.36283	11.1412	8.69707	11.3637	5.9713	10.4974	10.4683	14.8278	9.63224	7.83659	7.30033
163	ENSMUSG00000000958	Slc7a7	123.578	266.996	105.7	273.981	142.338	317.376	164.104	302.925	88.0566	90.3146	109.101	103.588	307.964	363.997	288.008	314.593	348.316	378.004	355.861	366.461	273.841	302.876	317.338	312.39	233.872	242.77	232.196	251.995	227.88	276.676	265.585	268.407	246.04	276.825	264.518	272.416
164	ENSMUSG00000000959	Oxa1l	44.885	40.8394	45.3207	42.8863	46.0786	41.1563	38.1183	39.5555	36.4778	33.546	31.4475	32.6302	50.4605	50.2658	56.0888	42.2453	41.3787	45.8901	51.4273	42.7462	36.2391	41.0445	42.0604	41.5616	61.0024	48.3395	46.4218	55.4537	55.1826	48.8096	52.516	52.8294	53.0533	47.7788	50.6054	36.7439
165	ENSMUSG00000000976	Heatr6	34.8353	34.5424	35.2655	43.2274	38.008	45.5158	35.6603	47.0694	26.7584	25.5023	28.3303	27.7214	44.5186	38.5743	44.2337	39.1323	38.0015	39.2331	45.4272	38.8884	40.6842	46.3581	41.9351	39.2721	32.099	39.4805	44.6159	34.5208	24.4434	25.7025	29.3424	28.8755	32.7635	29.7905	29.7156	26.9999
166	ENSMUSG00000000982	Ccl3	0.712628	0.794801	0.443624	0.686303	0.488631	0.892397	0.382741	0.587031	0.90029	0.640888	0.755186	1.09257	0.24674	0.158939	0.31525	0.42048	0.111337	0.255789	0.297222	0.158771	0.29287	0.246808	0.417774	0.156	0.0210616	0.0701653	0.0365084	0.0929075	0.0812717	0.111794	0.151108	0.24633	0.104799	0.0506831	0.0723685	0.0643763
167	ENSMUSG00000000983	Wfdc18	0.029474	0.0105778	0.122548	0.0165423	0.119945	0.0549588	0.0221736	0.0262519	0.11752	0.1185	0.33407	0.124877	0.0066645	0.00745087	0.0354149	0.0106827	0	0	0.00655056	0	0	0.036883	0	0.0129267	0	0.0215133	0.00634331	0	0.0114827	0.0452713	0.0345225	0	0.0215306	0.0460376	0	0
168	ENSMUSG00000001014	Icam4	0.0386042	0.198899	0.0965765	0.149611	0.040496	0.0471958	0.12828	0.137675	0.0566534	0.0780147	0.0522926	0.0520093	0.00570871	0.0574945	0.123336	0.0176813	0.0678804	0.0306106	0.0629327	0.0562318	0.0554247	0.12907	0.112436	0.0621699	0	0	0	0.0168437	0.0465688	0.053016	0.0306718	0.0463322	0.073798	0.0596054	0.0184983	0.0526207
169	ENSMUSG00000001016	Ilf2	9.96332	10.1635	10.8981	16.0433	11.5864	11.2842	10.1707	14.1926	9.86975	9.63357	11.1846	9.58415	21.8377	17.307	22.6274	14.228	15.4158	15.858	20.6931	16.7613	13.1631	13.3736	15.1573	15.2277	33.3865	22.872	28.8138	24.8951	32.5225	23.7968	29.9346	30.2841	34.2107	28.4129	25.2895	25.7818
170	ENSMUSG00000001017	Chtop	52.3733	49.9221	51.2081	68.9717	54.5149	51.2552	49.0674	56.4367	50.0072	51.3235	50.1345	46.714	69.5326	63.3247	68.9995	60.2786	66.6488	66.0591	67.8883	63.5986	56.8293	59.6135	63.9029	61.7955	90.6194	70.5158	80.9342	75.0714	91.2692	77.0168	86.8929	85.5508	86.3456	85.5093	80.9326	77.8994
171	ENSMUSG00000001018	Snapin	13.2801	13.3946	14.6677	14.2201	12.4258	11.1222	11.0851	12.1593	10.2219	9.85757	9.11003	8.56999	12.0423	12.3565	13.3411	12.1148	10.1436	8.81442	11.868	10.2658	10.6977	11.2249	12.1199	10.0686	21.0267	13.8691	16.8481	18.3334	15.1583	13.5785	13.6256	14.9533	17.925	14.8176	15.2871	14.7544
172	ENSMUSG00000001020	S100a4	0.153963	0.343743	0.501039	0.419138	0.271972	0.377437	0.377283	0.148343	1.25547	1.36475	1.31489	1.44914	0.150545	0.120584	0.140543	0.242249	0.256961	0.214827	0.211726	0.132718	0.217925	0.173808	0.211968	0.218845	1.01012	0.190495	0.408743	0.313173	0.311609	0.211145	0.170339	0.589516	0.979775	0.306517	0.282824	0.379227
173	ENSMUSG00000001021	S100a3	0	0.00182197	0.0569344	0.0680724	0.0132136	0.0256862	0.0025705	0.0245263	0.00298766	0.0315837	0.0592901	0.099864	0.0242794	0.0278796	0.0342985	0.0399838	0.132482	0.128489	0.0574924	0.0753927	0.0264164	0.0182307	0	0.036797	0.0467809	0.0201691	0	0.0961371	0.0252375	0.0212033	0.117686	0.0267369	0.100769	0.0128605	0.0408857	0.0449651
174	ENSMUSG00000001023	S100a5	0.0844309	0.0121767	0.0423416	0.0195774	0.131538	0.0801592	0.291383	0.23962	0.207459	0.176852	0.356443	0.303616	0.0160416	0.0248337	0.00738926	0.00900968	0.00707113	0	0.0390339	0.00668673	0	0	0	0.0321202	0.0206822	0.0275383	0.0250166	0	0.038861	0	0.0262112	0.0120454	0.00908661	0	0	0
175	ENSMUSG00000001025	S100a6	14.1229	19.8909	16.6647	28.1218	30.9269	31.1011	31.1198	42.3554	124.683	151.386	144.825	150.005	69.0929	77.7246	52.066	71.9657	105.544	84.8968	48.2531	79.9411	38.6846	32.1084	29.0308	42.335	137.459	88.1822	108.512	110.406	292.455	143.956	136.574	95.3986	128.733	162.968	122.981	146.855
176	ENSMUSG00000001027	Scn4a	0.0539879	0.043978	0.0434722	2.60055	0.0496175	0.0116994	0.0568678	0.033141	0.0981356	0.0924318	0.0715269	0.0588907	0.0507778	0.069577	0.0368785	0.0256194	1.10135	0.0566109	0.0249688	0.00611497	0.00546054	0.0416481	0.0674382	0.0110922	1.74139	0.0258731	0.93064	0.0760896	0	0	0.0324539	0.924286	1.69039	0.394501	0.099743	1.00341
177	ENSMUSG00000001029	Icam2	0.571469	1.04779	0.804792	2.90694	0.7805	0.977674	0.807328	0.910401	1.45539	1.45244	1.91642	1.99162	0.202478	0.606204	0.727595	0.303465	1.12433	0.205103	0.713222	0.379131	0.399531	1.00213	0.677041	0.973379	2.15129	0.197564	1.65684	0.350929	0.379693	0.270633	0.270259	1.28343	2.28638	0.595354	0.207813	1.01644
178	ENSMUSG00000001034	Mapk7	10.7656	8.19645	8.05913	10.0362	8.47936	8.49505	7.98191	8.26124	12.0947	12.1113	11.3335	11.7298	14.8147	12.2964	14.3416	10.9682	11.7794	12.4233	12.1888	10.9976	11.2707	11.9846	8.95505	12.3798	22.2251	19.8252	20.1482	19.4881	21.4004	12.9345	20.902	20.2279	20.8878	22.0816	17.5444	17.1304
179	ENSMUSG00000001036	Epn2	5.05164	4.92665	5.94559	6.86504	5.71393	6.34282	4.0962	5.59323	7.38376	6.30097	7.16732	6.81857	6.61736	5.53168	9.44952	5.18528	5.88491	5.62216	8.23697	5.40426	6.78095	8.72452	5.63221	6.58569	10.14	11.812	11.6903	11.0186	10.6583	6.12159	9.57418	10.651	10.6303	10.8675	10.6422	8.61468
180	ENSMUSG00000001039	B9d1	0.278277	0.335854	0.508545	0.456875	0.647132	0.399071	0.43597	0.348717	0.78498	0.650847	0.662195	0.682873	0.486971	0.626136	1.13974	0.163036	0.341752	0.403326	0.576863	0.470282	0.32379	0.44108	0.440672	0.57131	0.838064	0.719548	1.13594	0.815423	1.3687	0.980615	0.832588	1.03932	1.11176	1.08304	0.628974	0.676728
181	ENSMUSG00000001052	Sec24b	43.7927	36.3153	48.5507	44.7477	43.66	38.5537	41.1126	45.3807	46.7222	45.3697	39.339	46.4758	46.0063	47.0898	52.6922	44.983	40.8621	45.9142	57.0053	49.3918	43.7465	44.4682	41.5493	44.5357	50.2183	62.4024	51.0762	53.3045	49.6912	44.7407	55.8382	54.8791	56.2002	54.1315	49.4152	50.0343
182	ENSMUSG00000001053	N4bp3	1.54562	1.32563	2.03705	3.00452	2.69861	2.02486	2.1009	2.29656	3.37382	3.33011	3.35644	3.50769	1.90711	2.00971	2.13345	1.0167	1.41725	1.95333	2.75989	1.53145	1.32807	1.461	0.812322	1.48184	4.33476	1.81022	3.38857	1.59152	3.58003	1.26731	3.12134	2.42647	3.93193	2.53882	1.4401	2.0864
183	ENSMUSG00000001054	Rmnd5b	12.3106	12.7518	11.5864	15.4248	13.2655	11.7465	11.4863	12.0073	12.8799	11.2941	10.6708	12.3442	15.1675	14.4012	16.7941	13.6224	13.7353	15.3144	14.8839	13.9633	13.6483	14.5906	11.5418	13.8025	21.4911	15.5266	17.9699	15.639	17.9152	12.4447	16.1386	16.8376	17.7	17.4259	14.8036	14.0044
184	ENSMUSG00000001056	Nhp2	4.06229	5.55589	6.02987	9.1317	10.9912	10.0621	8.19252	13.9287	9.62798	8.40674	8.2761	7.95846	18.3419	14.4024	20.2947	8.55518	8.9856	15.4483	17.4078	14.6128	6.60867	6.95444	7.8562	9.42038	22.9039	15.653	21.0954	15.003	34.6963	19.6245	22.5663	23.2722	24.7049	22.0124	17.5662	18.508
185	ENSMUSG00000001062	Vps9d1	21.4741	18.5872	21.0516	22.3417	20.3035	20.6991	19.7269	22.774	22.4344	20.33	20.2783	23.1906	21.1168	21.1215	24.7188	22.2698	20.6615	23.1878	25.0036	22.5734	20.8444	25.3054	18.9556	22.5885	30.6516	25.7421	29.1932	26.0041	23.226	19.8431	25.1236	23.4299	22.3738	26.8179	25.3211	20.4941
186	ENSMUSG00000001065	Zfp276	23.5584	20.6421	20.7576	25.7975	25.4513	26.44	21.297	25.4526	27.4724	26.1916	25.8125	27.7837	27.9267	25.9488	28.403	25.2409	25.5948	34.5902	29.54	30.2081	24.2983	30.4375	26.4844	28.9922	36.0868	34.5183	33.4914	32.6401	31.6272	24.0537	35.5116	33.9634	37.9889	34.6864	34.4552	39.2672
187	ENSMUSG00000001076	C1ql4	0	0	0.00862581	0.0585036	0.0198007	0	0	0	0	0.00962362	0.00722718	0	0.0448286	0.0439309	0.0220587	0.0171755	0	0.0377415	0.0124952	0.0616231	0.0276462	0.0357994	0	0.0494427	0.0638965	0.0259986	0.0241967	0.0387891	0.0471483	0	0.0323218	0.0585628	0.0262	0	0.0542732	0.0269529
188	ENSMUSG00000001082	Mfsd10	4.85721	4.19263	4.18256	7.67735	4.99435	5.74428	5.22078	5.8203	6.70571	6.13027	6.17319	6.22013	9.70469	6.6049	9.0357	4.18583	5.24657	8.13203	10.1586	7.30471	4.26853	4.5918	3.75042	5.64171	16.2167	8.63579	11.1304	7.80624	14.6087	7.53622	13.7029	13.1358	12.7396	11.6622	10.4625	10.6205
189	ENSMUSG00000001089	Luzp1	175.108	185.467	182.113	187.435	188.91	169.055	167.94	187.418	145.46	142.661	138.599	138.339	217.517	181.07	195.779	211.996	190.914	153.463	191.397	164.23	221.593	214.765	216.425	195.438	216.454	246.897	280.853	274.975	174.8	200.737	217.144	195.668	224.889	245.53	241.121	263.527
190	ENSMUSG00000001095	Slc13a2	20.9989	165.871	9.12475	224.104	15.6867	305.228	60.8147	226.111	2.58414	2.77843	5.32222	4.56281	254.701	302.256	138.18	330.255	253.304	405.927	338.708	393.735	150.145	186.846	349.381	277.28	363.581	291.052	359.915	355.732	437.349	321.278	401.851	370.83	357.259	397.66	406.04	432.1
191	ENSMUSG00000001098	Kctd10	39.4001	38.7911	39.1313	49.5323	52.5616	48.1965	42.9568	60.1132	90.1378	98.109	82.9326	92.2997	104.638	71.8019	72.194	75.3962	88.7883	88.2756	70.7629	73.683	48.2448	53.5313	43.815	50.2604	125.356	111.314	121.134	121.77	141.576	106.317	138.665	122.748	113.804	136.924	112.881	99.1794
192	ENSMUSG00000001100	Poldip2	29.1972	29.289	30.1698	31.7251	31.8809	27.4903	29.9099	32.7302	20.6461	20.9052	20.2503	20.375	33.0077	29.1859	35.6391	26.6337	26.3701	27.5196	32.765	28.1931	25.3751	30.866	25.8087	28.4294	37.4411	31.4752	32.4476	32.5557	34.7974	29.1348	36.0012	32.1562	35.9622	30.9847	32.6588	26.7932
193	ENSMUSG00000001103	Sebox	0	0	0	0	0	0	0.03605	0	0	0.00465832	0	0	0	0	0	0	0	0	0	0	0	0.00606339	0	0	0	0	0	0	0	0	0	0	0	0	0	0
194	ENSMUSG00000001105	Ift20	54.3556	70.5835	53.1281	83.2124	56.032	83.4678	58.898	63.8859	53.1679	50.573	50.3598	53.6772	57.8395	64.7191	66.3041	65.3981	61.9379	67.4182	61.6604	61.3595	73.9073	80.8027	72.2252	77.4157	47.1958	39.0665	44.4051	45.5469	54.0361	51.8374	44.4281	46.2155	51.0633	53.8046	49.4543	44.8904
195	ENSMUSG00000001119	Col6a1	39.1349	45.7135	32.3916	56.6357	53.536	68.6261	31.1267	54.2752	85.214	93.8841	77.8536	84.9426	2.99203	24.6167	32.0619	6.75089	22.4113	6.18815	38.062	11.6055	29.6805	59.7787	36.1707	53.5405	8.52061	7.11035	2.53796	5.46521	7.03878	1.79265	3.13236	19.4209	14.1874	3.13101	2.97238	2.74827
196	ENSMUSG00000001120	Pcbp3	0.833648	0.494751	0.628119	0.808361	0.656032	0.667381	0.724165	0.528659	0.893264	0.682328	0.918907	0.729369	0.111053	0.39226	0.305709	0.160668	0.223401	0.225215	0.361446	0.394914	0.289935	0.652804	0.749276	0.537766	0.358988	0.228731	0.283171	0.498675	0.364896	0.0918975	0.105266	0.898456	0.399215	0.315276	0.297666	0.241336
197	ENSMUSG00000001123	Lgals9	349.216	415.793	346.7	349.644	403.677	324.249	326.377	320.475	361.949	353.532	326.346	372.827	443.369	388.665	430.886	447.985	387.882	347.432	446.995	418.518	398.182	374.743	309.459	354.519	344.171	438.587	348.64	431.816	313.451	404.613	337.794	404.995	322.784	311.345	346.652	299.37
198	ENSMUSG00000001127	Araf	59.428	63.3301	64.5636	68.7935	60.8931	54.8326	56.8126	55.9411	47.9057	43.9719	43.5304	43.4947	66.9965	68.9004	77.1555	63.2679	63.6148	72.1654	70.8881	68.3637	63.0031	66.5656	64.0568	66.3471	92.1624	78.4562	80.0367	80.6941	79.5068	63.0433	76.9325	78.7202	76.436	76.0395	76.873	74.8036
199	ENSMUSG00000001128	Cfp	4.02227	4.82834	4.16397	8.12423	5.33576	6.56367	4.07149	4.12706	7.61715	9.55109	8.5615	9.51248	2.56449	2.60008	3.15697	2.29475	3.89463	2.55837	3.93604	3.11756	3.48011	4.31641	3.81574	4.73458	6.3286	2.34094	3.15568	2.4423	2.21397	1.67141	2.35759	5.87635	7.20989	2.60654	2.435	3.12704
200	ENSMUSG00000001131	Timp1	0.131771	0.164948	0.332233	0.292336	0.29869	0.124034	0.153038	0.348924	1.38538	1.65841	1.25294	1.89537	0.0228972	0.0592321	0.0981115	0.00891627	0.113602	0.0389015	0.0773615	0.0513189	0.0854319	0.104937	0.167359	0.111854	0.0433691	0.00898971	0.034594	0.0410368	0.0485337	0.0861027	0.0306327	0.0725213	0.0833616	0.0596998	0.0836418	0.00940599
201	ENSMUSG00000001134	Uxt	6.07448	6.3075	4.66844	7.30223	5.97759	6.49465	6.42123	5.71332	5.68216	4.75453	5.43609	4.86974	7.33665	8.02622	7.48978	7.08756	8.53932	6.7992	8.14785	8.68043	6.3691	7.47125	7.06509	6.87408	9.5467	7.32576	7.44165	8.84187	10.1063	9.55733	8.5997	8.42532	10.2161	9.05358	9.85396	7.52293
202	ENSMUSG00000001138	Cnnm3	7.26598	5.33808	8.54842	8.26596	10.3575	7.08238	8.62914	6.36809	9.17102	8.52334	7.00937	9.86642	11.3487	6.73757	10.9182	7.44882	7.17684	10.887	9.75296	7.8412	7.04826	9.10172	4.65574	8.63052	21.1924	17.022	17.7788	13.6764	16.07	9.75241	14.3375	15.2521	15.7836	13.4378	14.5236	13.6853
203	ENSMUSG00000001143	Lman2l	12.941	8.46602	14.7284	11.7378	11.3227	9.44323	10.6629	11.6988	12.9891	14.03	13.5604	14.8559	11.6532	9.44159	10.7363	10.6178	10.7261	11.0515	9.62966	9.24986	10.4444	11.5682	9.05067	10.9424	16.0421	12.4202	17.7905	16.5248	15.7218	12.276	13.7213	14.9801	16.513	15.3996	15.5167	17.6814
204	ENSMUSG00000001150	Mcm3ap	32.8127	18.799	32.8338	31.634	30.1167	40.6194	30.1839	31.3545	29.0253	27.1073	25.0453	28.9799	28.8532	29.4439	34.8322	34.8234	26.6496	37.4584	31.4224	36.8969	32.6853	33.224	28.5601	37.2777	44.0331	31.9504	40.3646	41.6368	39.8194	34.0388	32.9435	40.5252	38.7626	36.9002	37.7045	43.2028
205	ENSMUSG00000001151	Pcnt	30.8236	23.4917	27.6874	28.8167	26.4591	31.5018	23.1024	34.7845	31.9446	31.5712	26.3836	28.5582	46.4976	36.7212	40.9821	36.0054	28.5217	27.4954	37.4422	30.9256	41.9727	37.1023	28.0328	38.0226	65.945	46.2004	52.8113	50.7722	49.3647	34.0207	45.0635	51.6455	53.8576	44.8048	45.0252	44.6272
206	ENSMUSG00000001155	Ftcd	0	0	0	0.0140713	0	0.0446904	0.016888	0.0840888	0.0243006	0.0321319	0.0345166	0.0348647	0.00533252	0	0.0278493	0.00816545	0	0	0.0119559	0.0116303	0.0052115	0.0225454	0	0.0209365	0.0636043	0.0492909	0.0114245	0.028681	0.0178324	0	0	0	0.0389686	0.0291793	0.0171361	0
207	ENSMUSG00000001156	Mxd1	651.604	770.109	544.971	878.028	631.999	888.905	659.212	805.471	1138.31	1306.73	1208.32	1260.78	810.236	926.672	713.116	987.41	964.213	853.523	752.773	932.905	953.27	817.883	882.851	955.58	524.043	662.986	825.136	605.62	708.192	728.439	859.273	833.266	726.251	793.606	643.688	910.86
208	ENSMUSG00000001157	Gmcl1	23.2563	26.255	23.8101	32.5629	25.0695	27.4203	21.9935	28.5625	16.7478	15.7763	16.2599	17.5328	32.3582	31.9643	33.4903	39.327	30.2699	30.797	32.5567	32.6224	33.9759	34.084	36.6211	31.2177	33.371	27.8195	30.8704	32.6927	31.5158	30.2918	26.8555	29.1505	30.8162	29.8439	31.2251	29.9349
209	ENSMUSG00000001158	Snrnp27	8.93128	10.5496	10.6293	12.4789	10.1584	10.7294	10.2303	11.0674	10.3247	10.6998	10.1349	10.1724	10.3928	10.6327	12.6605	11.0992	9.81287	10.0556	9.11771	9.96277	9.25901	9.68538	14.9673	11.6746	10.8978	9.6742	10.5017	12.3084	13.2522	12.8493	10.8567	12.2683	13.9214	13.2624	11.6212	12.7193
210	ENSMUSG00000001166	Oas1c	3.04366	4.70741	2.16582	6.17754	2.66083	4.08188	2.60324	4.58476	1.99529	2.15304	2.08193	2.11341	0.708	1.21512	1.9919	0.856627	0.699451	0.944334	2.24721	1.28167	1.65438	2.84585	2.51531	2.21424	2.92023	0.455853	1.58734	1.08072	0.599876	0.468178	0.795248	1.09712	0.913026	0.602539	0.344089	1.03706
211	ENSMUSG00000001168	Oas1h	0.387093	0.0686981	0.138402	0.22057	0.178506	0.221017	0.0886628	0.341513	0.270737	0.226415	0.324971	0.54012	0.151683	0.092423	0.205636	0.128835	0.0226505	0.0944695	0.337753	0.283392	0.209861	0.232899	0.182037	0.15399	0.192271	0.0867934	0.218044	0.425599	0.169976	0.176847	0.199846	0.422083	0.166227	0.323426	0.39893	0.493625
212	ENSMUSG00000001173	Ocrl	7.96199	6.04121	12.1063	7.01085	10.9963	6.80916	10.0021	6.81977	9.05118	8.83386	8.85102	7.18048	8.16717	6.26542	7.55522	6.41135	6.05681	6.00934	6.24019	6.47647	5.94122	6.19941	5.71344	6.60147	16.9208	13.4541	15.4867	16.6581	10.7404	10.111	12.6442	13.3565	15.7294	12.7982	11.8757	15.3542
213	ENSMUSG00000001175	Calm1	1219.94	1334.6	1077.75	1543.8	1314.72	1505.18	1081.41	1348.99	1242.37	1220.06	979.646	1073.06	1979.16	1828.6	1811.34	1659.33	2252.1	1948.48	1691.97	1724	1204.74	1429.63	1366.54	1645.99	1684.43	1838.08	1834.37	1512.25	1944.14	2084.25	2180.32	2170.24	1733.41	2165.29	2112.7	1741.63
214	ENSMUSG00000001211	Agpat3	116.056	173.115	113.79	177.095	122.34	166.026	95.4543	128.816	51.706	45.5942	40.3804	46.6013	116.065	161.606	204.406	112.588	156.28	179.31	191.772	165.66	183.859	222.17	163.632	201.998	55.8937	41.2147	54.0558	39.1062	45.8528	44.0057	57.0771	45.0153	47.2849	47.0292	49.9994	41.0243
215	ENSMUSG00000001225	Slc26a3	252.274	185.171	327.683	175.321	219.564	178.718	353.973	190.069	129.041	106.463	240.454	157.939	159.624	178.973	168.76	183.197	154.98	156.787	193.769	175.914	116.343	146.453	185.018	135.28	152.652	195.674	118.097	189.263	137.636	218.5	159.04	172.084	130.912	125.458	184.094	162.457
216	ENSMUSG00000001227	Sema6b	5.82276	6.03751	5.03146	6.54173	6.71604	6.0993	4.78436	6.33416	7.92757	7.98111	6.80268	7.79443	4.6889	4.99769	6.67781	4.77597	4.86615	6.06364	6.05075	5.32432	7.40345	8.51163	5.52026	6.88089	3.96207	4.67906	4.90233	3.73776	4.33489	3.92153	4.44064	4.65777	3.86463	3.86382	4.97516	4.01536
217	ENSMUSG00000001228	Uhrf1	1.22957	1.66289	3.24747	5.9512	5.81102	3.90734	3.25014	8.2335	6.3527	5.56994	6.22591	5.2726	19.0379	12.2951	23.1836	6.29905	5.38302	10.9571	16.2698	11.5042	4.12425	2.68797	4.10952	6.10912	29.8332	20.2434	32.1617	15.3845	31.4268	13.8395	29.9231	28.1492	28.8865	22.6219	22.3063	19.0952
218	ENSMUSG00000001229	Dpp9	35.5323	30.9766	37.8445	38.0435	37.4535	38.903	33.2633	42.6498	46.7008	47.0232	47.7078	52.3014	44.7653	41.8812	52.1775	36.3891	41.295	47.4469	49.137	43.127	39.8584	43.6208	40.4956	43.7519	61.4401	51.0341	60.8101	48.5331	61.5375	43.8235	62.6215	53.822	57.6267	60.0716	54.5859	52.3419
219	ENSMUSG00000001240	Ramp2	1.07515	1.9019	1.71429	2.22409	1.82429	2.2785	1.56652	1.53244	3.74134	4.5584	4.4751	4.53966	0.304133	0.99847	1.06668	0.434462	0.649134	0.385689	1.19351	0.43705	1.01832	2.09908	1.67279	1.8328	0.898854	0.415647	0.245927	0.648785	0.881912	0.280611	0.425562	0.91308	0.937458	0.4017	0.493815	0.433463
220	ENSMUSG00000001247	Lsr	132.877	156.331	126.55	177.426	145.786	158.374	146.342	160.631	167.946	168.111	156.581	168.523	301.405	272.087	232.443	246.715	298.193	325.756	249.658	286.76	196.134	190.392	191.165	211.817	382.259	368.337	343.206	364.091	450.836	369.105	402.447	369.273	355.709	391.074	371.9	333.663
221	ENSMUSG00000001248	Gramd1a	17.2709	12.2814	11.3521	22.0851	13.5025	14.889	14.1893	12.9299	18.4944	19.9649	18.0114	24.1375	6.67796	6.75695	6.2898	6.48785	10.1494	7.5414	12.1592	7.67239	8.49543	10.2205	7.07613	10.29	11.2274	4.96426	8.75253	6.95305	3.21939	3.64647	4.57474	10.682	13.8957	5.78326	3.98323	8.76508
222	ENSMUSG00000001249	Hpn	0.203922	0.514142	1.40452	0.457707	0.421644	0.861222	0.762168	0.362084	0.772428	0.594715	0.675166	0.445338	0.422458	0.370635	0.724897	0.16857	0.152254	0.329446	0.516285	0.386721	0.39079	0.390849	0.314865	0.456583	0.385477	0.490031	0.561194	0.19819	0.506047	0.193087	0.356085	0.764842	0.602154	0.348901	0.189635	0.355952
223	ENSMUSG00000001260	Gabrg1	0.110901	0.0940668	0.110155	0.0560284	0.228063	0.136502	0.112104	0.119904	0.113908	0.215261	0.106732	0.10774	0.0640226	0.0612908	0.0838059	0.0440448	0.0744649	0.0383796	0.111938	0.0315617	0.138007	0.132488	0.0186763	0.129901	0.0871694	0	0.127515	0.10764	0.036009	0.0431457	0.0823509	0.136936	0.0260543	0.0506021	0.0466356	0.0368717
224	ENSMUSG00000001270	Ckb	574.135	445.555	507.477	552.619	768.894	697.987	758.63	815.95	661.719	648.287	741.692	733.915	69.5061	182.642	318.214	96.6811	116.215	128.418	314.726	149.776	230.399	377.269	265.318	234.088	13.7502	12.4233	15.7633	22.2579	30.2574	16.0762	15.7214	33.6641	26.2594	19.5697	11.8013	14.3979
225	ENSMUSG00000001280	Sp1	51.0161	48.4424	74.5765	54.1312	88.8447	44.3147	51.8	55.355	70.4855	76.3189	88.4406	76.9636	80.3324	71.2086	76.9212	70.4046	68.9446	49.5091	92.2385	58.9751	70.2306	74.2746	65.7259	55.1505	74.2077	80.405	92.5209	71.8535	60.9758	63.6361	70.597	69.8731	77.3186	75.6213	70.3402	83.7706
226	ENSMUSG00000001281	Itgb7	6.59227	5.6708	5.48121	12.2325	7.92524	5.68767	7.56248	5.80905	16.4209	16.1955	10.7933	14.7301	3.66374	3.58424	3.44517	7.45544	6.26283	3.73393	5.47872	3.63682	4.91764	5.72996	4.62148	6.36323	8.64847	2.50584	7.83688	3.93163	3.59306	3.18811	3.32142	8.18091	8.97191	4.66571	3.77412	4.63907
227	ENSMUSG00000001285	Myg1	10.5962	9.58628	11.3088	13.0777	10.4727	10.9142	10.817	9.89571	9.67171	9.28301	9.42277	8.69329	13.2905	13.4041	13.8521	11.5541	11.7055	13.5069	12.5817	12.9775	11.6661	12.086	12.6945	11.955	18.37	12.6962	16.4277	14.5629	17.6447	12.1305	14.6595	14.9971	16.5473	14.5428	13.735	14.2555
228	ENSMUSG00000001288	Rarg	3.07045	2.28723	2.59374	3.17051	4.36672	2.765	4.14028	3.42711	3.87573	4.37342	4.21174	4.14354	3.11173	3.09205	3.08432	2.12376	3.12753	2.52613	2.23694	2.0277	2.52483	3.6221	2.55406	4.00644	9.88345	6.16026	7.6674	8.85261	6.69794	4.69294	7.2547	6.91256	6.93796	5.26498	6.43954	5.39484
229	ENSMUSG00000001289	Pfdn5	43.4498	43.5436	43.1155	46.1151	47.0824	44.672	48.2389	39.0721	44.9553	45.9582	43.06	48.1238	52.362	52.4384	48.8812	45.2938	46.4482	59.7535	52.7476	54.6986	41.8744	43.5245	42.5594	46.709	60.2931	48.357	52.8551	63.8458	69.833	65.5988	61.8518	60.5204	60.4977	60.7125	62.6238	52.0225
230	ENSMUSG00000001300	Efnb2	67.8609	63.9073	79.1794	72.8877	88.3681	76.3571	80.9001	110.568	63.4736	66.5981	63.1963	67.9496	98.6311	77.161	90.469	92.0739	92.5568	82.1826	88.7917	102.985	51.8044	52.1553	62.0447	52.6019	85.7366	96.7661	73.459	89.9075	83.4731	86.0548	104.154	92.9967	96.5389	116.692	81.052	92.2616
231	ENSMUSG00000001305	Rrp15	0.75591	1.12427	1.39569	2.14083	2.15707	1.74655	1.7954	3.30431	2.09182	1.74373	2.10257	1.65687	4.87097	3.19149	5.50611	2.07909	2.00905	3.80231	3.81477	3.21808	1.22011	1.15454	2.41489	1.63954	6.27691	4.42362	6.91559	4.31082	8.01871	4.78433	7.11875	7.11685	7.99042	6.6452	5.9585	6.01839
232	ENSMUSG00000001313	Rnd2	31.8689	26.5597	28.9623	29.0302	33.1045	29.5896	34.643	23.8885	31.5098	29.1869	28.0074	30.1029	17.6447	23.3876	22.6893	20.0663	22.1908	26.5799	26.6027	20.5414	27.3209	31.2381	28.5276	28.4579	11.6108	18.3226	13.2263	15.047	14.3722	20.2812	14.0241	16.5429	13.655	13.685	14.7919	14.89
233	ENSMUSG00000001323	Srr	73.8615	77.7949	66.0315	67.8979	68.3791	64.1276	60.3427	61.3767	54.0681	53.9674	59.6021	55.1368	45.8612	54.3109	50.6069	51.1272	59.6563	40.2365	50.8605	45.1705	59.9102	61.1467	64.0741	62.2727	45.741	59.6785	51.9329	53.2412	34.9647	53.1243	49.0218	51.5784	50.0128	50.1509	59.4333	51.1014
234	ENSMUSG00000001333	Sync	0.127914	0.132574	0.108813	0.206233	0.129081	0.101814	0.106352	0.193952	0.22324	0.185716	0.181985	0.271329	0.700036	0.399752	0.399917	0.252494	0.157566	0.26405	0.167779	0.139356	0.0898855	0.257988	0.127006	0.144953	0.74091	0.760524	1.00617	0.547236	0.610773	0.257201	0.683731	0.746594	0.749942	0.716658	0.454695	0.461072
235	ENSMUSG00000001334	Fndc5	1.36756	2.16279	1.76865	3.28716	1.75835	2.43975	1.18388	1.81247	1.35002	1.55716	1.34812	1.36855	0.901149	1.21925	1.84354	1.10736	1.06038	0.788438	1.23441	1.00263	1.67981	2.01774	2.41932	2.20934	1.32482	0.736006	0.971775	0.607615	0.952174	0.829821	0.756641	0.99645	1.61627	1.13709	0.811513	1.06514
236	ENSMUSG00000001348	Acp5	130.57	127.794	122.543	122.945	137.893	125.427	123.38	117.935	154.766	161.185	145.416	176.18	94.4652	104.096	115.614	90.6749	99.6952	103.341	111.07	101.243	110.644	126.577	108.063	117.227	156.787	132.119	135.21	160.165	145.041	137.137	139.197	127.417	132.088	137.575	145.204	121.898
237	ENSMUSG00000001349	Cnn1	1.6826	4.0473	1.40272	2.65199	3.12405	5.1112	1.94305	3.99171	7.43327	8.17529	7.66185	8.0774	0.642165	1.48544	2.16669	0.462105	1.4499	0.857207	2.38092	0.817845	2.69506	5.87132	3.82762	4.79174	0.50809	0.784521	0.521672	24.2465	8.73383	0.329338	0.32704	25.8786	15.9271	0.639557	0.405606	0.560592
238	ENSMUSG00000001366	Fbxo9	34.3969	28.836	35.9223	33.1014	45.6436	40.1755	44.7365	39.0062	33.8788	35.5777	36.6168	38.2028	36.0878	30.3231	40.7051	30.5141	31.4816	38.3559	41.0909	34.5137	28.5483	38.2662	33.6658	31.7793	45.3438	40.9447	38.0117	44.882	36.0719	35.5911	37.3844	37.6583	36.1486	39.1973	36.5972	34.1633
239	ENSMUSG00000001376	Vps50	14.2799	15.1076	14.1526	18.238	15.9863	17.449	15.6751	18.2529	15.4473	15.6749	15.5465	15.2031	18.4298	18.6634	20.1504	23.0092	16.1511	15.7015	17.6593	18.8775	17.9052	17.5033	21.7262	16.6561	24.6508	20.7267	19.2694	24.5568	24.116	23.1717	19.2143	21.064	22.8195	22.5476	20.8397	21.02
240	ENSMUSG00000001380	Hars	18.7516	20.1239	20.7111	27.6257	26.4386	24.7909	22.9566	28.7736	25.6439	24.4892	25.2573	25.4578	29.3964	26.8323	29.1847	25.8464	26.7514	28.4429	27.2427	28.2002	22.5678	23.9952	23.6943	22.3113	35.0492	26.3038	29.8309	30.0375	40.2994	31.9883	34.8871	32.6458	37.6782	35.4473	31.2711	28.73
241	ENSMUSG00000001383	Zmat2	31.3287	32.2117	33.1373	45.8452	34.7829	43.6681	34.0578	36.3573	35.5343	36.5542	33.4092	34.0153	33.5458	32.8891	34.3023	38.1635	31.4308	33.5439	30.2812	31.2669	28.174	36.5482	43.2895	34.7603	44.0137	34.3319	37.0491	40.5735	44.4534	43.1874	36.3545	41.7887	41.8998	42.7382	42.1205	41.1295
242	ENSMUSG00000001403	Ube2c	2.32531	3.10659	5.35839	7.3709	8.19524	6.36786	5.06147	13.7192	6.76707	6.11503	6.93748	5.67364	29.4613	18.4008	30.5009	11.3601	8.08735	18.0957	25.6534	18.2044	5.38064	3.99442	8.55852	10.0266	35.6284	22.3519	30.8935	21.3203	40.3899	21.8315	33.839	33.4298	35.3601	29.6522	24.2518	24.3674
243	ENSMUSG00000001415	Smg5	63.4736	41.1358	62.5534	64.0678	63.7087	54.0427	59.2994	59.4825	69.4928	65.0124	67.5341	68.0193	61.5883	53.1525	72.0411	53.2416	49.4204	68.0034	73.0984	59.6873	58.7325	62.6761	65.6083	59.335	81.3075	66.5383	71.8227	69.9355	65.6927	44.9175	71.4819	72.9603	77.8786	71.4568	63.6649	63.2297
244	ENSMUSG00000001416	Cct3	27.4459	31.9777	35.3569	46.6469	49.2797	50.4442	40.2582	60.0399	42.8428	40.21	43.9556	39.4046	65.7668	61.504	78.1088	51.1444	52.3441	77.9074	62.404	66.3434	38.6085	43.7713	52.3443	45.8346	91.3138	66.3859	88.7665	75.8301	138.739	88.2481	95.2455	95.7693	100.217	100.232	84.9162	82.7234
245	ENSMUSG00000001418	Glmp	92.0251	95.0266	84.454	84.3938	94.6622	92.6642	90.516	80.9747	104.169	103.557	97.1786	109.727	89.9163	89.4593	90.8661	85.4338	90.6181	97.8996	84.02	88.1234	89.0584	95.1197	81.5868	93.6209	96.3409	97.7842	95.0226	98.5478	103.624	99.3257	101.992	87.6869	90.9222	96.8553	102.463	82.2282
246	ENSMUSG00000001419	Mef2d	88.665	57.5353	87.4758	68.867	85.5385	56.3972	69.1996	73.5579	95.3052	95.8453	94.1582	93.104	81.525	72.8283	91.1565	68.1406	78.6809	77.8784	84.0654	80.8802	70.2805	66.1768	63.4031	71.8932	91.6719	106.286	95.7369	83.0813	76.6035	65.9757	104.238	102.312	85.1909	81.5913	75.148	83.04
247	ENSMUSG00000001420	Tmem79	31.0502	23.9834	30.7628	25.6796	30.9316	23.6062	26.0982	26.1693	30.0356	30.684	28.799	31.4595	27.2522	25.5688	28.2427	22.9092	25.4363	27.5821	26.7749	26.1352	23.4209	24.7707	24.2775	24.4068	25.9297	27.1855	25.5762	23.6344	28.114	24.6091	26.0629	27.1668	24.1546	26.0728	24.9832	22.4215
248	ENSMUSG00000001424	Snd1	62.5424	66.1411	69.9648	92.327	85.5159	92.2706	88.3528	105.546	61.8603	60.437	59.6377	61.6888	120.155	106.927	134.757	90.194	101.699	138.324	133.248	113.767	74.2276	89.3271	88.5654	75.4369	130.898	100.909	110.059	102.322	139.638	101.569	135.836	124.762	119.079	119.964	115.631	91.0831
249	ENSMUSG00000001435	Col18a1	30.476	21.7735	27.1616	35.905	35.9978	37.6175	20.406	31.993	67.319	78.4045	57.8214	78.6516	2.32176	11.8192	15.3377	2.70298	8.2596	3.12686	13.1628	4.76307	13.879	33.3466	15.0966	21.1187	5.38863	4.89596	3.75725	4.52319	3.40489	2.02612	3.74433	6.20319	5.81078	3.393	4.41499	2.09915
250	ENSMUSG00000001436	Slc19a1	112.561	40.9613	89.0653	46.242	85.1342	53.9457	84.7809	53.0108	74.3441	71.91	71.9794	78.8149	7.71621	6.224	10.581	3.48326	3.36784	6.51834	11.6786	5.44875	10.02	15.2866	9.5298	11.9888	13.8877	11.6849	15.9465	9.86546	14.6517	8.48997	18.9441	13.9001	15.0303	11.9391	12.8818	10.5904
251	ENSMUSG00000001440	Kpnb1	87.6157	85.6806	94.087	126.379	114.942	115.397	99.1779	130.982	116.031	109.569	113.171	109.556	172.372	134.207	168.602	116.926	128.579	137.668	146.507	132.976	111.88	114.67	123.58	118.388	189.745	161.72	204	158.017	189.981	156.291	204.51	183.321	209.446	208.485	187.035	177.314
252	ENSMUSG00000001441	Npepps	118.986	107.044	142.754	128.412	143.714	126.82	137.842	127.767	176.392	154.078	172.579	181.791	149.747	142.592	153.684	159.678	141.601	146.989	129.57	140.307	171.278	145.442	148.103	135.416	160.098	132.988	150.037	161.732	151.078	136.724	130.193	143.643	154.123	120.402	137.171	148.736
253	ENSMUSG00000001444	Tbx21	2.00375	1.06455	0.988353	1.81453	1.17055	1.34119	1.37802	1.4229	0.944755	1.04157	0.920353	1.01841	0.748618	0.290145	0.471713	0.651066	0.516398	0.519286	0.887325	0.933269	0.6868	0.649767	0.520475	0.602384	0.685574	0.198918	0.38719	0.441556	0.151058	0.334641	0.466804	0.773078	0.497498	0.285028	0.244725	0.357266
254	ENSMUSG00000001445	Mrpl10	28.8852	29.227	32.0487	35.594	33.7367	34.7819	32.5978	34.665	30.1367	31.2083	31.8685	30.5469	39.321	36.9449	39.225	33.0267	34.859	38.9628	38.4147	38.4101	28.9945	33.5915	32.8833	31.052	52.9306	43.5156	46.6214	48.1936	58.0377	44.004	50.4973	46.9672	49.7877	48.1228	49.3985	42.6622
255	ENSMUSG00000001467	Cyp51	23.0575	19.8473	42.871	40.9441	64.7786	41.1013	49.6819	83.4032	66.8615	85.3373	66.8369	94.704	81.8151	47.0642	53.089	61.0812	74.3	55.2482	39.1654	54.5036	19.4207	24.4965	26.4775	19.1062	235.229	185.634	257.958	247.672	255.891	236.961	262.267	217.344	230.652	259.918	239.357	275.819
256	ENSMUSG00000001472	Tcf25	244.604	243.322	229.496	254.479	242.759	255.111	235.005	239.816	241.561	237.704	233.742	242.684	278.106	274.035	265.958	244.741	268.631	296.373	282.986	270.443	254.536	273.314	251.996	275.811	303.757	303.281	290.883	286.627	278.83	259.724	299.678	278.469	275.504	288.33	289.893	256.852
257	ENSMUSG00000001473	Tubb6	5.03064	6.89265	5.21366	7.09038	6.90551	10.1394	5.45285	8.71762	11.3706	12.0738	11.2807	12.6596	6.47031	7.29874	7.82095	6.83964	6.71572	8.66721	8.98846	7.61219	10.4633	10.0787	9.61851	10.4763	10.1882	10.2026	10.3591	10.6994	12.0213	9.09256	8.85275	12.7717	10.8607	10.8998	10.5515	10.6161
258	ENSMUSG00000001482	Def8	40.9836	36.4398	35.6855	42.4022	38.7451	42.1195	35.9118	30.0943	16.5116	14.7532	17.7454	15.5411	20.6795	28.2481	27.8	20.4403	25.0067	30.6067	29.2464	25.5002	26.6738	31.8905	29.1606	30.2554	31.2703	38.0316	29.4005	33.449	21.7808	35.0908	32.6638	33.9884	28.5892	23.8506	31.083	23.4684
259	ENSMUSG00000001493	Meox1	0.926036	1.12643	0.970462	1.75954	1.68627	2.28442	0.945885	1.44452	2.28729	2.30889	2.41848	2.99032	0.140652	0.611485	0.707472	0.180014	0.462581	0.160528	0.700014	0.288815	0.759176	1.35967	0.929053	0.949877	0.29973	0.259606	0.133126	0.12502	0.302131	0.0836691	0.0972291	0.480359	0.768329	0.137504	0.108758	0.312977
260	ENSMUSG00000001494	Sost	0.0107549	0	0	0.014753	0	0	0	0	0	0	0.050383	0	0.0337153	0	0	0	0	0	0.0249831	0	0.00550184	0	0	0	0	0	0	0	0	0	0.0323764	0	0	0	0	0.00894266
261	ENSMUSG00000001496	Nkx2-1	0	0.0291352	0.0178341	0.0115481	0.0326905	0	0.0827555	0	0.0287774	0	0	0.0914495	0	0	0	0	0.0129817	0	0.0350417	0.0280556	0	0.0344737	0.0347187	0.00894532	0	0.0150249	0	0.0443216	0.014133	0.0137795	0	0.0836059	0.0357925	0.0126797	0.0260322	0.0124552
262	ENSMUSG00000001497	Pax9	0.0995158	0.128717	0.100062	0.0652193	0.140601	0.141013	0.103525	0.0442813	0.102259	0.0708253	0.0408878	0.0899012	0.0554282	0.0565055	0.0617047	0.102193	0.0938734	0.0265397	0.015775	0.0216517	0.100688	0.0234962	0.085191	0.0423745	0.0255497	0.057301	0.0162443	0.0846568	0.112231	0.0764261	0.0650187	0.0482365	0.0955416	0.0127059	0.0523124	0.0998787
263	ENSMUSG00000001504	Irx2	0	0	0.0381551	0	0.00624804	0	0	0	0.0250557	0	0	0.00464697	0.241616	0.0278107	0.0371397	0.039647	0.0610013	0.0407674	0.109328	0.098582	0.0138345	0	0	0.0352793	0.134977	0.151406	0.207841	0.336113	0.100016	0.230187	0.0332267	0.243429	0.049467	0.230118	0.467799	0.301463
264	ENSMUSG00000001506	Col1a1	14.7109	11.6252	16.4194	26.5668	23.9393	31.6022	14.668	24.412	48.8584	62.4331	49.3219	58.6495	1.9497	9.6422	15.2514	3.07022	8.14451	3.41952	11.8724	4.53828	12.5733	26.77	15.4548	21.4661	6.87072	4.46258	1.81425	5.98338	5.17936	1.37624	2.11718	13.5754	10.4452	2.67767	1.97327	2.84295
265	ENSMUSG00000001507	Itga3	251.747	227.353	234.874	239.704	251.105	250.486	252.305	292.41	197.83	201.421	208.16	219.603	289.759	278.26	276.203	267.707	278.467	318.071	282.482	301.907	251.809	276.147	267.325	274.777	259.759	267.783	269.358	260.677	251.36	234.65	282.777	269.191	241.195	283.438	264.057	261.912
266	ENSMUSG00000001508	Sgca	0.00754063	0.00437744	0.0185993	0.0124324	0.0867631	0.0158255	0.0124681	0.0715857	0.0489861	0.167584	0.0471155	0.0494536	0.0121195	0.042814	0.0200655	0.0909451	0.0563942	0.00663573	0.008788	0.0277577	0.075569	0.0530317	0.0519773	0.0457738	0.352818	0.0386725	0.053482	0.134337	0.0579002	0.0261263	0.0986707	0.353395	0.0711574	0.0209725	0.0395713	0.020384
267	ENSMUSG00000001510	Dlx3	0.0215495	0.0563727	0.0780449	0.0148227	0.0198404	0.0466615	0.0176618	0.0330945	0.0154106	0.0242302	0.0431239	0.0147567	0.106965	0.126177	0.0958219	0.154162	0.144367	0.151057	0.137462	0.0920697	0.104343	0.125166	0.316647	0.0442237	0.0642897	0.0432336	0.0725917	0.0767373	0.122732	0.046476	0.0324198	0.046849	0.0959957	0.0491557	0.0181283	0.071421
268	ENSMUSG00000001517	Foxm1	0.661523	1.48544	2.44304	4.12988	3.82811	1.94981	2.51199	6.42835	4.79773	5.05632	5.40526	4.5797	16.9468	8.45965	18.1903	4.99312	3.80955	8.33887	14.101	8.17467	2.50794	2.21047	3.64866	5.38927	23.4946	15.7418	22.4789	10.9089	19.1783	8.39345	21.1499	20.2609	24.469	17.7492	14.5326	14.1197
269	ENSMUSG00000001518	Itfg2	7.37037	6.55717	8.22762	7.78537	7.34573	6.79643	6.20541	5.91844	6.81986	4.91001	4.76957	4.33634	10.6494	8.40823	11.2956	5.99349	8.10554	9.47438	8.84121	7.31951	6.00754	6.35012	6.86879	8.58427	12.0314	9.71202	10.1757	10.9806	12.5146	6.85643	13.0515	8.54207	10.816	10.6888	8.65519	7.99932
270	ENSMUSG00000001520	Nrip2	1.00558	0.391318	0.659611	0.73202	0.792739	1.01295	0.703982	0.65997	0.626681	0.795139	0.701164	0.632981	0.835344	1.01828	1.03826	0.646548	0.774327	0.787857	1.08478	0.769509	0.664252	0.736361	0.72529	0.687052	1.87213	1.10824	1.54801	0.791115	0.608953	0.666573	0.843959	0.703573	1.01023	1.03001	0.834069	0.769106
271	ENSMUSG00000001521	Tulp3	2.45937	2.57842	2.31385	2.47833	3.48512	3.5621	3.6757	4.1073	4.461	4.54265	4.14212	4.98743	2.06145	2.82182	3.18752	2.82162	2.11403	2.49861	2.5454	2.15067	2.42936	3.19495	2.71629	3.10032	3.54894	2.44765	3.24946	2.86943	2.62498	2.57887	1.95959	4.0645	3.04927	2.24324	2.61088	2.72893
272	ENSMUSG00000001524	Gtf2h4	3.60885	3.97239	4.86813	5.67081	5.30355	4.41832	4.56155	5.58418	3.8922	3.74228	3.42701	3.85726	7.45564	7.12821	8.39267	5.79605	5.73119	7.78853	8.00138	7.38876	4.52616	5.42506	5.5865	5.17019	10.5277	6.35206	8.09749	8.08622	12.1093	7.69153	8.81224	10.9345	9.42368	9.22638	8.80042	8.04701
273	ENSMUSG00000001525	Tubb5	25.9833	29.6762	33.4888	54.479	45.2737	42.4125	32.497	55.5336	69.322	69.8864	64.7107	66.0134	97.0048	61.8389	102.652	37.1793	47.7211	66.9499	85.6868	59.902	35.613	34.2224	33.5321	46.6654	158.654	97.8256	152.668	80.4076	167.188	79.4057	134.277	138.711	160.103	122.738	105.938	92.1166
274	ENSMUSG00000001542	Ell2	93.1502	115.492	91.5966	91.6525	110.526	95.6099	77.8724	101.145	73.0805	65.0788	65.9342	67.1263	105.401	116.568	89.7257	109.745	129.34	87.947	111.425	97.5614	106.583	98.7767	97.9084	107.38	46.9704	87.5312	79.4843	56.0209	57.6734	84.9682	89.1268	79.1504	86.886	82.3169	80.8216	95.0702
275	ENSMUSG00000001552	Jup	309.363	287.013	301.731	280.355	314.453	273.405	287.459	306.975	381.373	382.137	369.958	375.232	570.872	496.629	487.067	470.364	569.884	597.559	481.544	557.91	426.352	381.709	351.855	448.578	407.497	533.599	466.148	423.731	485.778	476.172	513.826	530.036	398.867	466.331	434.783	443.328
276	ENSMUSG00000001555	Fkbp10	1.09738	1.48173	1.20547	2.3698	2.1414	2.44668	1.12143	1.64949	3.49283	3.91698	3.67896	4.38511	0.215104	0.89291	1.00238	0.165765	0.504765	0.32651	2.00669	0.399602	1.15517	1.91336	1.10605	2.0563	0.67865	0.266245	0.170298	0.440304	0.362057	0.142703	0.238266	1.23567	1.03753	0.5452	0.270425	0.387371
277	ENSMUSG00000001558	Klhl10	0.0412141	0.0285328	0.00658508	0.0587469	0.0452533	0.00885713	0.0344951	0.00838247	0.0194753	0.0736641	0.0141149	0.0711372	0.0215297	0.00958182	0.0920337	0.0456587	0	0.0287264	0	0.0480169	0.0167546	0.0115682	0	0.0336436	0.0816311	0.0131684	0.0702465	0.019108	0.0215399	0	0.0124509	0.0858349	0.0265663	0.0374552	0	0.0136162
278	ENSMUSG00000001566	Mnx1	0	0.0893454	0.14845	0.237387	0.12273	0.244058	0.123321	0.248225	0.225191	0.103717	0.143853	0.0554487	1.65819	0.803931	1.11282	0.533464	0.251709	1.05319	1.19319	0.829121	0.242163	0.127941	0.267641	0.473392	1.85436	2.14469	2.09643	1.08482	2.89561	1.13255	2.50852	2.76449	3.04373	1.52601	1.56993	1.40161
279	ENSMUSG00000001569	Nom1	14.5307	11.3629	17.0176	15.9888	19.4602	8.50905	15.0226	14.8127	17.4423	15.7098	15.5229	14.235	24.8456	19.1603	22.5142	15.7689	15.2571	18.5668	17.7595	18.8128	14.062	14.5744	11.8765	11.5662	30.1186	26.9797	29.2745	20.9022	29.0515	20.3648	31.9835	24.9738	32.2603	28.2088	22.1024	23.0248
280	ENSMUSG00000001576	Ergic1	16.7279	16.2649	17.5263	16.2054	19.0479	12.0651	15.9563	19.1203	21.8915	19.0173	18.7467	17.7	37.2154	25.2656	38.3384	19.6603	26.0889	27.471	31.0388	26.583	13.5544	15.2097	11.0378	17.5825	57.9258	45.8154	55.044	40.9383	53.6497	39.4016	57.9383	46.3625	47.4235	46.7023	42.2104	32.0782
281	ENSMUSG00000001583	Tnk1	58.0197	40.5762	54.6038	43.8866	54.264	40.2415	49.7491	44.7184	52.8974	48.8657	47.5875	51.214	55.1501	50.8515	51.0971	50.6221	48.5084	58.3238	48.0148	54.6731	51.1832	49.0973	46.034	48.7586	67.6858	69.5341	70.9596	67.0243	69.1545	54.4729	67.7689	67.8786	64.91	65.556	67.1862	64.3738
282	ENSMUSG00000001588	Acap1	10.2752	7.13157	7.05758	25.9583	8.34052	9.09258	9.15684	8.29433	12.863	13.7018	12.0748	14.6692	3.55902	2.6735	3.79525	5.13808	10.4125	4.03501	5.73178	5.02847	5.13357	6.66651	5.21965	5.77561	17.0709	1.70931	12.7839	3.36701	1.3477	1.75493	3.02497	11.2116	15.0099	5.99162	1.98733	9.66933
283	ENSMUSG00000001604	Tcea3	21.6377	16.4885	21.4814	20.2028	15.981	14.8864	14.6354	10.3639	7.18361	6.75674	7.22111	7.68929	30.461	22.896	22.2038	29.078	21.3525	25.5655	19.115	22.7794	13.9848	18.1534	19.4814	17.2368	57.5805	40.8257	47.0219	66.426	50.2444	38.167	43.705	42.8144	44.8937	43.1007	47.6999	35.5562
284	ENSMUSG00000001622	Csn3	0.146174	0.0820058	0.19605	0.183478	0.163035	0.0757589	0.25688	0.12883	0.110581	0.222151	0.118767	0.15185	0.0968649	0.136365	0.121401	0.0999842	0.15169	0.0376926	0.119778	0.139784	0.128437	0.187663	0.0599135	0.187781	0.0898702	0.106514	0.107248	0.327574	0.178303	0.13271	0.0892501	0.22604	0.232326	0.220727	0.127114	0.146087
285	ENSMUSG00000001627	Ifrd1	207.732	287.65	245.19	355.336	161.6	206.776	188.347	158.208	115.408	132.396	129.171	103.355	279.406	585.751	337.628	390.01	687.65	364.914	336.711	572.749	397.209	254.432	356.207	377.021	97.7989	213.892	132.141	127.269	304.271	344.045	239.615	262.259	264.724	256.242	169.747	317.076
286	ENSMUSG00000001630	Stk38l	7.05002	4.92757	8.16563	8.30435	8.56481	5.88595	6.39911	6.9991	15.9604	15.4762	13.9569	13.6982	13.3671	8.65977	11.2642	10.6527	9.44902	8.80718	10.575	10.5444	7.74176	8.921	6.13635	6.27652	19.9469	14.2849	19.2434	17.324	18.2921	13.3431	16.8234	15.3062	20.2932	15.4439	14.2962	15.6551
287	ENSMUSG00000001632	Brpf1	25.8503	20.9715	25.3246	29.1609	26.2984	22.1585	22.5993	25.9563	30.2419	30.705	29.8905	27.7431	38.5141	34.1521	35.7063	32.1119	30.465	38.6207	33.6333	35.4441	24.0419	28.142	33.5544	25.5466	53.1109	44.0527	46.4036	49.9376	41.7979	33.5578	45.4652	49.52	47.5086	47.9514	44.2264	40.6152
288	ENSMUSG00000001642	Akr1b3	9.72782	8.89276	10.8727	14.2465	14.0025	12.0948	10.2725	13.0377	16.6851	15.8545	15.8575	15.2143	17.4975	13.8998	15.5412	9.87247	16.2592	16.3925	15.1346	14.2218	8.59346	10.0963	10.0444	11.3317	34.3776	23.2096	27.4768	22.9644	35.0225	25.412	28.6677	28.1747	30.6448	27.6785	24.0713	21.2909
289	ENSMUSG00000001655	Hoxc13	0	0	0	0	0	0	0	0.0109834	0	0	0	0	0	0	0	0	0	0	0	0	0	0.00593624	0	0	0	0	0	0.00956023	0	0	0	0.0233284	0	0	0	0
290	ENSMUSG00000001656	Hoxc11	0	0	0	0	0	0	0.00883916	0	0	0	0	0	0	0	0	0	0	0	0.0249846	0	0	0	0	0	0.0213762	0	0	0	0	0	0	0	0	0	0	0
291	ENSMUSG00000001657	Hoxc8	0.233975	0.221705	0.189012	0.24175	0.13175	0.124948	0.267343	0.244355	0.101889	0.120136	0.0878305	0.127028	0.404825	0.839661	0.530742	0.654966	0.65112	0.428876	0.280511	0.417052	0.51517	0.533989	0.564535	0.713579	1.37515	0.929591	0.611191	2.19599	0.718444	0.527037	0.359778	2.43812	1.60917	0.663949	0.682022	0.879156
292	ENSMUSG00000001661	Hoxc6	0.064945	0.268682	0.00744308	0.39792	0.0794028	0.190174	0.0152704	0.056895	0.0263647	0.0814781	0.03735	0.056085	0.149662	0.357574	0.424276	0.145204	0.416051	0.222391	0.320352	0.243623	0.402962	0.834674	0.790933	0.668338	0.404483	0.307487	0.222251	0.880075	0.454678	0.152538	0.163924	1.78379	0.961284	0.221994	0.202976	0.185699
293	ENSMUSG00000001663	Gstt1	152.243	121.332	131.011	97.3811	136.456	102.825	131.034	80.8595	40.5815	35.7795	46.0725	41.4788	24.182	36.7461	41.6244	28.811	29.0343	33.2689	53.7434	33.5077	45.1721	61.5842	57.3699	56.9302	11.3794	14.0957	9.56924	13.7251	10.587	14.5851	12.9932	12.2978	8.93656	8.96089	13.8841	7.95612
294	ENSMUSG00000001665	Gstt3	56.3406	41.0968	51.5416	54.2489	62.295	58.6095	62.5731	57.638	41.4046	44.3339	41.1483	46.3006	40.8502	39.8388	45.3371	39.186	39.4987	44.4147	48.4072	40.8386	35.9929	43.9857	41.8151	37.9191	44.4705	42.1535	41.5968	46.7892	47.0752	43.9128	45.3488	43.4796	41.1208	41.0382	42.8931	37.6867
295	ENSMUSG00000001666	Ddt	22.3941	24.2099	21.0178	23.6965	24.1732	31.0133	23.491	25.7218	22.0372	22.4201	19.8678	24.0055	20.8797	22.7286	23.296	21.1487	22.3841	24.2013	22.7645	23.2686	24.722	27.1842	23.0205	26.477	22.78	20.3732	19.0595	21.5267	26.231	25.662	21.6529	25.0502	21.2793	21.6824	21.5817	19.4031
296	ENSMUSG00000001670	Tat	0.108187	0.0995631	0.115485	0.191505	0.0830308	0.155111	0.0304032	0.0739565	0.808439	0.528849	0.424043	0.631002	0.131497	0.0844553	0.111043	0.146897	0.0825873	0.063227	0.127316	0.0634861	0.134035	0.0499049	0	0.0601187	5.27852	0.770272	4.59155	2.95714	5.30003	0.655039	3.63594	0.994634	4.6973	2.60965	2.87135	3.87943
297	ENSMUSG00000001672	Marveld3	34.2526	48.5862	31.8561	54.6681	36.9617	51.6612	38.7142	49.3686	44.2249	44.9132	44.936	48.6583	57.0941	59.724	59.9068	54.9477	64.3507	70.553	67.6061	69.6391	52.4794	59.0178	59.0065	60.3123	62.7189	66.2761	67.6871	60.0374	71.5882	60.4957	76.4837	62.3181	67.3362	70.4512	74.7556	80.7443
298	ENSMUSG00000001674	Ddx18	8.72348	9.32925	10.7719	14.4115	13.2377	10.8892	10.564	14.2117	11.7453	10.2204	10.304	10.1345	15.9197	13.1818	18.1017	11.5857	11.6832	13.6354	15.2416	12.3455	8.44406	9.15944	9.90989	9.94644	24.7004	17.3988	19.6952	18.9742	25.5877	18.0104	22.5092	19.8426	24.5594	21.0262	18.8658	19.4476
299	ENSMUSG00000001687	Ubl3	59.8269	60.6578	54.9768	74.7709	61.2345	63.947	51.7668	52.5034	57.6372	62.2787	55.5976	64.7112	91.3777	74.3657	80.0134	80.4651	88.4915	78.7378	78.4118	74.9741	66.3964	77.8775	71.9168	69.557	105.838	120.341	119.226	114.214	106.479	123.405	125.455	112.107	104.865	110.366	123.21	104.904
300	ENSMUSG00000001700	Gramd3	277.306	323.195	256.887	294.382	237.206	270.929	243.827	222.135	165.66	161.714	183.359	167.423	144.35	182.551	195.157	197.105	163.842	152.286	209.836	170.007	245.591	255.2	241.084	220.55	64.0447	125.873	88.5454	93.6705	76.0397	112.863	86.9846	92.6114	89.512	79.4274	96.1526	85.3488
301	ENSMUSG00000001707	Eef1e1	4.28995	3.8416	4.86918	4.9982	4.48278	4.13982	3.06128	4.46445	2.7839	2.52387	3.19631	2.79568	5.98297	5.01993	7.68052	3.37897	6.58969	5.67334	6.27305	4.8304	4.20186	3.99741	5.22241	4.36657	9.77077	7.68306	8.52573	7.98948	11.4834	7.9878	9.70331	8.91808	9.36567	10.904	8.80532	7.41087
302	ENSMUSG00000001729	Akt1	72.1439	66.5329	78.8471	81.7205	88.7679	74.5841	78.9201	86.9297	104.427	105.132	94.1102	105.661	90.6224	84.2955	105.315	65.889	75.3467	95.9866	103.78	87.0493	68.155	76.1313	69.1353	71.2263	108.969	90.2534	105.968	84.4772	127.028	80.5302	120.634	100.628	110.497	105.468	94.3134	81.9201
303	ENSMUSG00000001739	Cldn15	525.404	572.17	430.205	593.419	526.703	613.008	576.409	590.43	402.79	374.613	406.293	425.598	521.455	594.518	585.184	554.706	567.422	640.352	657.152	676.846	507.377	551.639	630.417	578.5	272.978	353.198	277.768	301.35	266.147	359.872	280.625	349.203	262.468	252.954	291.616	238.634
304	ENSMUSG00000001741	Il16	6.06389	5.87087	4.77012	12.207	5.37737	6.09724	5.25411	5.86891	7.7461	8.2605	7.59445	9.92478	2.03047	2.17441	3.05339	2.60519	7.20613	1.68573	3.93419	2.91679	3.14438	4.36853	3.54891	4.60706	10.5248	1.18745	7.03287	1.49269	1.00585	1.09415	1.61876	6.57216	10.0168	3.34082	1.33424	5.30476
305	ENSMUSG00000001750	Tcirg1	43.8798	33.9224	42.8276	50.5487	48.2852	38.9742	38.1637	41.832	58.5498	53.4058	48.4291	60.3252	37.9085	34.358	44.3751	30.3918	25.6871	36.7928	50.8648	37.3401	36.6718	44.7551	38.7723	44.1478	56.9788	36.0048	47.11	46.9426	40.9027	24.6138	38.1048	47.7198	52.5004	39.8664	34.8317	41.3914
306	ENSMUSG00000001751	Naglu	11.1447	12.014	10.0149	12.9899	10.534	12.5566	9.82489	9.07974	8.88812	9.22318	9.36017	10.8008	16.347	16.173	16.9525	14.1929	16.87	19.3463	16.5808	16.3005	19.046	19.0146	18.1658	20.4846	18.7267	18.7878	18.5192	16.8161	21.2817	18.21	18.564	19.1178	17.7211	17.5352	18.6033	16.0022
307	ENSMUSG00000001755	Coasy	24.0771	24.481	24.3597	28.224	27.5283	29.5495	24.9849	27.0151	15.8424	14.1142	14.7074	14.8035	31.6175	33.3807	35.6211	25.1696	29.6521	33.6816	37.7335	29.7624	27.4851	32.6113	31.158	29.1218	28.1934	25.9171	27.9357	25.0629	30.4057	27.8052	29.3324	28.3478	27.48	25.4859	26.0545	20.2528
308	ENSMUSG00000001761	Smo	1.90275	1.93415	2.18969	2.70057	2.72754	2.4266	1.78347	2.78301	3.49485	3.48229	3.52317	3.5055	3.99971	2.93277	5.44861	1.20896	1.80772	2.21706	4.39376	2.13593	1.66933	2.54506	2.14418	2.65482	7.05691	4.27537	7.14862	3.6606	7.61843	3.2619	6.32695	7.27864	6.60088	5.66513	4.46601	4.0277
309	ENSMUSG00000001763	Tspan33	0.884352	0.616729	0.697748	1.47264	0.779159	0.986628	0.968918	0.987961	1.13943	1.00818	1.49069	1.30253	0.547489	0.686208	0.74223	0.776379	0.866446	0.63786	0.869951	0.568405	0.931862	0.831719	0.719254	0.920079	1.62756	0.52132	1.09365	0.697124	0.59262	0.562263	0.5546	0.901083	1.36251	0.759306	0.553513	0.776106
310	ENSMUSG00000001767	Crnkl1	16.5575	17.2561	18.7012	24.3815	20.5713	20.4504	18.3966	22.0144	19.627	20.1856	20.2612	19.878	20.0594	18.5639	21.3298	20.407	21.0758	21.0711	18.9169	19.7547	18.0366	20.0805	20.7093	17.8156	27.2569	22.1463	24.1769	24.3857	24.5252	21.757	22.1871	23.2766	26.4031	24.6884	22.9292	23.1184
311	ENSMUSG00000001768	Rin2	29.1647	30.261	25.1845	31.5377	30.758	33.1301	23.9641	28.7272	32.5555	35.3682	30.0682	32.2247	35.3062	28.5161	36.4293	30.7506	32.766	30.0601	27.4629	29.5662	31.7748	39.2059	31.0686	28.2195	64.6206	59.0838	53.3125	65.9828	48.0761	61.5084	61.2099	54.8739	51.2436	46.6193	56.2084	50.1397
312	ENSMUSG00000001773	Folh1	0.00673162	0	0	0	0.0313622	0	0	0	0	0	0	0	0	0	0	0.00534317	0	0	0	0	0	0	0	0	0	0	0	0	0	0	0.0823608	0	0.00544651	0	0	0
313	ENSMUSG00000001774	Chordc1	23.5851	23.422	23.18	29.4051	24.173	23.7739	20.2294	23.3132	23.3046	20.0157	25.7692	26.5788	27.4954	23.9797	29.2187	26.4368	28.6678	21.4675	25.8348	24.6975	26.353	26.6404	31.144	27.6182	31.5553	28.9984	31.3619	29.549	25.6597	25.0024	31.7009	28.8667	34.2381	30.2429	33.8545	38.9434
314	ENSMUSG00000001783	Rtcb	41.5961	49.2798	45.5146	64.6932	55.0311	64.629	48.8989	64.3715	51.9755	48.9837	47.8396	48.5834	82.2474	71.7516	76.4056	71.7223	74.2761	85.598	77.3257	78.8027	59.0179	63.2887	68.7824	60.0882	101.68	81.7131	87.6062	93.672	113.435	91.6128	97.5357	92.7834	100.771	93.0278	94.6167	76.3616
315	ENSMUSG00000001785	Pwp1	4.38608	4.08881	5.30895	6.6731	6.61898	4.99402	4.5089	7.30906	5.36204	4.96763	5.56555	5.0884	10.1552	8.12024	11.3298	5.67445	7.03497	7.337	8.70298	6.62604	4.94339	5.07302	6.11053	5.62212	14.1509	10.625	14.3951	9.17335	14.1297	8.80813	13.5682	12.9497	13.9133	13.3342	11.4589	10.9277
316	ENSMUSG00000001786	Fbxo7	14.6312	13.0564	12.6081	15.9243	12.576	13.137	11.782	10.7679	10.6055	9.85318	9.6761	9.71603	13.174	13.9101	14.0844	14.2298	13.013	14.6982	12.6805	13.1595	14.3503	14.9766	13.7008	13.9527	16.8684	13.8475	14.4262	15.7321	14.7276	12.7554	13.5749	14.3153	16.7888	14.9946	14.9175	14.0352
317	ENSMUSG00000001794	Capns1	101.382	120.606	100.318	130.946	121.488	119.704	118.107	128.222	138.969	144.139	134.7	148.367	182.551	170.046	158.387	166.216	190.022	186.139	159.318	180.997	118.425	122.523	113.411	123.345	235.775	216.03	206.152	230.862	266.277	209.382	220.908	222.829	225.472	230.585	207.639	196.505
318	ENSMUSG00000001802	Lrp3	1.40695	1.69455	1.59671	1.32463	1.60414	1.7574	1.5171	1.05108	1.66802	2.13418	1.9587	1.93477	0.669578	1.24682	1.19299	0.627519	1.00797	0.80639	1.11542	0.923987	1.29988	1.73829	1.596	1.32121	0.633743	1.08639	0.87348	1.43053	1.18712	0.423814	0.530556	1.10008	1.15756	0.586531	0.616638	0.785991
319	ENSMUSG00000001804	Dsg4	0.614711	0.928207	0.381979	0.751184	0.863174	0.922709	0.820074	1.60052	0.216252	0.257264	0.172139	0.331695	1.1608	1.43369	0.855259	1.28309	1.72201	1.33082	1.74878	1.18272	0.591659	0.786155	1.17303	1.08499	1.6309	1.6065	1.64468	1.79678	1.20832	2.16534	1.90064	1.54531	1.3256	1.86061	1.40516	1.37168
320	ENSMUSG00000001815	Evx2	0.0106439	0.0185734	0.0257074	0	0.0195772	0	0.017386	0	0.015256	0.0143777	0.0424117	0.0145364	0	0.0124682	0.0290984	0.0421679	0.0244658	0.0093101	0.0123205	0.0181223	0.0323884	0.0117466	0.0444514	0.0327892	0	0.00851613	0.0715667	0.00941181	0.0279372	0.0275016	0.0192026	0.0115466	0.0258023	0.0194368	0.0536649	0.0351086
321	ENSMUSG00000001819	Hoxd13	0	0	0	0	0	0	0	0	0	0	0	0	0	0	0	0	0	0	0	0.00610122	0	0	0	0	0	0	0	0	0	0	0	0	0	0	0	0
322	ENSMUSG00000001823	Hoxd12	0	0	0	0	0	0	0	0	0	0	0	0	0	0	0	0	0	0	0	0	0	0	0	0.0111136	0	0	0	0	0	0	0	0	0	0	0	0
323	ENSMUSG00000001827	Folr1	1.60169	1.11731	1.35546	1.02782	1.14593	0.821219	0.929302	0.591417	1.21209	1.07532	0.866763	1.16839	0.27767	0.364642	0.237962	0.345546	0.3108	0.355768	0.278419	0.240344	0.626417	0.616904	0.313142	0.522213	0.55339	0.477978	0.318073	0.344942	0.419456	0.440478	0.635843	0.260023	0.666702	0.423364	0.538736	0.257498
324	ENSMUSG00000001829	Clpb	11.3671	10.9838	14.4141	11.8336	14.9051	11.8486	12.6351	12.8483	10.581	9.99618	10.4283	8.42339	15.1717	13.9698	19.4017	10.5759	14.5804	17.7341	17.476	13.075	9.91212	11.8191	11.4807	14.5167	17.0968	14.3187	16.0209	13.7677	21.53	14.8226	19.6704	16.4549	14.8728	19.2893	17.7744	11.8765
325	ENSMUSG00000001833	Septin7	60.9112	82.2747	64.937	88.1728	62.9555	72.0216	60.3487	71.2191	70.9414	72.7279	75.0646	71.8606	72.7234	74.9432	76.985	91.8657	81.8306	55.7818	59.9508	67.7008	70.9626	72.0568	89.5134	74.2335	80.0735	73.7293	75.061	74.832	76.4073	75.9983	65.5326	73.4255	85.9114	77.0952	74.3746	85.5342
326	ENSMUSG00000001844	Zdhhc4	11.7263	11.0752	11.9771	14.5657	12.1344	11.5767	10.4591	10.979	12.2289	11.9391	11.4852	11.8756	15.2857	14.5941	15.4293	11.9017	13.1583	14.7045	13.7682	13.3194	12.3733	13.7664	13.8388	11.8851	20.8969	18.2601	17.482	18.5782	21.2593	15.7639	18.7489	19.096	19.3781	17.6304	16.706	15.2321
327	ENSMUSG00000001847	Rac1	315.205	365.824	301.886	400.173	330.426	375.504	323.423	350.893	341.77	335.192	335.521	349.818	424.711	413.895	367.477	413.93	475.334	425.855	387.29	417.025	363.02	364.656	348.147	370.812	450.851	506.229	483.375	430.847	513.349	550.343	503.784	466.114	477.788	478.787	498.084	474.416
328	ENSMUSG00000001855	Nup214	15.0969	15.3589	21.3904	18.8253	19.7416	17.1955	18.4208	24.4525	19.4417	17.626	18.6761	18.2271	29.7048	22.2785	24.1689	19.6928	18.4699	29.0971	20.8564	22.5079	20.4538	20.1586	21.0103	23.0495	44.2181	34.3623	29.6722	25.3995	37.5568	30.4342	31.5248	31.5287	36.846	32.7698	30.811	28.4833
329	ENSMUSG00000001864	Aif1l	0.167129	0.0620507	0.421196	0.359733	1.27517	0.214487	0.214501	0.149693	0.379849	0.49033	0.573815	0.275629	0.0746857	0.23794	0.197144	0.145824	0.345088	0.0426793	0.285204	0.0831689	0.119856	0.405271	0.189581	0.183759	0.816771	0.184748	0.58223	0.288662	0.036586	0.0780406	0.0418934	0.297074	0.448259	0.313179	0.180653	0.440539
330	ENSMUSG00000001865	Cpa3	0.0731311	0.212277	0.134429	0.214444	0.144669	0.219291	0.180647	0.674594	12.6624	14.8796	6.10608	13.9794	0.0436657	0.0672417	0.0787909	0.20919	0.117099	0.125891	0.0608672	0.114088	0.775938	1.15102	0.532967	0.727703	0.020745	0.109771	0.0235736	0.0283561	0.0091864	0.00904802	0.0314854	0.153525	0.833857	0.390203	0.537523	0.534079
331	ENSMUSG00000001870	Ltbp1	7.03867	7.78785	6.90359	8.2767	9.78664	13.5459	6.69993	9.82587	9.44404	9.02208	8.71477	9.15192	5.86604	6.29411	7.59234	8.00468	6.12835	3.1553	5.54553	7.1187	7.88552	11.8021	10.2828	8.12152	9.74348	6.49787	5.85302	7.08509	3.34085	5.57378	5.10627	6.62405	5.51788	4.83835	4.66344	6.68645
332	ENSMUSG00000001891	Ugp2	86.5226	90.3995	85.5708	93.8851	84.5673	89.0065	104.07	96.2598	84.339	88.465	98.9648	89.9433	94.0188	88.4186	83.7439	118.944	97.4847	67.0016	80.0015	83.1968	88.4449	84.8042	100.151	80.7683	119.33	96.0628	102.761	127.336	122.897	115.746	100.133	90.2795	116.745	110.291	113.298	114.604
333	ENSMUSG00000001901	Kcnh6	1.77729	1.50926	1.41187	1.59777	1.6998	1.25839	1.39732	1.57585	1.74903	1.34076	1.68063	1.48056	4.19994	3.14259	3.28936	3.54006	2.7388	3.22777	3.54571	2.92492	2.12465	2.08595	2.98867	2.23758	7.15235	7.3172	7.345	6.28198	4.94701	3.64705	7.58227	5.4478	6.45092	7.11894	7.32476	5.99884
334	ENSMUSG00000001909	Trmt1	9.38842	9.60497	13.0442	15.0475	13.4505	13.3191	12.9673	16.6777	12.679	10.0594	11.5959	10.4203	25.1895	17.8552	26.3454	15.558	14.3959	22.6965	25.2171	19.2369	9.8764	11.0894	14.4375	15.1951	31.8358	20.7594	25.5414	19.6039	28.3321	17.4999	25.8309	26.9105	27.4541	23.4119	24.181	21.0856
335	ENSMUSG00000001910	Nacc1	80.8279	73.2953	90.9723	82.7555	96.8127	84.0026	80.4199	101.381	101.425	99.8256	99.9956	100.077	108.373	87.3348	114.013	91.0049	92.2117	104.01	101.997	100.121	83.8359	88.3286	82.6882	83.6903	120.902	113.864	117.461	103.06	108.081	92.4483	120.356	117.371	111.316	115.949	107.47	96.6671
336	ENSMUSG00000001911	Nfix	15.2267	8.98723	17.5608	14.8011	15.2106	10.4842	12.1165	12.4988	8.68714	9.96296	9.3417	10.3474	15.9606	14.0558	20.7512	12.2271	10.1173	15.582	18.3022	15.2881	10.4583	13.1847	10.3152	12.6867	23.0926	18.9204	23.0445	16.4068	19.8253	11.9758	23.0079	27.5106	21.1522	16.9495	16.2427	14.7452
337	ENSMUSG00000001918	Slc1a5	13.8738	10.8697	14.266	25.316	17.9709	16.1706	13.111	20.7192	26.108	23.775	21.7441	23.9976	43.4587	28.5081	39.8972	19.9929	23.5093	32.379	34.4446	30.8196	13.0051	13.6695	13.6485	21.5253	101.351	57.5668	86.0068	54.5826	90.5434	41.8442	91.7449	81.4325	76.2785	75.5239	62.6925	72.8549
338	ENSMUSG00000001924	Uba1	264.506	250.388	261.982	297.224	276.947	288.902	277.84	299.946	262.766	267.318	291.473	283.981	348.918	301.609	315.514	330.747	342.191	357.856	343.131	340.098	254.756	277.002	262.311	274.753	429.853	378.516	369.491	393.424	402.658	367.471	400.073	354.93	383.27	382.805	376.945	349.641
339	ENSMUSG00000001930	Vwf	5.64249	8.66091	6.6042	11.8089	10.7028	10.9368	9.44354	10.6435	47.7847	53.2796	52.3159	59.3166	1.73285	4.93995	5.95103	2.3184	5.20328	2.85528	5.86276	4.42897	12.8103	22.545	10.5176	12.5793	3.81406	2.0533	2.91992	2.6516	3.72917	1.09338	1.70533	6.03259	6.56323	2.59177	2.2638	1.93797
340	ENSMUSG00000001942	Siae	51.6143	72.0394	53.5221	72.591	53.5211	67.797	49.4532	51.041	29.7504	27.457	32.9341	31.7916	68.5111	64.194	78.0227	69.0088	70.8489	63.9501	68.9131	59.2654	91.6119	97.294	80.1026	83.3058	40.3877	67.9265	52.2875	55.0809	29.6104	58.2531	37.3639	48.7231	42.4676	38.2984	51.3867	43.1709
341	ENSMUSG00000001943	Vsig2	1.50114	0.813791	2.95583	1.08137	1.93011	1.54954	1.43507	1.05188	2.26446	1.75301	2.62145	2.36382	0.122787	0.332278	0.693425	0.116491	0.22645	0.17453	0.655864	0.211096	0.387582	0.921407	0.447505	0.659623	0.164136	0.0999283	0.186075	0.17448	0.778371	0.0103383	0.122333	0.147428	0.37815	0.0904302	0.23902	0.133359
342	ENSMUSG00000001946	Esam	4.09959	3.83342	4.49166	5.25168	6.18973	6.41377	3.78011	4.27788	9.53466	9.83725	10.3742	11.9103	1.52726	2.38599	3.34605	0.95125	1.4204	1.35849	3.37069	1.50952	2.89037	5.06971	3.62805	3.89477	1.99772	1.24582	0.741427	1.02713	1.54883	0.726843	0.562304	2.0895	2.12391	1.12605	0.846526	1.09644
343	ENSMUSG00000001948	Spa17	1.46982	2.12839	1.4334	2.07737	1.26984	1.51522	1.79753	1.18704	0.807633	0.926992	0.677826	0.834091	1.65965	1.85947	1.88347	2.47035	1.82117	1.80567	2.05748	1.9145	2.44896	2.79895	2.38037	2.92156	1.48677	1.408	1.07346	1.53652	1.11038	1.90245	1.1665	1.41655	1.46612	1.49817	1.28839	1.59444
344	ENSMUSG00000001962	Fam50a	15.562	12.9894	14.3265	15.2923	14.1879	14.6455	13.2704	13.1503	13.8821	13.2887	14.5396	14.2562	14.9353	16.0056	17.6883	14.7573	14.46	17.1365	16.8168	15.7496	13.9813	15.1697	15.7551	15.1615	19.5821	17.35	16.415	18.4031	20.0077	15.387	17.6171	18.4867	20.0279	18.6427	17.7843	16.2947
345	ENSMUSG00000001964	Emd	10.1212	10.1967	10.4791	9.8158	11.0178	9.49721	8.17686	10.1815	10.6508	11.2274	11.277	10.498	12.8784	12.5114	12.9094	9.58463	10.9864	11.0316	12.9715	11.0728	8.18161	9.13125	9.8392	8.93472	21.0427	19.1391	18.1878	14.9696	20.1654	15.5853	18.1463	19.161	18.1231	16.6884	17.5204	14.4612
346	ENSMUSG00000001983	Taco1	15.362	14.7129	15.8596	15.3335	17.9719	15.8081	15.6794	17.7432	12.0169	11.5835	12.4535	11.5906	12.5141	13.8066	16.7018	11.8194	12.2946	13.3905	16.9992	14.1208	12.506	15.3098	14.7598	12.6877	10.2408	11.1064	10.2108	10.1807	11.1435	10.2321	11.0846	11.3973	11.5742	10.5047	10.9901	9.74067
347	ENSMUSG00000001985	Grik3	0.604089	0.462482	0.794129	0.631349	0.737024	0.625243	0.622844	0.760764	0.624621	0.755401	0.850524	0.727468	0.62716	0.569104	0.559338	0.470519	0.464421	0.543002	0.724082	0.515541	0.82871	0.731421	0.761499	0.734277	0.984856	0.882323	0.895491	0.93521	0.745688	0.803369	0.713893	0.87243	0.956993	0.877929	0.952135	0.689308
348	ENSMUSG00000001986	Gria3	0.292536	0.255666	0.25278	0.445076	0.285905	0.245194	0.245997	0.286012	0.305892	0.315281	0.299227	0.27005	0.196612	0.266062	0.193226	0.197945	0.219958	0.357509	0.30905	0.14603	0.144508	0.233255	0.207737	0.385915	0.286611	0.670176	0.216602	0.249182	0.227182	0.0668981	0.110315	0.428488	0.369861	0.663063	0.0463738	0.177073
349	ENSMUSG00000001988	Npas1	0.247366	0.295964	0.353932	0.577951	0.507795	0.328527	0.416068	0.322471	0.197648	0.275096	0.341066	0.341195	0.422779	0.312777	0.551449	0.313752	0.432731	0.459629	0.49646	0.447361	0.254057	0.455786	0.521829	0.320648	1.27388	0.40719	0.583502	0.478607	0.510774	0.276082	0.478138	0.51191	0.537577	0.67116	0.315508	0.488854
350	ENSMUSG00000001995	Sipa1l2	25.5676	15.3893	29.562	21.5774	27.8275	19.7733	24.8156	23.6067	31.5634	32.2266	31.3009	31.6217	19.9834	18.7308	24.587	17.1665	17.3238	19.1762	22.1889	17.5994	16.8424	19.6583	16.5016	18.0658	22.2872	18.2341	21.5854	16.7153	14.2938	13.1969	17.8212	18.801	19.3911	15.901	17.6486	14.3743
351	ENSMUSG00000001998	Ap4e1	9.94042	6.5334	9.87236	9.41521	9.45976	8.28899	8.68175	9.77708	9.90875	9.69364	9.33478	7.90841	10.4332	8.11607	11.1737	7.81954	8.36533	6.51531	10.1259	5.88928	10.6609	11.3284	11.4718	8.52499	8.99164	7.98596	11.2561	7.74615	5.26118	5.76544	7.22602	6.81015	8.99005	10.1514	7.74613	9.17368
352	ENSMUSG00000001999	Blvra	9.57327	12.4086	7.57141	13.8171	10.633	13.3617	10.5474	10.9237	7.52218	7.62582	7.54087	7.76224	13.8586	12.9436	12.3726	14.8305	13.8293	13.4776	13.5687	13.3244	11.2272	12.248	13.0005	11.2458	15.3688	13.4787	13.7865	17.1868	17.2548	15.9038	15.826	15.7768	16.243	15.6837	16.7299	14.3823
353	ENSMUSG00000002006	Pdzd4	0.553772	0.528775	0.576459	0.898806	0.638205	0.519078	0.545291	0.696939	1.05293	1.23571	1.54717	1.2128	0.513144	0.667697	0.608143	0.359579	0.699547	0.350661	0.943182	0.66685	0.596843	0.971294	0.880703	0.858886	0.98016	0.678095	0.844953	0.79545	0.954584	0.203093	0.757239	1.10243	0.890267	0.528822	0.402832	0.626297
354	ENSMUSG00000002007	Srpk3	0.115156	0.101022	0.325517	5.36689	0.174682	0.0910708	0.351616	0.118745	0.227227	0.243219	0.052652	0.155173	0.279438	0.209306	0.283871	0.199964	2.36882	0.101038	0.128956	0.209684	0.215936	0.148491	0.340418	0.265847	3.5325	0.102801	3.82243	0.295314	0.131034	0.172675	0.316008	2.08718	3.28893	1.28329	0.256357	2.42661
355	ENSMUSG00000002010	Idh3g	93.2473	114.134	86.4231	100.125	107.142	111.921	101.617	110.926	77.2463	75.4529	78.3828	74.754	102.407	108.688	119.125	90.0627	100.656	113.648	137.04	112.199	87.8475	105.026	98.2596	97.5008	110.99	89.776	94.2932	93.0363	108.696	95.7779	98.6735	98.6586	96.6533	94.8076	98.8515	72.4587
356	ENSMUSG00000002012	Pnck	0.543871	0.383221	0.549851	0.307566	0.424566	0.358482	0.433966	0.221307	0.437107	0.523735	0.577705	0.796259	0.166343	0.392553	0.322769	0.200389	0.205494	0.429746	0.394248	0.280628	0.316614	0.44112	0.236413	0.557541	0.28515	0.216676	0.418441	0.637212	0.503461	0.281195	0.131624	1.53844	0.597693	0.236057	0.207149	0.327665
357	ENSMUSG00000002014	Ssr4	39.9038	41.6228	42.9694	45.3819	47.4325	45.2383	49.3143	48.884	47.7736	45.2257	44.7537	47.347	54.6527	51.8296	55.5842	45.2548	51.7747	53.9848	58.4177	54.9371	37.0658	41.1125	43.7572	44.1402	67.9853	53.1762	54.8379	60.9767	75.8818	66.53	68.3195	64.0827	64.7376	64.11	65.6311	56.3646
358	ENSMUSG00000002015	Bcap31	141.046	152.866	134.401	174.074	148.457	169.686	162.341	152.556	120.194	116.492	123.064	129.83	134.791	141.347	143.397	145.041	144.754	151.481	139.542	142.88	143.71	149.871	147.71	143.054	143.035	133.633	133.115	151.599	161.939	162.246	134.588	139.534	152.563	148.745	146.629	149.32
359	ENSMUSG00000002017	Fam98a	13.4409	12.8393	15.5455	16.6865	14.8731	12.3366	11.8193	15.0812	13.6849	13.2894	14.1541	13.1392	22.0345	18.2184	22.0334	19.1134	19.3003	17.3106	17.6836	18.7087	14.8946	16.487	18.041	16.8028	27.1388	22.4205	23.3644	23.2983	22.9517	19.1078	23.6232	21.568	26.6807	24.7129	21.9754	22.5288
360	ENSMUSG00000002020	Ltbp2	8.13234	6.74886	5.08031	9.55769	7.71719	10.2112	4.59972	6.24505	6.78241	6.7629	6.32245	7.47591	0.834118	2.21711	3.41952	1.62349	4.3022	1.21608	3.84709	1.44654	4.29977	7.33337	6.3307	6.88267	4.30425	1.65278	2.17344	2.62963	0.904196	0.84935	1.15289	6.2975	5.69599	1.75419	0.979035	3.68863
361	ENSMUSG00000002028	Kmt2a	55.8558	35.2805	57.7457	51.3973	54.4575	34.8774	45.2854	44.0788	57.8841	57.0325	46.2867	43.2532	59.8583	44.4755	58.796	37.4914	40.2662	33.0878	49.9764	33.1797	44.8053	45.5968	50.9733	44.2892	53.2337	68.2827	85.9431	46.2084	32.1122	27.0485	41.1318	41.7862	51.2731	47.0379	39.4435	48.7983
362	ENSMUSG00000002031	Ift46	24.3863	29.4108	22.4793	27.2096	24.6323	27.9173	25.6205	25.3227	20.7447	20.4808	19.5442	18.8265	30.0936	27.9275	29.6186	29.9765	28.656	29.7682	30.3476	26.6855	28.4269	31.4179	24.4195	28.3432	35.6097	31.0689	30.67	31.4792	30.214	28.1368	27.3983	28.5383	30.1378	28.876	28.0861	24.9595
363	ENSMUSG00000002032	Tmem25	7.96741	6.20909	6.59996	7.07348	6.72321	7.04293	5.91479	5.97647	4.59842	2.92086	3.19838	3.22179	6.87814	6.37397	8.39338	6.25088	5.7798	7.23436	8.04575	7.58924	8.01688	8.62289	5.7806	8.25673	19.9438	12.27	14.1932	18.7838	12.209	11.86	12.4345	12.6403	14.4457	13.1181	17.7633	12.5231
364	ENSMUSG00000002033	Cd3g	16.9747	14.7425	10.113	15.9081	9.94496	11.3086	13.978	10.0255	9.63858	10.1773	9.64716	10.197	5.06822	2.82513	2.83396	8.33431	4.27314	4.21525	6.94532	6.40989	5.29769	4.76967	2.97434	4.36302	3.37675	1.36928	2.137	3.5355	1.14433	2.71288	2.30727	4.6418	3.04985	1.41922	1.35606	1.54106
365	ENSMUSG00000002043	Trappc6a	15.3553	14.7715	13.8957	19.7215	16.5142	20.1521	17.5987	17.0131	16.0166	16.7726	14.7124	17.8526	23.7061	21.4933	21.9685	18.4572	22.2879	29.6218	23.565	24.8369	20.5053	24.045	22.0458	21.8849	29.9318	23.2657	25.049	26.422	39.4249	26.1595	28.097	26.631	26.7695	31.0409	26.5479	22.3866
366	ENSMUSG00000002052	Supt6	121.485	84.763	123.682	97.9206	139.697	96.4599	128.035	117.387	187.906	192.832	187.875	194.17	106.163	95.8833	105.597	95.1942	98.2915	106.717	108.093	100.361	91.4269	95.3231	92.1961	94.6841	112.061	115.999	118.684	109.418	111.052	93.6645	121.505	116.618	111.946	112.876	112.478	103.138
367	ENSMUSG00000002055	Spag5	40.957	11.1888	35.0273	21.7776	51.2055	19.1558	36.0872	22.9644	10.0943	7.6332	9.95347	9.11502	13.3247	6.91287	13.2092	3.24605	3.36547	8.0785	10.9195	6.77556	3.17817	4.15135	4.24352	6.53127	18.3734	12.2741	19.9992	10.5248	11.8014	6.15594	13.627	14.8494	13.7238	12.4121	10.875	11.0732
368	ENSMUSG00000002057	Foxn1	0.0974218	0.100331	0.0522277	0.163714	0.0595338	0.163505	0.203691	0.29925	0.128807	0.180232	0.0789481	0.132727	0.0676164	0.132702	0.0443683	0.214129	0.114308	0.122729	0.200253	0.159661	0.0989525	0.125243	0.112881	0.0721311	0.279678	0.250581	0.483838	0.316148	0.48152	0.204694	0.40885	0.210785	0.279294	0.571198	0.317431	0.775939
369	ENSMUSG00000002058	Unc119	4.60114	3.27382	3.99298	4.9948	5.33302	4.4218	4.98014	3.53087	3.99224	4.34261	3.81666	4.78287	2.6913	2.69182	2.4082	2.63261	4.15383	2.91792	3.04103	2.85114	2.24122	2.82364	2.87509	2.55454	6.31406	3.65729	5.48993	4.59267	5.78935	3.82099	4.37853	4.16072	4.9584	4.13445	4.38591	4.76231
370	ENSMUSG00000002059	Rab34	1.31888	0.701191	1.13542	1.10491	1.12255	1.54933	1.01126	1.25781	1.63511	1.09737	2.91049	1.62738	0.470458	0.810327	0.697477	0.686279	0.635343	0.757789	0.665327	0.861291	1.46325	1.41057	1.29123	1.12974	0.924121	0.883863	0.812263	1.33348	0.77973	0.622526	0.321181	0.694952	1.03791	0.376795	0.346062	0.870792
371	ENSMUSG00000002064	Sdf2	39.7529	35.0639	39.3339	32.1473	49.3635	35.8039	43.8292	36.6802	58.1827	58.615	55.3766	61.6307	37.717	37.0794	36.9412	38.3001	41.5358	42.8442	38.9276	41.2067	39.0002	37.4031	33.3105	34.5045	36.3914	35.8033	38.7952	35.6792	45.9036	40.6556	37.541	37.8415	36.9049	39.2607	35.5782	34.3498
372	ENSMUSG00000002068	Ccne1	0.673309	0.841308	0.49142	1.49855	1.13561	0.965096	0.801605	1.60795	1.72537	1.50625	1.9293	1.38741	2.74044	1.99309	2.41601	1.87506	1.21356	1.59244	1.99025	1.53737	0.999495	0.815748	1.24396	1.12929	5.70734	2.93984	3.94354	2.6853	4.65456	2.06636	3.73435	4.17999	4.80173	3.82472	3.08417	3.22151
373	ENSMUSG00000002076	Hsf2bp	0.0498067	0.0867502	0.116345	0.048611	0	0.0578488	0.0514334	0.114854	0.269083	0.265881	0.207146	0.175921	0.312261	0.499903	0.132461	0.398763	0.523544	0.326153	0.696266	0.522202	0.179715	0.143621	0.074648	0.366393	0.446654	0.300086	0.592018	0.572405	0.609179	0.711744	1.07588	0.537239	0.620957	0.531722	0.514551	0.88103
374	ENSMUSG00000002083	Bbc3	6.64826	6.09172	6.45	6.6828	10.4771	6.91955	5.44989	6.66533	5.69536	5.67465	5.18996	5.45347	7.49028	8.43683	9.93909	6.89608	8.02866	8.71859	11.6288	8.99796	6.1603	7.6528	5.0201	6.86889	10.1191	9.16038	12.0891	9.95209	10.2909	6.98874	8.85665	10.1942	8.51788	7.87945	9.10835	7.59714
375	ENSMUSG00000002100	Mybpc3	0.0215774	0.0627523	0.0694852	0.178785	0.0496097	0.0233725	0.0881179	0.0662445	0.24225	0.194304	0.179138	0.184188	0.0112743	0.0126376	0.044242	0.00854886	0.0228873	0.00943711	0.0374656	0.030617	0.0328327	0.0595353	0.135183	0.0387735	0.0644165	0.00863251	0.0362716	0.0190823	0	0.0185845	0	0.163859	0.0610265	0.0591021	0.0543959	0.0177949
376	ENSMUSG00000002102	Psmc3	72.0452	80.0369	67.8057	78.9465	83.8393	77.0426	73.4536	87.0911	74.0794	75.8141	76.2704	76.344	97.9492	92.8647	95.6955	82.1476	87.6232	96.5784	99.6767	93.2063	71.5278	79.8465	77.1051	83.5711	115.096	100.611	93.3069	107.092	130.442	111.19	112.324	118.97	117.812	111.894	108.927	103.28
377	ENSMUSG00000002103	Acp2	49.1216	54.7634	43.5574	53.0794	47.8124	50.4206	46.5209	59.5583	43.6134	45.2096	47.8098	44.234	58.1697	55.5274	58.443	50.5303	58.6737	51.594	58.5376	52.9212	49.7717	58.0088	48.6757	56.2116	55.3201	62.5867	54.23	56.4514	42.0361	45.0875	51.0564	57.8919	50.9273	46.6204	56.8001	47.8671
378	ENSMUSG00000002104	Rapsn	0.100756	0.0579973	0.0914001	0.238991	0.154056	0.140429	0.153603	0.0441188	0.308918	0.520939	0.166174	0.257843	0.0351849	0.00893602	0.0438763	0.0428114	0.163293	0.108577	0.095076	0.0272146	0.0928474	0.0683804	0.0324622	0.123571	0.259115	0.0185151	0.124796	0.0575386	0.0803984	0.0352151	0.0285888	0.111375	0.134266	0.101121	0.0191968	0.122232
379	ENSMUSG00000002105	Slc39a13	3.44063	2.22046	4.39487	3.35096	4.44375	2.87262	2.40346	3.42789	4.38645	4.02359	4.50534	4.23878	2.85879	3.40811	3.44576	2.57287	2.33552	3.55824	4.3446	2.47432	2.46636	3.18735	3.01446	3.33591	4.18841	3.52501	4.50846	2.82394	3.80493	2.11943	4.02219	4.38618	5.27476	3.33123	3.00419	3.2386
380	ENSMUSG00000002107	Celf2	8.09526	6.81216	6.50425	15.6369	7.91054	6.62615	6.66421	7.5341	10.5527	12.3284	12.0108	11.6275	2.6095	2.34754	4.18651	3.17646	5.9399	1.4871	3.92946	3.10715	4.99878	5.26392	5.82008	4.4681	8.80146	1.78657	8.01329	3.32646	1.67344	1.9509	1.63658	5.82667	9.3923	3.11179	2.34167	6.2173
381	ENSMUSG00000002108	Nr1h3	35.1187	47.0354	32.381	45.9236	36.0189	49.0836	33.6722	41.8645	18.1045	15.3368	18.261	16.9834	60.8632	70.7557	61.4745	60.1801	72.1077	79.7984	78.6317	82.2839	53.3475	58.0444	68.1084	62.1391	53.7644	54.3485	53.0767	56.0247	59.6526	55.951	59.8495	51.3915	50.8195	55.5984	61.4891	50.1801
382	ENSMUSG00000002109	Ddb2	7.14699	4.63009	6.70694	7.37204	5.75629	5.22644	5.28178	4.47932	4.5984	3.981	4.32408	4.04518	6.04482	5.72941	6.34471	4.49227	3.80588	5.22864	6.92483	4.66509	4.51325	4.7235	4.20492	5.71364	10.2887	7.21928	9.15028	6.48407	6.92038	4.82571	6.95271	7.10541	9.58327	6.14023	5.87179	6.39438
383	ENSMUSG00000002111	Spi1	7.31058	8.09754	7.73601	11.9296	8.17863	10.5119	6.97044	7.00101	13.8097	16.5468	13.0807	15.0802	1.81795	3.94266	5.61812	2.74191	4.87213	1.82323	5.78496	3.14441	5.56665	6.82238	6.05699	6.56998	5.84131	2.10545	3.64228	1.8066	1.56012	1.19756	1.70798	4.32917	5.30307	2.12503	1.33062	3.02938
384	ENSMUSG00000002129	Sf3a1	32.8953	28.7808	32.5469	38.8332	36.0122	31.7096	28.9781	39.789	42.4989	38.3265	39.2601	39.8512	46.4832	40.1763	49.7491	40.1154	37.6102	42.7782	48.6703	38.8248	32.8218	33.73	35.5051	35.6832	65.1056	51.4121	58.1989	48.5225	50.2658	41.0102	56.3596	55.7998	57.0879	52.5435	55.8027	50.0111
385	ENSMUSG00000002147	Stat6	180.214	175.824	184.681	181.292	194.237	174.589	168.696	174.072	148.355	152.997	153.68	150.129	176.793	172.611	202.401	179.128	166.629	179.162	205.906	180.532	176.449	184.435	168.39	184.789	185.139	176.408	189.311	168.34	156.465	130.798	165.33	154.498	158.054	155.804	161.335	155.683
386	ENSMUSG00000002190	Clgn	0.172162	0.272892	0.0922739	0.127798	0.230656	0.14325	0.244051	0.208349	0.0168456	0.0119082	0.0469273	0.0321874	0.082925	0.129097	0.126559	0.137014	0.0661515	0.0385682	0.290652	0.223216	0.183825	0.259977	0.263359	0.168579	0.0622409	0.0754465	0.0879379	0.0838161	0.092584	0.0405314	0.0188418	0.0382679	0.0712646	0	0.0395157	0.0259835
387	ENSMUSG00000002204	Napsa	4.20522	3.73126	3.63895	11.4866	4.46472	4.23374	3.67585	3.1619	4.21864	4.06765	4.52533	5.13308	1.24532	1.25008	1.39651	1.03923	6.16365	1.62133	1.90336	1.31132	1.354	1.94922	1.54283	1.63315	8.07091	0.634341	6.04581	1.48151	0.914535	0.855005	0.865996	6.14245	7.34577	2.76679	0.892245	3.7718
388	ENSMUSG00000002205	Vrk3	35.616	35.8089	32.4195	36.3664	35.3897	37.394	32.0117	37.36	32.9635	31.0336	29.052	32.3793	46.9741	41.176	44.5547	41.2628	42.1788	44.654	47.3101	44.7784	34.017	37.4855	39.0611	37.5878	57.5922	47.9431	50.4454	52.3578	48.8063	45.7284	51.6732	45.4448	49.253	50.019	50.7991	36.6918
389	ENSMUSG00000002210	Smg9	18.07	14.6078	14.833	17.5295	16.6555	16.4644	14.0913	15.6373	19.3418	18.9002	18.8586	19.5301	19.5438	17.7679	22.32	17.8316	19.5999	25.6439	21.2921	21.3452	17.0141	21.1168	18.8907	20.6731	24.4625	20.0803	22.4902	20.0172	21.2206	16.2219	20.3489	21.2875	22.9466	19.7854	21.4946	18.8144
390	ENSMUSG00000002221	Paxip1	16.0837	14.2492	19.8755	17.6237	18.565	15.0946	15.5432	17.5062	18.4184	16.0202	15.9705	14.6595	28.1383	22.4828	24.1851	18.911	18.7831	19.5678	25.7511	19.9847	16.1556	18.2393	16.7489	18.0531	30.2384	27.0221	33.1791	23.9378	28.1054	19.9988	32.3677	31.1482	29.6391	31.015	29.0295	28.2147
391	ENSMUSG00000002222	Rmnd5a	126.689	90.3812	131.292	100.982	122.927	115.756	115.363	105.157	103.386	97.7834	97.4208	104.798	102.073	95.7999	101.718	101.155	99.0953	85.3415	100.686	91.7699	114.629	117.837	103.82	98.6075	126.746	106.204	141.545	124.708	105.236	104.43	113.398	99.8564	118.106	110.163	121.922	112.665
392	ENSMUSG00000002227	Mov10	113.416	97.9645	83.7709	104.998	98.5181	124.34	112.654	110.27	72.9878	69.2991	76.1119	82.9755	82.335	72.6521	79.5673	85.1393	73.9159	90.0206	99.6933	91.1715	86.615	100.257	88.2476	93.6288	72.3498	71.0357	58.0319	71.4995	48.6308	60.1376	65.2304	67.8099	47.5514	50.6624	67.2813	52.8491
393	ENSMUSG00000002228	Ppm1j	109.028	72.8287	75.0717	70.0097	86.6175	104.454	108.979	83.674	61.0182	67.9745	86.7221	84.201	29.9339	39.018	41.4632	35.8413	33.8992	58.6316	54.2892	55.4126	72.9089	70.5491	64.422	59.6031	6.83708	12.9548	9.58304	8.96413	14.5039	18.9738	15.4513	14.7506	8.91334	9.35793	12.2831	13.8919
394	ENSMUSG00000002233	Rhoc	345.977	334.267	296.716	332.762	311.094	341.828	324.222	275.563	349.986	359.773	355.223	366.761	167.034	214.073	180.223	177.898	212.85	226.425	242.332	234.797	223.717	243.542	231.548	243.277	113.191	137.654	139.583	108.255	188.856	154.705	169.075	133.654	132.946	130.432	153.605	168.365
395	ENSMUSG00000002240	Prr27	0	0	0	0	0	0	0	0	0	0	0	0	0	0	0	0	0	0	0	0	0	0	0	0	0	0	0	0	0	0	0	0	0	0	0	0
396	ENSMUSG00000002249	Tead3	27.5925	19.2397	25.2885	18.407	27.2243	18.9849	25.4503	22.7202	39.0153	38.6938	33.7643	34.0335	29.5232	26.0835	30.1111	23.3825	23.6871	28.7453	29.7468	26.3502	22.7583	24.7153	21.1699	26.4245	38.3638	32.7302	32.6284	33.2253	33.8722	25.3987	36.7866	38.2462	35.7956	34.4228	32.1921	30.2469
397	ENSMUSG00000002250	Ppard	276.244	173.076	286.249	194.984	280.691	181.387	229.177	201.182	255.665	253.361	225.556	242.031	203.207	198.72	253.221	176.697	188.548	216.905	219.108	192.888	183.071	219.74	177.014	208.987	286.868	230.322	297.576	270.59	238.128	178.262	329.233	262.529	268.918	277.381	243.125	223.646
398	ENSMUSG00000002257	Def6	4.84756	2.74446	2.84602	6.12019	2.98797	3.09592	2.97303	2.15468	5.60468	6.33337	4.05947	6.72283	1.85065	1.13905	1.40906	2.17558	2.27474	1.17362	1.5152	2.04803	2.30737	2.97726	1.48483	1.83769	5.13324	1.03589	4.10233	1.93374	1.13644	1.27222	0.933017	2.31172	3.53684	1.84459	1.35809	2.26107
399	ENSMUSG00000002265	Peg3	4.88981	4.48309	4.8266	4.99179	5.97939	4.36224	4.24251	4.65296	4.33689	4.01144	4.34257	3.05659	5.62891	4.48338	5.12126	4.33252	4.56918	3.2618	4.56416	3.84041	6.00879	5.77528	6.69152	4.97442	4.8679	5.16209	5.86137	5.56636	3.3382	2.98473	3.88583	4.093	4.80926	4.48998	4.26781	5.16479
400	ENSMUSG00000002266	Zim1	0.187907	0.562229	0.160755	0.333501	0.406594	0.900511	0.370594	0.303664	0.464935	0.299384	0.237567	0.240701	0.72816	0.267934	0.293502	0.515185	0.902884	0.336484	0.28753	0.829436	0.277489	0.664567	0.489584	0.366342	0.230417	1.11638	0.259506	0.288341	0.782213	0.182864	0.0912924	0.125032	0.236858	0.276015	0.475807	0.476391
401	ENSMUSG00000002274	Metrn	0.666802	0.775398	0.835463	1.37308	1.04665	1.17928	0.953094	1.16474	2.01392	2.0491	1.90403	1.93926	1.66232	0.930182	1.96342	0.78731	0.849547	1.53851	1.64462	1.12368	0.603141	0.967167	0.824678	1.06065	1.58392	1.1755	1.61659	1.36567	2.79262	1.36887	1.90475	2.93228	3.2499	1.70432	1.42441	1.49059
402	ENSMUSG00000002279	Lmf1	7.35305	7.06909	8.61548	8.05693	10.0319	8.65497	8.1028	9.76858	8.13663	8.72345	7.17738	8.92115	8.65685	8.90445	11.4769	6.28686	8.05872	9.06545	9.71719	7.54078	5.992	8.23605	8.06452	7.3319	12.3031	9.78183	11.3378	10.1105	13.6029	10.1437	10.6088	9.83709	10.6852	11.3697	9.93078	7.48616
403	ENSMUSG00000002280	Ciao3	18.1718	17.6134	23.0118	21.161	21.7216	19.0216	19.0369	20.8489	23.3066	21.2473	21.868	21.0501	20.1918	19.549	25.0723	17.46	17.6929	19.4151	21.3229	17.7857	17.335	20.5792	19.5301	19.8571	20.9619	22.8026	22.6664	19.4777	21.9478	17.7404	23.4149	19.9009	23.1241	23.5485	21.8727	20.0275
404	ENSMUSG00000002289	Angptl4	10.5697	19.0493	7.3174	13.7623	13.9377	21.2902	33.6381	11.451	4.15844	4.31064	3.68903	5.25453	26.4953	22.4887	20.4833	23.7641	49.2519	45.8541	34.4205	21.6915	14.6094	19.7078	13.725	32.9307	62.2969	73.5728	64.034	65.5984	69.7607	77.4525	67.9439	52.468	44.4425	67.7638	115.364	114.596
405	ENSMUSG00000002297	Dbf4	3.41106	3.17915	4.40825	5.49851	5.53151	4.7628	4.80247	6.8451	6.72844	6.72976	6.97705	6.42751	11.2056	6.83821	10.1031	6.38808	4.48865	6.99257	8.29597	6.73449	4.81193	4.11672	4.91133	4.6958	13.0467	8.36371	12.3	9.28127	12.7626	9.30115	12.0901	11.0135	15.314	12.5858	10.1867	11.465
406	ENSMUSG00000002307	Daxx	24.1453	26.1834	22.0116	26.2767	21.781	20.8161	21.2048	21.6394	25.9546	25.3061	23.3745	26.376	27.189	25.6001	29.1792	25.245	25.759	28.2672	29.9194	30.2234	26.7446	24.8839	25.679	25.9844	27.5817	27.8249	25.6801	30.2879	30.997	25.1293	31.8727	31.501	32.6688	29.0983	26.1112	23.7064
407	ENSMUSG00000002308	Cd320	0.972732	1.4378	1.78231	1.72154	2.31332	2.27349	1.38338	1.45923	1.52847	1.30971	1.49274	1.0301	2.16707	1.84845	2.55487	0.74705	1.35771	1.444	2.0132	1.6773	1.12138	1.15106	1.1137	1.49443	2.00782	1.73411	1.91386	1.95553	4.7553	2.09765	2.77695	3.1593	3.32899	1.9696	1.76823	1.96835
408	ENSMUSG00000002319	Ipo4	8.85772	7.31405	8.26903	13.7434	13.1659	12.9214	13.277	11.7619	9.82616	8.77449	10.65	9.23792	11.9993	12.2256	14.0041	7.46163	8.9187	13.7503	16.2136	12.4103	7.52093	11.1725	12.326	9.95588	16.2845	14.6779	16.5515	12.6445	19.2182	9.54975	17.1486	17.2823	17.979	13.2318	13.7197	14.4826
409	ENSMUSG00000002320	Tm9sf1	80.8367	79.7404	72.4786	92.4923	88.8235	87.298	82.5203	91.0117	81.9771	81.3397	86.9913	88.3119	84.5915	87.5582	89.6517	78.7513	77.3819	83.5966	90.7276	83.0031	82.3718	86.1191	86.9642	80.7801	96.0855	84.3198	82.3994	89.0483	95.7196	85.718	93.2235	91.4947	85.2978	84.5487	87.9526	83.7143
410	ENSMUSG00000002324	Rec8	90.7071	81.4104	99.2555	92.2339	89.1863	89.1539	87.6753	90.8166	60.2294	61.0553	56.5633	70.3572	21.1931	36.6219	45.09	37.0523	26.2643	36.4238	58.0753	44.5428	74.37	80.5959	68.5434	63.3622	5.68453	8.30166	5.28822	9.49721	4.76875	6.57682	4.95938	9.07495	6.25675	4.94705	7.26644	5.75441
411	ENSMUSG00000002325	Irf9	59.3878	69.1065	51.7483	58.4437	58.8661	60.8369	49.6136	58.7254	56.9746	62.7614	60.7653	66.032	41.5393	54.6114	59.5334	50.8741	52.6869	48.034	76.5001	68.2903	58.3321	61.4284	53.5611	63.1744	28.6023	42.6569	33.5561	39.7358	30.4621	39.8421	31.4653	47.225	38.2377	32.2912	42.9795	49.3741
412	ENSMUSG00000002326	Gmpr2	9.42259	11.4732	9.89282	12.5993	11.9033	13.854	10.7862	13.5655	8.63903	9.38296	10.9723	10.8593	11.7541	12.6151	13.4745	13.1654	11.9078	12.3384	15.3403	12.3914	11.2227	12.002	12.757	11.2362	11.7984	12.0948	12.8196	11.5147	15.5139	11.796	12.8888	12.1422	14.7897	13.7514	13.9185	12.2874
413	ENSMUSG00000002329	Mdp1	54.3086	48.8168	54.3766	55.9959	53.5698	53.4757	55.1257	45.6119	48.3178	46.2464	47.2551	49.5344	44.7758	51.407	50.7537	50.4492	45.1929	49.3454	47.5508	50.9113	51.9959	54.2274	53.1823	53.6362	55.6249	46.1301	47.9355	55.2671	56.169	47.2289	48.1005	50.5573	54.8204	50.085	52.4013	55.5776
414	ENSMUSG00000002332	Dhrs1	415.761	535.822	423.404	466.289	411.735	514.947	455.545	462.6	479.839	495.318	475.56	503.399	147.608	263.02	263.778	197.406	187.775	231.091	329.639	252.869	327.974	398.489	327.106	361.506	39.8372	53.2042	33.2234	41.3583	38.6103	53.4339	39.481	48.7605	38.1541	35.1279	35.6574	37.9322
415	ENSMUSG00000002341	Ncan	0.222071	0.251281	0.192971	0.263663	0.304167	0.153245	0.270019	0.289826	0.140896	0.220442	0.247016	0.281806	0.203275	0.27947	0.237267	0.337612	0.187061	0.206814	0.141618	0.160274	0.298859	0.401892	0.115168	0.313287	0.152281	0.25293	0.222987	0.38547	0.22797	0.16797	0.231559	0.23043	0.325692	0.240582	0.16547	0.282828
416	ENSMUSG00000002342	Tmem161a	27.7173	21.8153	27.9568	23.3018	27.3886	24.8618	28.7683	30.4951	24.0052	19.7531	20.0101	18.1482	20.1978	22.8174	23.7578	13.9281	21.5134	24.3444	29.9231	22.3392	21.5013	20.704	21.9323	23.8212	24.4114	21.7105	22.0342	16.6295	22.5131	16.1639	20.8239	20.1666	20.3452	19.5836	20.3281	20.328
417	ENSMUSG00000002343	Armc6	3.76076	3.48884	3.67174	4.25958	4.85138	5.81109	4.50211	5.87755	4.15114	4.40657	4.12337	4.77324	5.47051	5.20245	6.34807	5.00729	4.91447	7.69182	7.43803	7.06968	4.46244	5.58909	7.00234	5.525	6.86467	4.52419	6.5135	5.83776	7.67705	5.08448	7.1333	7.04025	6.77709	6.20161	5.45578	5.61631
418	ENSMUSG00000002345	Borcs8	11.4253	10.0748	11.4357	11.9766	11.8861	11.2003	11.7784	12.2108	15.4909	15.4315	14.5848	16.7645	13.695	12.8117	14.0692	12.8812	12.3643	14.8437	13.9471	13.6946	11.5494	12.0091	10.3075	11.3907	18.6452	13.2345	18.9631	16.2188	19.4765	13.3657	16.2083	16.865	15.8899	17.5049	18.1571	15.7232
419	ENSMUSG00000002346	Slc25a42	22.613	13.8743	19.0861	17.1782	17.0728	15.7223	16.9447	14.9372	8.38466	6.93526	8.25967	7.9292	18.7101	18.4969	23.2447	16.4935	15.0847	22.4392	23.0832	18.0018	14.9005	18.8101	20.7081	19.1833	25.2245	22.7238	20.8644	19.4881	17.0188	14.5695	17.4785	18.1861	18.0003	15.6847	20.5814	15.6364
420	ENSMUSG00000002365	Snx9	193.819	212.612	176.905	233.061	201.513	227.901	197.701	223.354	200.405	203.251	218.179	207.508	250.552	265.269	255.809	271.689	274.982	251.125	253.248	268.123	242.331	251.056	264.471	251.495	181.312	216.59	203.359	191.127	200.61	213.216	202.373	206.377	202.438	197.498	217.124	203.749
421	ENSMUSG00000002372	Ranbp3	36.4854	32.8281	36.4081	41.2613	39.8309	34.4736	34.3485	36.2497	40.679	39.5953	36.7611	38.1387	48.5868	43.3558	48.0464	39.1998	41.8728	49.0939	52.9736	45.0524	35.9391	39.9983	36.4691	41.1336	58.0365	51.7336	54.3961	47.0348	56.1885	41.8497	59.1767	58.424	57.9427	54.7831	52.0422	51.3817
422	ENSMUSG00000002379	Ndufa11	60.4252	68.1142	54.5598	59.5258	66.2053	64.5033	61.6586	63.3755	53.3897	51.6461	52.3837	57.3966	57.532	62.2305	64.0414	51.2933	66.3338	75.3537	70.1543	69.3381	60.9195	69.1216	62.6802	66.6419	56.1685	52.875	50.046	55.4361	65.6222	60.6912	53.7846	55.1335	52.0482	56.1534	54.7667	49.4402
423	ENSMUSG00000002384	Bmp8b	4.67186	11.8868	6.81839	10.7668	6.75286	8.67084	5.50998	9.79553	23.4796	27.1069	24.4739	26.0502	18.9749	20.106	15.3159	15.5691	23.0842	16.6157	21.8331	25.348	13.8187	10.6753	10.6946	14.5142	6.22068	13.4613	16.9428	6.22436	15.9138	14.7833	13.2344	15.2235	12.0312	12.5857	10.4024	19.6181
424	ENSMUSG00000002393	Nr2f6	53.6592	49.0142	59.0518	61.1398	62.6021	53.8264	51.5808	54.4227	54.0045	51.8061	50.4984	57.1252	68.7753	67.8914	74.7192	50.1491	63.1465	85.2228	77.8841	68.2981	59.2074	63.9056	64.5086	66.2846	72.5637	63.9735	64.7599	68.8627	91.9439	64.1009	75.0834	78.4061	65.4627	71.0492	65.8339	61.8009
425	ENSMUSG00000002395	Use1	36.927	36.0702	33.2603	42.8729	39.1565	40.083	34.2747	34.1529	42.6149	41.063	37.6888	42.6594	46.5487	48.5787	43.0384	39.082	44.5659	51.9703	45.6173	50.585	37.2589	42.2481	38.8351	44.0083	53.3607	45.619	46.5495	50.9769	61.8374	50.4782	52.8104	52.3937	49.5707	51.3475	51.2453	42.9888
426	ENSMUSG00000002396	Ocel1	39.9593	30.2334	33.9136	33.903	34.5264	33.5544	29.8441	32.7631	29.6768	29.1683	30.2333	30.2696	35.0801	32.6957	33.9865	31.2017	33.1953	41.4951	35.5362	38.179	33.2819	40.9534	36.74	37.4783	44.9018	37.3459	34.8783	38.0193	39.6747	32.7097	38.074	40.4779	36.7915	38.9865	37.9057	41.012
427	ENSMUSG00000002409	Dyrk1b	22.1322	17.4154	20.0241	17.2222	22.2766	19.3834	18.3986	19.3693	24.8803	24.1246	22.0842	23.1897	24.2167	20.0353	21.6799	21.7469	21.7258	21.827	21.0691	20.1098	26.5714	26.3397	17.0161	21.3662	25.8071	22.0452	28.5187	23.5126	23.6046	17.1138	22.2324	22.4897	22.4405	19.2279	22.1139	20.1441
428	ENSMUSG00000002413	Braf	21.3961	12.8184	26.4664	15.289	27.6624	11.4917	24.6071	18.0327	33.244	34.4754	30.2188	27.6259	14.7396	15.0022	16.7277	14.5603	19.6323	11.5136	16.0519	12.6522	16.6527	14.9482	17.0819	14.556	19.0583	19.8816	22.0702	17.6805	17.3819	16.6862	17.1718	15.4446	19.4785	20.3873	18.7602	20.6246
429	ENSMUSG00000002416	Ndufb2	24.1153	24.5587	23.9122	29.1689	31.0595	31.9122	28.6691	29.6685	26.1979	24.3317	22.7548	26.9403	23.7701	27.1907	28.9796	21.6817	27.9205	26.864	28.2512	27.3005	26.6727	29.4839	26.5141	30.3879	21.0077	17.0046	19.2238	22.4219	35.9098	29.5622	24.6683	26.6547	23.5658	26.754	25.7863	21.3443
430	ENSMUSG00000002428	Hltf	16.7655	18.3268	17.9533	22.4451	16.5585	17.795	17.5634	17.3661	16.3908	16.1921	16.1441	17.1992	15.1045	15.4961	17.4086	17.7861	14.2652	11.9453	13.2905	12.681	16.1462	18.1566	20.3484	17.122	19.1499	15.6413	19.0997	17.7544	16.6043	16.9853	13.9627	16.6005	19.8769	15.7741	17.7341	18.1204
431	ENSMUSG00000002455	Prpf6	45.3369	48.3809	43.676	60.3134	46.7056	61.7294	46.5377	52.9224	46.9655	44.2718	45.7125	44.5328	51.4628	50.9059	50.3493	53.0376	48.4449	55.4249	55.7744	54.4422	46.8419	49.3703	52.4038	52.2473	52.5628	57.3907	57.2563	55.0498	58.2817	56.5122	60.6077	58.0191	57.4664	55.4983	57.9976	53.7883
432	ENSMUSG00000002458	Rgs19	1.99097	2.45314	1.873	5.72275	2.46107	3.01276	1.73563	2.30508	4.11404	4.1269	3.65108	5.09476	0.869726	0.938076	1.84576	0.899096	2.84147	0.771242	1.41848	0.577716	1.24398	1.78464	1.31703	1.81803	4.33547	0.585675	3.42044	0.80915	0.73126	0.753717	1.35349	3.13875	4.12169	1.48476	0.723938	1.9382
433	ENSMUSG00000002459	Rgs20	0.180931	0.255374	0.163649	0.340954	0.280844	0.371161	0.257822	0.273866	0.208989	0.362929	0.280431	0.271583	0.15881	0.315461	0.174947	0.181879	0.302164	0.184	0.227647	0.179807	0.224266	0.235637	0.0613802	0.278591	0.229642	0.0957819	0.0971506	0.140474	0.125513	0.163659	0.143844	0.266058	0.165224	0.142102	0.16007	0.222998
434	ENSMUSG00000002475	Abhd3	150.389	93.0309	155.542	87.3462	144.729	76.0286	128.258	85.5421	163.918	158.919	155.401	165.529	45.6706	45.4325	58.7619	47.6571	50.1897	38.9532	46.9131	37.2319	68.3588	77.2079	53.0994	61.6769	48.3238	95.4041	63.7339	80.6507	40.5418	92.8696	56.6571	71.7894	73.197	64.65	76.8104	77.1318
435	ENSMUSG00000002477	Snrpd1	4.51647	5.64745	5.60226	7.99443	6.46058	7.48335	5.38591	9.44623	6.96264	6.24763	6.71432	6.05138	12.526	10.7373	13.7912	9.40515	7.59259	9.74228	9.76224	9.3919	5.70379	5.21784	7.5518	7.27048	19.1946	12.4812	16.0078	14.2901	20.3953	15.8074	16.3603	17.0507	21.4501	17.1165	15.005	16.1508
436	ENSMUSG00000002486	Tchp	7.31566	4.67451	5.9367	6.52748	7.59855	5.07418	5.37703	7.29628	6.67214	5.63336	6.418	6.73818	7.05558	6.75201	7.71329	6.19245	5.99739	6.87251	7.06733	6.83909	5.99785	6.56076	5.76527	6.50888	7.41535	6.52524	9.58232	6.61292	6.77152	3.68152	7.83836	8.7252	7.74574	6.23111	6.31595	7.91064
437	ENSMUSG00000002489	Tiam1	2.16303	1.38906	3.84773	2.98033	3.28731	3.13061	2.26373	3.13107	3.05735	2.80961	3.18105	2.44791	10.0651	4.69578	8.52857	2.97303	2.94258	4.57159	5.84517	4.23581	2.28044	1.68259	2.17871	4.40429	7.70486	5.584	8.07448	3.86735	6.52209	3.54197	8.08823	7.13527	7.61464	5.22677	4.16858	4.43818
438	ENSMUSG00000002496	Tsc2	57.7901	43.3142	59.8345	49.0812	54.8659	50.9913	56.4932	58.4829	54.4583	51.358	51.0629	53.1031	61.1281	57.6273	59.5295	49.5337	50.0556	60.7117	64.2993	64.3884	50.8758	63.0275	57.1246	61.9236	74.1837	64.8739	76.5402	69.8275	66.5898	52.9505	62.8496	63.7523	63.323	65.2473	69.6139	60.8308
439	ENSMUSG00000002500	Rpl3l	0	0.0184023	0.0425139	0.0591349	0.029388	0.0161224	0.0176464	0.0232082	0.0837266	0.0899372	0.100989	0.0320856	0.0283626	0.0263324	0.0708617	0.0373757	0.0153596	0.0374037	0	0.00858056	0.016581	0	0	0.0276867	0.0839003	0.0258509	0.11579	0	0.0186779	0	0.0676358	0.0251397	0.0173371	0.0384918	0.0282032	0.0359029
440	ENSMUSG00000002504	Slc9a3r2	8.22192	9.84268	9.03768	12.209	11.5998	14.5834	7.2547	11.8908	12.4014	14.1527	14.06	16.6991	2.26905	5.616	7.92793	1.99567	4.92346	2.61725	7.48571	3.55055	7.58894	13.4685	9.07127	11.914	3.91622	2.68862	2.79122	2.42042	4.31055	2.11846	3.22019	4.19957	5.21652	3.13837	2.4698	2.36507
441	ENSMUSG00000002524	Puf60	48.6608	49.1081	47.7728	57.4058	51.1909	50.106	47.0146	51.3645	50.3699	49.9504	49.7089	48.9452	67.1467	65.5083	69.326	54.0453	62.742	72.0803	68.591	67.8003	52.8191	58.092	59.5726	59.3363	85.1423	67.8325	77.2564	70.2814	90.7283	67.4452	82.3946	76.3389	77.5853	78.4715	73.3169	68.5442
442	ENSMUSG00000002546	Golga2	85.0835	76.1172	80.9581	89.8524	89.1033	93.0185	83.0356	102.798	110.016	112.586	108.278	110.466	105.482	93.5986	116.603	104.9	90.9474	110.481	103.54	107.214	97.1277	106.217	96.1634	107.209	101.745	107.234	112.478	112.561	94.7856	88.4815	121.83	105.223	103.576	106.277	104.89	101.223
443	ENSMUSG00000002550	Uck1	50.8715	45.9817	50.3731	51.2355	54.8179	49.9774	43.865	47.3176	37.3211	35.5574	37.7748	39.5214	46.0753	44.9303	55.0105	45.9046	44.8199	47.6556	51.9095	52.9065	49.0754	50.4899	48.4862	51.0326	49.2954	48.9528	46.3718	51.4287	42.3726	39.7468	45.1347	49.4421	47.4729	43.1993	48.1699	40.7053
444	ENSMUSG00000002565	Scin	65.9771	161.569	49.3369	182.103	86.7269	201.286	116.922	251.029	95.833	89.1048	76.3336	82.2103	220.032	192.911	136.97	194.993	217.88	195.49	218.292	191.289	149.42	173.293	183.108	149.078	476.59	271.701	352.951	440.002	408.331	355.097	504.695	328.216	425.778	519.659	522.908	456.525
445	ENSMUSG00000002578	Ikzf4	1.8598	0.667404	1.08372	0.70933	1.51394	0.811268	0.921255	1.98663	1.2554	2.18586	1.35749	2.85841	0.547175	0.866229	1.01812	0.43971	0.517328	0.363342	1.18292	0.388409	0.825275	0.64016	1.00455	0.695934	2.18014	1.62327	1.40264	2.47532	1.83349	2.44178	2.23447	2.79747	2.07763	2.14306	2.58922	2.40116
446	ENSMUSG00000002580	Mien1	31.1712	37.366	31.0266	46.5081	36.1674	41.1582	36.3573	34.8768	26.909	29.2045	28.6896	30.6807	28.7123	34.2034	34.9218	29.2797	37.3366	38.562	33.2011	35.8459	35.5576	38.6481	37.0272	38.589	30.6404	29.1085	27.753	30.9097	39.4778	37.4262	30.5036	30.9081	33.5738	32.7328	32.63	32.8304
447	ENSMUSG00000002588	Pon1	0	0	0.00642872	0.00545303	0	0	0.0198018	0	0	0	0	0	0.0134468	0	0.00547903	0.0430766	0	0.0137288	0	0	0.0280158	0.00993722	0	0.00818919	0.101507	0	0	0	0.03513	0.0461858	0.00963424	0.0194537	0.0518973	0.0159893	0.0202204	0.0468367
448	ENSMUSG00000002602	Axl	14.5742	16.7919	14.2822	21.5874	19.7936	23.0275	11.1783	19.6476	21.7893	22.4366	20.4079	21.8897	2.20177	8.0623	10.736	2.69648	8.80214	4.47142	14.9641	4.97068	12.5492	19.5821	12.5805	16.1653	4.41562	2.64825	3.48149	2.14255	2.73094	1.88749	2.26135	5.88589	7.0372	2.18141	1.72993	2.55626
449	ENSMUSG00000002603	Tgfb1	13.5749	11.3585	13.1068	23.9003	15.8419	15.5621	10.4354	14.0458	23.9986	26.3574	22.3905	28.2116	4.54635	7.27606	8.63668	3.48777	9.85464	3.51934	9.08923	5.86445	10.4211	13.942	10.1974	12.2489	15.3205	3.49581	8.47942	5.95933	2.94614	3.12322	3.40147	10.5531	11.209	5.63948	2.64524	5.76825
450	ENSMUSG00000002608	Ccdc97	39.3496	30.4074	40.277	37.9722	40.7886	37.7566	33.7825	40.0565	41.9295	43.4081	45.3406	48.2504	39.8126	34.3395	44.8944	37.7005	35.0934	42.0867	40.3301	38.1783	37.3391	42.7477	39.7942	39.855	42.7532	45.7797	47.0874	41.0945	38.3629	32.4118	45.533	47.0655	50.0657	46.4716	40.0608	43.457
451	ENSMUSG00000002617	Zfp40	2.13251	1.27363	1.97244	2.15605	1.44415	1.25851	0.85247	2.86948	0.874149	1.06022	1.01682	1.08311	1.12084	1.19486	1.7635	1.31634	1.51846	0.802767	1.0797	1.02792	1.19472	1.82462	1.45659	1.14181	2.9189	1.7105	2.4285	2.27746	1.85192	1.67417	1.63189	1.79575	2.40879	1.94229	1.85691	1.32623
452	ENSMUSG00000002625	Akap8l	38.441	25.1373	37.0089	33.6536	35.1524	30.9014	34.2351	29.1267	25.1397	26.0659	21.715	25.7522	32.4521	31.3204	33.8119	31.5687	30.4649	37.961	34.5923	28.0069	29.1012	29.3756	31.5033	34.6224	44.6166	36.9529	42.0786	38.4556	33.2953	22.5814	35.8672	45.0819	43.2718	36.1674	36.0821	35.011
453	ENSMUSG00000002633	Shh	0.463454	0.225589	0.650623	0.30423	0.459827	0.186725	0.442596	0.23171	0.236485	0.218195	0.179556	0.287658	0.327267	0.25876	0.287492	0.385242	0.197744	0.254885	0.249895	0.377077	0.148153	0.162757	0.293765	0.436918	0.531913	0.155582	0.302419	0.172444	0.509794	0.362488	0.207518	0.292761	0.296646	0.265564	0.308196	0.291844
454	ENSMUSG00000002635	Pdcd2l	4.88704	4.69292	4.28027	6.82693	5.74543	4.88933	4.33447	4.92263	5.09792	4.69343	4.85908	4.21636	6.63196	5.9888	6.60537	4.77938	5.34745	5.28353	5.80959	6.07009	5.58016	5.34374	5.14661	4.63682	9.29321	5.48574	10.2868	8.04612	8.95858	5.81514	6.80313	8.11699	9.6046	8.11647	6.65184	6.37717
455	ENSMUSG00000002658	Gtf2f1	60.7874	68.2721	61.1653	53.1383	67.4561	59.9697	63.2148	65.0219	91.2618	95.4129	86.3382	89.8676	73.2834	69.5867	73.6941	72.0394	65.991	77.7945	73.0481	75.166	68.7916	67.4	63.6352	78.69	62.92	63.0701	67.5286	64.1941	73.9199	67.4211	72.6719	74.6951	68.7481	73.7859	70.694	68.2279
456	ENSMUSG00000002660	Clpp	13.0576	13.2815	15.0154	13.4863	15.661	12.7037	13.0614	13.9395	11.2511	10.3069	9.96101	10.0343	18.1596	18.6516	20.4999	12.9007	14.239	18.9547	20.3397	17.3534	12.5213	14.3533	13.462	15.6436	20.2441	18.301	19.6591	18.7311	26.5702	18.3009	20.4408	21.2852	20.8442	20.0851	19.482	17.063
457	ENSMUSG00000002661	Alkbh7	9.7738	9.22936	10.1036	11.5449	10.5016	9.69083	9.36753	8.5397	8.09584	6.98703	6.7695	7.13422	10.1393	11.31	11.0779	8.55217	11.0414	11.4344	10.9228	10.5443	9.41857	10.9145	10.4962	10.4485	9.62578	8.8108	9.7404	11.0668	13.5773	11.8084	10.3598	11.4722	10.6201	10.1886	10.0837	9.43097
458	ENSMUSG00000002664	Pspn	0.355614	0.205134	0.159302	0.317355	0.277902	0.361643	0.303562	0.248107	0.254811	0.240524	0.145586	0.20538	0.230208	0.300645	0.364193	0.274324	0.211409	0.401497	0.254492	0.343837	0.20569	0.269746	0.193085	0.296935	0.225909	0.322036	0.429782	0.246831	0.41869	0.281573	0.302602	0.247981	0.32973	0.434676	0.297798	0.25594
459	ENSMUSG00000002668	Dennd1c	30.8356	22.6142	25.7794	33.6397	28.5625	29.0964	29.107	26.3763	29.7215	33.7687	37.7227	37.7549	25.9504	26.6527	24.2582	30.9768	26.4758	30.0652	25.5806	33.5097	32.2624	29.6802	29.058	26.7763	30.5003	26.2121	28.6444	36.1316	31.7027	30.4384	25.6873	29.5501	32.3444	30.9592	27.83	34.6469
460	ENSMUSG00000002679	Med6	9.85994	9.41524	9.24882	11.2619	9.72332	11.2851	10.3226	11.5234	10.087	11.4903	10.7172	11.322	11.3377	11.0052	10.7832	12.631	10.8887	11.928	11.1118	10.3345	10.1481	10.0558	11.3138	10.4356	13.1491	11.2302	12.306	14.3399	13.3402	11.9446	12.265	12.1344	13.7171	13.5187	12.8743	14.061
461	ENSMUSG00000002688	Prkd1	0.798146	0.715099	0.694616	1.0492	1.08147	1.33173	0.687664	1.28052	1.38549	1.3206	1.25482	1.42978	0.0788994	0.328472	0.656214	0.0427622	0.518327	0.188762	0.524603	0.140914	0.596936	0.906588	0.586298	0.874804	0.214632	0.0863578	0.19348	0.267469	0.132158	0.0929304	0.0518981	0.234123	0.244167	0.059078	0.117855	0.0623292
462	ENSMUSG00000002699	Lcp2	8.04276	11.2871	6.59304	14.2415	7.691	11.5287	6.97717	9.74531	18.3636	19.5666	18.2109	21.8397	3.25992	2.7248	5.22239	4.46641	4.54153	2.67735	6.15569	3.33822	5.57507	7.78991	4.83901	6.18425	5.16037	1.01388	2.85338	2.3864	1.28536	1.46785	2.00104	4.48749	4.94835	1.77702	1.18311	2.79705
463	ENSMUSG00000002718	Cse1l	14.9601	16.1616	18.4552	20.6351	17.2111	13.6656	14.4279	18.0771	15.3321	14.0196	15.8383	12.9626	25.8311	17.1494	26.3315	16.0623	16.4677	14.8175	19.225	15.6792	17.0828	17.9747	19.5191	15.9502	36.3942	23.7112	34.0608	23.8331	28.8389	22.6166	27.3499	26.5885	32.4009	27.4064	26.5154	27.4368
464	ENSMUSG00000002728	Naa20	18.2802	19.1297	19.5965	18.096	22.1475	16.9961	20.1428	24.6575	25.9754	26.3719	27.0955	24.9218	19.2818	18.3141	21.8868	20.4678	17.4048	16.3256	18.8612	18.895	18.7545	17.3769	20.316	17.5694	22.0165	19.3288	18.4594	21.7154	26.8885	21.3597	22.3253	21.6534	22.5351	22.8955	21.3891	22.1368
465	ENSMUSG00000002731	Prkra	23.7271	24.5685	23.0837	23.052	28.0213	24.5673	26.298	27.5191	21.5344	22.8985	23.1658	23.3531	29.6793	26.0935	28.4247	30.6921	27.2697	24.2499	24.1571	26.0253	24.6109	26.2066	25.2347	23.8272	28.1497	26.3175	27.7032	32.9035	30.9142	29.7704	26.2549	26.2171	28.8628	28.6112	30.1238	26.1047
466	ENSMUSG00000002732	Fkbp7	0.592349	0.920695	0.532744	1.02979	0.734577	0.859355	0.869833	0.839583	1.13702	0.883043	0.824283	0.927204	0.358792	0.491093	0.617207	0.381349	0.488635	0.211778	0.55579	0.338818	0.584399	0.744487	0.828326	0.727763	0.575784	0.498564	0.612925	0.592209	0.396897	0.417864	0.311272	0.580547	0.825408	0.481678	0.2487	0.389088
467	ENSMUSG00000002733	Plekha3	30.0161	28.467	31.2942	28.3193	30.2199	28.6655	28.7255	30.1607	41.6343	45.0216	45.2633	48.4044	30.7654	26.0794	26.3553	33.2754	28.5872	26.6996	23.2328	24.2875	33.6709	31.0216	28.6883	28.7655	45.0297	35.24	42.8693	43.6116	44.5391	38.0843	38.5258	35.812	42.2397	42.0555	39.5411	46.5482
468	ENSMUSG00000002741	Ykt6	127.279	140.856	122.682	160.075	144.745	169.264	139.39	165.122	138.919	134.863	146.068	141.47	137.778	147.39	157.481	146.059	154.099	157.675	165.268	161.478	162.807	168.922	163.719	153.8	118.409	117.908	113.892	122.035	140.529	126.31	129.593	125.139	129.724	131.471	130.13	124.966
469	ENSMUSG00000002748	Baz1b	47.9883	40.4084	54.5944	65.1441	55.5508	52.7515	48.4156	62.6833	58.801	57.2206	61.1812	59.3474	70.3361	59.1477	76.4431	51.6593	50.9977	60.0117	73.3185	58.1539	54.8601	56.5705	69.2399	60.8975	77.1715	76.8188	91.8383	67.9308	68.9348	55.0833	81.4485	78.3353	88.3001	76.5546	77.2436	77.9814
470	ENSMUSG00000002763	Pex6	35.0983	30.4601	38.5432	42.5583	41.5047	44.2753	38.1448	42.3282	38.0023	36.4112	40.5384	43.5262	50.9863	45.5395	55.8381	43.1368	45.7743	65.0465	50.691	53.0354	44.555	53.7305	49.6156	49.1197	60.2333	54.6726	58.9734	55.5794	64.4748	51.2325	57.9418	61.4239	54.3361	56.0451	54.4032	55.0315
471	ENSMUSG00000002767	Mrpl2	17.6803	17.4477	17.4602	20.005	22.6201	22.2744	19.6894	20.1468	18.2324	15.7723	16.3004	16.3049	25.8118	24.459	27.273	19.5827	21.1448	27.3916	28.2438	25.9959	20.2223	20.3104	22.115	20.8528	29.8554	24.4185	25.4761	26.9174	38.4643	29.3779	29.8138	34.3865	28.1193	31.8337	27.7622	22.0684
472	ENSMUSG00000002768	Mea1	32.792	37.2946	32.8981	38.8735	37.1084	37.8602	35.1741	37.5851	33.723	35.9675	32.8616	35.8846	37.8605	38.7577	37.8364	34.9042	40.1208	45.2271	40.0389	40.5157	30.1549	34.6149	35.1813	38.6856	47.2576	44.4473	42.7224	46.7984	60.709	50.362	49.4341	48.243	49.4081	53.2801	51.1231	42.1935
473	ENSMUSG00000002769	Gnmt	0.230196	0.193137	1.61844	0.180207	0.202063	0.787418	0.183348	0.280081	0.217793	0.284979	0.305198	0.212651	0.443369	0.310698	0.324805	0.309738	0.202734	0.438192	0.559314	0.467941	0.265965	0.326251	0.360583	0.312267	0.427414	0.434583	0.583752	0.320832	0.361779	0.27786	0.559669	0.273912	0.532404	0.32336	0.27144	0.451345
474	ENSMUSG00000002771	Grin2d	13.8062	10.1281	12.0095	13.4614	9.98725	13.3443	11.0184	11.3824	4.26035	4.79942	5.10364	4.59952	8.9537	13.5105	14.7132	11.0016	8.98947	11.7668	15.3504	13.4742	14.2559	15.557	15.7183	15.9855	2.78854	4.54126	1.97411	2.65069	2.3487	2.74526	2.02569	3.89392	2.49154	2.10991	1.86724	1.72121
475	ENSMUSG00000002778	Kdelr1	142.435	165.141	136.783	152.21	151.568	159.472	152.574	177.338	135.602	140.116	145.79	141.736	158.94	170.881	173.634	168.782	155.843	176.172	183.435	184.647	168.649	175.755	173.859	173.907	123.316	128.919	104.718	129.144	135.687	134.613	121.764	126.878	114.773	119.955	120.922	106.777
476	ENSMUSG00000002781	Tmem143	26.1025	27.4193	22.0689	25.8161	26.5026	34.0527	25.6705	25.0421	15.0937	14.4595	15.8575	14.4748	16.4479	19.6608	23.7459	19.4783	19.2548	18.4846	25.2435	20.8424	24.2946	28.656	23.5691	26.2417	18.9836	13.3943	19.6809	13.363	13.0949	12.4061	14.2424	14.7947	14.0255	11.1293	13.7178	14.4969
477	ENSMUSG00000002791	Pdxk-ps	0.016205	0.00925259	0.104546	0.150071	0.041904	0.0588425	0.039017	0.0641754	0.100112	0.0229066	0.121647	0.0661349	0.0368944	0.030186	0.137806	0.135009	0	0.0560304	0.0444893	0.0852528	0.0517643	0.0978189	0.149641	0.0815949	0.110448	0.0153236	0.163485	0.216867	0.187043	0.12701	0.107872	0.0832477	0.109928	0.0834342	0.0905623	0.112684
478	ENSMUSG00000002797	Ggct	0.839331	3.33149	1.11757	3.79564	1.53216	2.67496	1.41252	2.14926	0.977266	0.963906	0.845008	0.81031	8.83909	8.8354	9.45445	8.80396	11.2235	10.1196	6.20102	8.31546	4.67896	6.06404	9.01094	5.30361	5.34262	4.25364	5.36449	4.9892	5.70663	4.81583	4.04671	4.27555	5.50342	5.98957	5.40287	5.24175
479	ENSMUSG00000002799	Jag2	3.55002	1.72058	3.03232	2.95091	2.06635	4.00538	2.81777	4.23702	3.22546	4.07545	4.48262	5.22181	3.08045	3.2282	4.53224	2.87371	3.58686	4.33933	4.3285	3.85693	2.88961	4.1407	2.09669	3.39354	5.28571	5.2859	9.43209	4.10427	7.2482	3.48554	6.62825	6.46121	6.16915	6.2738	5.00973	5.57267
480	ENSMUSG00000002803	Btbd6	22.6133	17.6471	20.0171	18.0535	21.9878	18.0938	20.9111	16.655	16.2271	15.5705	14.2699	17.648	22.7671	22.9495	21.5993	21.8319	21.1018	23.1989	21.0669	21.9766	21.7086	22.8571	17.4979	21.1234	26.1221	25.2063	26.5735	22.7358	24.9359	24.0744	22.3615	22.631	21.6526	21.7376	22.1353	20.987
481	ENSMUSG00000002804	Nudt14	78.9689	93.2446	69.3311	54.5555	60.0138	59.3382	79.2061	67.1216	54.6275	54.1953	53.4795	47.5952	46.3392	53.5271	45.7963	49.149	43.5306	40.3032	46.91	43.3141	70.6624	62.2885	58.0164	65.7508	52.67	41.727	38.5771	45.7941	44.5802	44.2958	39.7125	40.0171	45.3184	43.9326	46.101	44.2888
482	ENSMUSG00000002808	Epdr1	3.19603	0.660115	1.66559	1.02438	1.59149	0.381897	2.13868	1.05448	3.13404	2.71065	2.30741	1.95008	0.662572	0.694469	0.81969	0.715792	0.336024	0.705381	0.710632	0.506663	0.95365	0.879665	0.721467	0.518812	1.43135	1.27722	1.75617	1.44506	2.2227	1.10549	1.7431	1.58293	2.07326	1.45915	1.22789	0.986563
483	ENSMUSG00000002812	Flii	147.102	122.935	144.538	136.881	143.097	144.608	154.884	149.863	185.583	185.5	179.662	191.415	175.12	162.192	170.596	170.934	160.423	220.44	169.72	178.705	160.99	157.211	138.65	171.41	232.729	220.081	213.624	230.717	246.49	172.823	236.951	214.629	210.391	224.527	203.264	208.371
484	ENSMUSG00000002814	Top3a	4.84501	4.41094	6.30302	6.22585	6.16098	6.02467	4.28546	4.98783	6.91094	7.72236	6.76034	6.29854	7.61447	5.4142	9.78265	5.74174	5.29459	6.03864	7.16451	5.48681	7.35402	7.25862	4.62313	6.14766	9.81411	6.46209	8.80096	7.0718	6.48171	4.70412	7.50574	7.18775	8.10377	6.94433	5.87908	5.36407
485	ENSMUSG00000002820	Atg4d	74.1855	72.829	65.9237	88.0081	84.5279	94.3664	79.48	89.4073	81.3943	78.5674	77.7314	82.1783	93.3606	94.8747	92.381	90.5892	98.7542	113.801	103.903	114.95	90.2782	101.755	89.3894	97.7463	86.6522	75.9882	81.8387	89.4477	110.8	93.5498	102.06	104.012	89.0087	94.0273	91.3307	84.7556
486	ENSMUSG00000002825	Qtrt1	1.08098	0.997135	1.93889	2.26403	1.80034	2.16451	1.19607	2.72204	2.51126	1.82605	1.80062	1.70608	5.92029	4.34089	5.24014	2.37759	2.49707	4.76902	4.18435	4.10728	1.48714	1.81239	2.13686	2.68456	8.37694	5.82944	7.2454	5.45104	9.58192	4.33065	9.16551	7.27962	9.03216	7.77577	6.37327	6.8103
487	ENSMUSG00000002831	Plin4	0.429213	0.204895	0.319012	0.185685	0.34395	0.155009	0.22437	0.258988	0.347348	0.302419	0.299094	0.195157	0.138014	0.206293	0.586458	0.165455	0.163638	0.259718	0.0890981	0.0873041	0.155949	0.163793	0.137576	0.271308	4.18488	0.659562	0.172514	4.45394	1.67433	0.217855	0.304353	2.89863	2.05221	0.231182	0.194114	1.92911
488	ENSMUSG00000002833	Hdgfl2	21.3681	18.0831	23.1187	29.3785	26.702	24.6426	21.4272	21.8518	20.9847	19.2368	18.9033	18.7368	22.5886	20.7995	24.1385	20.8512	17.8848	24.5632	25.6951	22.0568	21.0402	24.6948	22.9161	24.3191	29.3719	20.6347	22.8405	23.3302	26.5775	19.2729	25.6983	26.9931	29.8025	25.2392	26.9059	24.061
489	ENSMUSG00000002835	Chaf1a	4.79174	4.73601	6.92401	9.198	8.35359	7.13833	5.24258	9.66524	10.4705	8.22566	9.69529	6.30981	15.7134	11.4512	20.8066	9.13138	6.7684	13.2723	11.7377	8.58591	8.2401	9.22867	6.34093	6.78738	19.7993	13.5242	23.6326	12.7363	18.1216	16.1775	18.366	20.3672	21.7907	18.2492	16.4437	13.9006
490	ENSMUSG00000002844	Adprh	22.1488	18.4342	20.2245	26.2877	22.0791	23.3905	17.0206	20.0314	23.234	23.3299	22.6594	24.0192	20.2852	20.178	21.9817	18.631	22.3707	23.3906	22.2433	20.3422	19.2641	21.9915	19.6383	20.9137	27.0929	21.8257	25.9302	25.4439	28.3685	24.4302	24.4727	25.6924	26.233	23.331	24.9946	22.2711
491	ENSMUSG00000002845	Tmem39a	10.1925	11.5972	10.1664	15.1598	11.087	14.5929	12.9516	15.88	11.4254	12.793	11.9429	13.1671	17.3885	17.1299	18.3205	15.0144	15.5721	16.0968	16.2163	16.9311	11.1996	12.8084	16.0544	14.526	16.9921	15.9648	14.8094	17.2459	19.9075	14.6586	18.8683	17.2135	17.2698	18.345	16.7849	15.4108
492	ENSMUSG00000002846	Timmdc1	13.0426	14.2657	13.4235	17.5153	15.6168	15.2477	13.5576	14.3128	12.477	11.4418	12.1871	12.5653	15.2283	15.4946	16.8266	16.3172	14.8581	17.2505	15.1312	14.8263	16.5969	17.318	18.6912	17.3544	18.9011	14.859	16.9761	18.7083	21.4109	19.015	18.2465	18.7678	18.7341	17.4681	18.002	18.2045
493	ENSMUSG00000002847	Pla1a	0.282472	0.305608	0.289968	0.420609	0.396759	0.558661	0.368578	0.498833	0.781501	0.722115	0.854591	0.822519	0.130663	0.0798239	0.17365	0.141296	0.442179	0.119676	0.408491	0.172597	0.238313	0.329415	0.164356	0.189773	0.251689	0.148922	0.186271	0.418796	0.153832	0.225454	0.140764	0.275793	0.285127	0.159875	0.196855	0.304927
494	ENSMUSG00000002870	Mcm2	2.46281	8.17175	4.89539	12.5942	6.496	10.9025	3.87489	10.4376	8.80523	8.122	8.69976	7.86348	26.2144	27.1649	31.6197	17.1758	23.4026	29.6896	28.9557	28.1452	16.1654	14.8744	13.5996	22.4152	25.34	18.116	28.578	12.0272	28.0526	14.0375	25.8409	24.8209	28.2181	21.0728	18.7289	15.7376
495	ENSMUSG00000002871	Tpra1	34.4141	29.8261	31.9446	37.7757	39.4125	41.1202	35.2502	38.4707	32.0914	28.8957	32.2518	34.1468	41.2929	34.6937	41.7733	37.4847	35.6924	45.5571	41.068	39.9593	38.0811	41.3626	32.1452	40.7707	56.252	44.0387	46.8299	47.5999	40.4877	38.3561	44.6864	41.9785	46.9316	47.899	45.4599	41.713
496	ENSMUSG00000002881	Nab1	22.6896	22.6855	23.8995	27.402	33.4419	25.0295	24.9817	28.6982	40.5132	37.0354	37.0326	39.4232	36.3772	28.0354	31.9765	33.3107	35.9144	30.7767	30.9084	28.297	24.5082	29.0393	23.2947	23.4434	42.5648	31.0435	47.532	44.7059	47.5238	41.1665	44.3273	38.2387	40.852	54.6636	37.9205	39.7712
497	ENSMUSG00000002885	Adgre5	16.8902	14.5056	15.8284	31.4597	20.467	20.1853	14.9786	20.5275	37.4852	42.6454	41.4	42.1007	19.0208	15.5913	26.6324	12.1713	21.8886	15.3803	21.5047	15.4863	12.7575	18.1739	15.1261	19.5728	55.3167	27.9478	54.8738	29.8063	46.7372	22.7026	33.126	35.875	42.9131	35.6944	34.5058	32.0991
498	ENSMUSG00000002897	Il17ra	24.0673	24.3931	23.6442	33.2389	22.4612	23.7798	22.2827	22.9808	25.2747	25.0931	24.9282	24.5419	29.8472	29.9592	32.2412	30.452	32.2688	29.8782	33.3909	34.0038	27.4661	30.1522	26.7853	26.7789	37.1508	39.1352	35.0568	35.1609	27.2598	29.1095	37.1483	36.5329	39.4635	36.2157	35.419	35.3539
499	ENSMUSG00000002900	Lamb1	24.7598	29.5897	30.9565	40.4209	39.8304	53.9404	23.28	41.275	51.1061	55.9656	56.0747	53.0256	2.00686	15.8312	22.3329	3.95293	13.7296	3.31898	26.6784	8.02527	20.1959	41.3524	21.798	33.8036	4.76425	7.73019	3.28071	3.423	4.78187	1.93342	5.1038	10.9483	7.79894	3.20652	3.65885	3.71122
500	ENSMUSG00000002908	Kcnn1	0.0558049	0.0908177	0.265736	0.180149	0.170767	0.0954099	0.0624422	0.0799815	0.254602	0.279738	0.231653	0.212192	0.180643	0.124886	0.142569	0.0528493	0.105636	0.0924029	0.282428	0.191667	0.0459416	0.111019	0.0233796	0.112899	0.0769498	0.438595	0.165794	0.208119	0.305543	0.407997	0.226431	0.170073	0.322652	0.154236	0.208962	0.129687
501	ENSMUSG00000002910	Arrdc2	10.7985	8.40478	10.2196	8.96666	10.7188	11.6299	10.0595	9.66214	10.604	13.2717	9.70639	13.0484	10.4483	9.13621	12.5849	10.0484	10.8183	15.0007	11.3268	11.9367	9.78692	12.6349	8.67665	12.8573	17.1042	19.1608	21.3163	19.6156	16.8406	15.2	22.534	18.2358	16.1195	18.1763	19.5584	19.1781
502	ENSMUSG00000002930	Ppp1r17	0.0107713	0.0250082	0	0.0662884	0	0.0351407	0.0269531	0.0441315	0.0153944	0.0145043	0.0145386	0.0222014	0.0281237	0.00631163	0.0295083	0.0343863	0.0302357	0	0	0.0246539	0.0110477	0.029887	0.0455335	0.0441806	0	0.00867155	0.0121187	0.0387539	0.0379437	0.0558308	0.0654154	0	0.0175019	0.0687328	0.0182777	0.00897576
503	ENSMUSG00000002944	Cd36	26.1974	136.885	20.1576	144.35	25.3128	146.515	48.1677	98.7963	12.6691	10.728	20.9196	13.3142	49.3371	62.7033	52.0873	92.9416	40.8167	41.5073	72.8626	55.5505	92.6423	97.369	115.971	83.0241	3.77472	2.54992	1.07731	3.76096	2.32374	2.14241	0.943835	1.76969	3.78174	0.919028	0.761322	2.8865
504	ENSMUSG00000002948	Map2k7	24.7341	17.0086	23.7168	23.2564	23.7538	19.8315	20.7868	22.7311	23.8092	25.508	21.5639	22.765	34.0175	25.6917	37.3282	25.9165	25.1814	29.1341	33.9485	30.8361	24.4004	25.8048	24.2597	25.9763	56.0768	46.0631	44.5937	41.8852	36.3627	26.6074	44.6867	43.5924	44.6499	42.3352	39.0393	32.999
505	ENSMUSG00000002949	Timm44	36.3491	24.8449	39.3596	30.2979	44.3397	29.2089	36.7236	35.7457	34.296	32.4674	33.0579	30.6896	33.7068	33.0976	40.6505	29.3426	27.1809	34.0607	38.8789	33.4243	25.1629	28.9108	31.4163	27.3722	38.4097	35.4347	38.3625	36.6321	42.6082	33.4207	39.9354	41.06	39.4724	38.7263	35.7949	32.3651
506	ENSMUSG00000002957	Ap2a2	251.894	254.336	240.191	275.873	279.173	288.682	280.589	289.797	225.067	203.051	231.395	232.723	299.298	292.214	282.851	297.19	317.152	311.389	310.713	296.219	303.789	318.728	296.249	291.537	295.739	314.755	306.307	313.266	302.694	285.955	308.751	290.82	277.792	304.458	312.301	273.465
507	ENSMUSG00000002963	Pnkp	27.4109	24.483	24.4987	30.0162	26.3709	30.8836	26.3879	26.4294	27.641	26.4558	24.7997	26.4058	28.9927	27.3563	28.1127	27.1399	30.1599	30.1575	29.7958	30.4993	27.4743	30.1498	26.9398	28.0466	33.8575	31.6339	29.4161	32.4394	36.0595	30.7185	31.0267	37.6824	30.8286	32.6464	32.3373	30.4138
508	ENSMUSG00000002968	Med25	62.6152	51.5373	67.1473	57.9741	70.135	64.604	63.663	65.4753	62.7315	63.7637	60.1785	65.879	84.7021	79.8543	88.0136	67.3269	73.8635	92.0356	89.6029	80.6438	64.3717	73.5472	66.5508	72.4976	111.437	102.277	98.7373	98.856	92.4011	77.4936	108.619	99.1486	87.5444	85.6763	87.6098	82.304
509	ENSMUSG00000002980	Bcam	2.9368	3.75657	2.63922	4.64479	4.80219	4.55626	2.53605	3.76173	4.31434	4.72378	4.66633	4.74836	3.73846	4.71893	4.35359	2.99495	3.81717	3.95564	4.41841	3.97831	3.11845	4.36122	4.04148	4.59563	9.0142	5.87151	6.96747	6.17411	6.67002	4.942	7.18666	7.66914	6.31002	5.81078	5.89821	5.40953
510	ENSMUSG00000002981	Clptm1	176.919	158.526	166.236	167.699	197.989	175.798	174.966	178.657	190.078	198.705	200.603	212.372	208.699	187.05	207.188	185.665	222.868	222.854	203.436	205.19	184.687	190.385	169.161	174.438	252.25	254.788	246.608	259.563	249.006	252.623	270.49	235.17	245.529	236.973	252.067	214.209
511	ENSMUSG00000002983	Relb	67.8367	76.7397	58.7312	83.7484	71.7212	75.5099	65.2055	70.8857	72.3352	71.7206	67.4957	76.7004	107.179	104.869	89.0407	105.687	118.321	121.135	97.0144	113.295	89.1294	82.2842	91.9113	92.6784	150.567	190.526	193.3	166.861	187.807	177.387	196.695	194.651	163.357	147.364	180.724	186.064
512	ENSMUSG00000002984	Tomm40	22.3995	18.5894	23.3575	26.5527	31.7461	26.04	25.6465	41.4313	26.2534	25.7319	26.2379	23.3689	38.2864	35.6941	47.4921	21.4664	27.182	41.5335	43.2899	35.1132	22.7133	27.4648	25.6096	27.6722	50.2785	38.0363	44.6843	37.0524	70.7538	40.1592	54.2338	53.3366	51.2768	53.1494	45.3417	42.5157
513	ENSMUSG00000002985	Apoe	193.959	225.23	191.581	266.795	236.375	277.448	140.043	152.887	219.474	233.5	213.084	257.491	49.3244	97.3119	127.897	46.6228	110.442	61.2508	134.269	76.6446	149.165	212.118	185.086	201.078	87.7488	43.0522	57.6527	46.8627	48.296	43.9733	41.4851	94.7786	104.697	52.0763	43.3141	54.0281
514	ENSMUSG00000002992	Apoc2	921.868	1641.82	951.32	1026.25	1014.96	1243.3	956.443	905.48	711.96	750.551	688.129	782.098	221.74	450.404	554.516	298.06	314.755	341.23	558.58	392.112	780.549	982.938	562.302	846.478	11.6145	48.8255	13.0257	24.9118	22.5912	62.9329	24.1226	37.9628	16.7855	17.0297	15.6544	19.8167
515	ENSMUSG00000002996	Hbp1	68.8982	69.0464	61.4654	66.4145	75.1923	80.4297	67.7559	67.073	72.5366	76.0873	72.8931	77.385	67.3455	62.7156	66.0787	66.424	66.1365	55.8432	57.0206	60.3563	81.3639	75.4156	67.959	56.0513	49.5025	70.2443	70.9861	56.1812	56.344	63.3527	60.957	61.7451	66.6768	53.3185	59.1232	63.4786
516	ENSMUSG00000002997	Prkar2b	1.38992	1.23898	1.13579	1.62843	1.48865	1.31264	0.915817	1.0595	1.94494	2.00393	2.01631	2.35273	0.746281	0.723052	0.816274	0.758106	0.855983	0.52347	0.718806	0.726372	0.638328	0.933706	0.607362	1.15315	1.27879	1.59083	1.59076	1.4407	1.83634	1.02653	1.7279	1.63466	1.78005	1.90176	1.00088	1.27029
517	ENSMUSG00000003031	Cdkn1b	43.086	38.3815	45.1823	49.9325	41.4598	40.4672	34.2115	37.0198	36.3955	40.3443	34.6662	41.4678	43.8765	40.4339	45.7758	49.7994	41.5423	33.9465	35.5829	36.1921	42.1915	44.8037	40.2859	36.408	61.4203	52.6401	56.1241	50.5995	52.6732	44.7453	41.0798	51.0814	56.9104	44.3564	50.7369	51.7629
518	ENSMUSG00000003032	Klf4	444.621	457.023	452.768	360.365	414.34	339.911	392.102	351.796	583.836	624.071	588.459	577.117	689.007	813.455	600.017	624.484	879.628	771.988	710.436	889.175	698.027	469.682	594.918	663.043	415.87	658.179	506.812	470.694	624.194	684.069	667.452	659.039	583.047	612.273	556.162	662.988
519	ENSMUSG00000003033	Ap1m1	31.7203	34.6672	26.2621	38.8946	31.6688	33.0241	31.4903	38.759	25.936	24.3461	24.0711	23.3	31.2059	34.1585	32.5124	31.3973	34.2613	35.6362	39.353	35.5832	30.8128	34.3455	30.676	32.6627	41.1195	32.5798	33.0648	33.8042	30.1691	28.3039	33.4113	31.8854	34.3228	31.2006	31.7975	31.9902
520	ENSMUSG00000003037	Rab8a	195.665	257.832	167.803	200.877	196.824	199.98	174.853	212.647	162.112	156.68	145.011	145.058	217.511	226.865	219.212	227.991	251.826	204.34	234.716	232.199	184.201	190.327	200.027	218.457	163.292	204.503	180.125	172.469	165.709	195.015	179.325	189.791	169.307	177.592	198.142	172.657
521	ENSMUSG00000003038	Hmgn2	14.8309	21.2943	17.0521	34.4148	22.5055	28.0423	18.397	32.507	24.0104	26.0985	25.6883	24.6277	51.3782	39.0668	49.2126	29.7331	25.341	33.5715	42.2079	32.4961	22.7103	21.3945	27.2286	29.9872	75.5962	47.3329	61.3906	49.5504	76.7796	53.1988	62.5629	70.262	85.8551	59.2117	54.0852	62.8305
522	ENSMUSG00000003039	Fam32a	78.6509	81.9304	67.0373	75.311	77.8885	78.1051	67.2353	71.7458	85.9349	83.7586	78.1492	83.5755	96.2109	80.6553	65.8927	84.1213	84.7077	84.1978	79.522	73.4369	74.4536	71.4866	71.1806	73.5716	107.291	91.5491	90.872	103.648	106.17	103.429	95.3119	88.9471	100.132	100.169	93.6817	89.409
523	ENSMUSG00000003051	Elf3	266.07	182.534	278.049	220.917	284.567	167.863	215.064	217.34	553.214	527.424	513.323	611.852	290.997	278.701	279.029	248.142	237.771	257.788	226.051	271.672	274.722	230.291	194.417	254.925	329.87	313.594	401.452	321.813	422.42	317.535	393.282	352.509	391.494	324.24	327.207	356.743
524	ENSMUSG00000003053	Cyp2c29	49.0871	104.005	26.3157	88.3382	37.4622	181.711	74.5691	65.8544	4.16405	3.05842	9.52574	1.93743	4.79143	14.35	10.6415	5.68492	6.5862	5.30345	21.8861	6.13781	14.0318	13.9602	25.3453	11.2692	0.0436851	0.372729	0.0369799	0.09768	0.761432	0.783962	0.233281	0.129635	0.107558	0.0800679	0.0543827	0.154675
525	ENSMUSG00000003062	Stard3nl	24.0703	19.5378	23.8774	25.0882	25.5851	25.4011	24.387	23.6002	22.3282	21.8556	21.837	25.1249	24.9525	23.3224	22.4363	27.2139	22.0958	24.039	20.2933	20.8113	24.1681	25.9997	21.4952	20.5061	36.1607	28.8769	32.6453	34.9355	38.6069	35.0939	29.569	30.1248	35.0949	30.5744	31.4752	31.3506
526	ENSMUSG00000003068	Stk11	54.3412	47.1767	55.7952	58.7274	58.2073	56.9663	53.7734	56.7084	56.6633	55.5118	52.6377	56.5585	65.6523	61.8456	68.1329	52.3055	55.8545	81.5434	69.9354	68.0817	54.6837	60.0552	54.7634	63.5987	83.7843	72.1087	80.41	74.6905	92.3551	61.1942	79.3196	86.9462	79.3998	78.7542	69.7687	74.8914
527	ENSMUSG00000003070	Efna2	0.161485	0.218964	0.251217	0.177291	0.277728	0.233039	0.203388	0.143362	0.246037	0.251608	0.223239	0.332333	0.129372	0.138653	0.213702	0.0771707	0.181884	0.0566608	0.100011	0.0553251	0.132104	0.107361	0.40812	0.237395	0.256833	0.095213	0.26628	0.0962489	0.122743	0.0464849	0.0907381	0.210911	0.244505	0.206193	0.208445	0.205779
528	ENSMUSG00000003072	Atp5d	313.727	317.507	305.903	326.386	340.387	346.936	312.724	311.761	314.199	316.218	288.56	319.957	325.865	345.266	371.99	274.06	343.92	418.398	378.442	367.786	317.252	370.46	317.839	365.522	307.942	277.281	270.284	303.472	383.371	331.487	306.622	321.634	289.375	322.913	302.722	254.938
529	ENSMUSG00000003099	Ppp5c	69.4539	86.3811	69.7474	95.3752	68.4052	89.2623	63.7978	81.9509	44.3062	38.5943	41.498	42.351	85.5736	88.1055	105.526	78.9075	80.4467	97.6921	99.4756	93.6982	81.899	96.2877	89.3343	90.3035	107.445	82.0555	87.7382	79.5473	88.0928	63.7562	86.7295	84.6657	88.9357	81.1867	86.4757	71.6576
530	ENSMUSG00000003119	Cdk12	37.27	36.282	40.5884	39.692	35.5244	33.9154	35.3614	40.5421	43.9264	42.0477	40.1555	40.5158	46.972	44.6945	48.3581	46.3131	43.1377	37.3382	48.0742	44.0384	50.7836	46.9339	44.2895	45.579	43.8374	46.8893	52.4501	42.7018	36.9001	33.0444	48.9985	39.6219	47.7568	44.3137	44.4262	52.6786
531	ENSMUSG00000003123	Lipe	143.644	177	110.42	172.273	122.375	196.079	116.295	148.939	65.7353	63.2608	71.757	67.0205	193.117	194.486	202.851	192.296	202.312	228.737	207.947	237.19	231.028	247.067	201.114	231.704	71.8229	122.361	80.8779	91.999	60.3602	106.14	83.9554	106.976	76.7253	76.3441	83.2712	79.8125
532	ENSMUSG00000003131	Pafah1b2	25.7046	29.9322	23.641	31.6705	32.1303	29.6176	24.2374	31.2311	35.0023	36.4992	36.2836	32.0192	35.4254	27.5738	34.7263	26.633	38.116	30.1053	35.4915	26.7059	28.963	30.268	29.2715	28.9565	32.96	36.256	41.6299	35.1398	40.2808	28.9566	47.0871	35.6529	39.9341	38.6406	36.1441	38.9075
533	ENSMUSG00000003134	Tbc1d8	11.3079	11.2011	11.6919	14.2303	12.9284	15.4823	12.4398	18.7453	15.6872	18.9003	18.8736	19.4943	17.2838	16.4331	16.9346	17.7085	17.0406	16.2942	19.5941	16.0886	12.7319	15.0654	13.5126	12.9737	21.147	26.64	23.3033	26.2255	17.6239	21.9575	22.1849	26.2204	24.4739	23.4683	21.9931	23.9039
534	ENSMUSG00000003135	Cnot11	18.7295	17.6077	21.2125	22.0009	18.9203	18.2157	17.3541	18.8354	18.2171	17.3602	16.9614	17.1923	21.8351	19.8028	21.4506	23.0458	20.2115	18.8977	19.567	18.4637	19.0433	20.2791	18.8242	18.114	27.5895	24.3664	26.2798	26.4705	23.768	21.8607	24.5927	24.5348	28.3566	26.0141	24.4652	23.39
535	ENSMUSG00000003153	Slc2a3	1.99837	1.69974	1.58853	4.52942	2.59248	1.93139	1.67153	2.50228	3.65883	4.53422	3.92216	5.24808	0.61762	0.515198	0.717272	1.0253	2.76161	0.572447	1.3101	0.616153	1.24431	1.22526	0.779304	1.10735	2.06597	0.183802	1.2141	0.773391	0.329881	0.32314	0.391724	1.5835	1.64187	0.542996	0.27243	0.939744
536	ENSMUSG00000003154	Foxj2	22.2675	19.2818	21.5848	20.7687	20.7115	19.5594	19.0228	21.8962	21.2319	22.3679	22.6519	22.5727	24.5871	21.8856	23.8764	25.0987	22.7183	25.8773	22.0602	25.4166	26.5806	25.2165	22.0101	25.9931	31.0789	37.1648	31.6194	30.6601	24.1558	22.5393	29.7422	30.849	29.681	26.2145	28.0101	27.9318
537	ENSMUSG00000003161	Sri	256.652	177.125	262.115	207.316	299.582	197.966	302.117	197.995	367.076	400.391	472.315	428.35	136.002	152.089	145.216	131.119	157.684	162.904	152.177	160.923	162.134	167.092	159.152	154.272	175.784	165.949	164.972	173.409	227.759	196.562	192.846	188.24	190.668	190.453	179.96	187.95
538	ENSMUSG00000003166	Dgcr2	85.5037	81.6617	82.0582	85.9314	88.8176	85.6392	79.4449	85.3045	67.3472	61.6003	63.8909	61.7904	110.648	96.5704	106.616	86.9773	96.1535	105.614	117.494	98.6189	90.7049	98.1095	85.299	91.5549	100.059	107.394	102.321	91.5501	87.5221	77.0949	103.463	92.0271	90.8367	87.0278	92.3391	79.554
539	ENSMUSG00000003184	Irf3	45.1578	39.9701	46.5278	54.2507	48.4846	46.9996	43.989	44.1434	40.4408	39.3474	42.0328	42.2217	47.6393	44.9175	47.7454	40.4504	46.8685	56.605	49.6184	48.4396	43.7592	49.6845	49.2403	49.1668	62.0455	45.1406	50.4347	52.5889	65.2668	46.1605	60.2349	60.6413	61.0505	56.8715	57.8071	57.3212
540	ENSMUSG00000003190	Bcl2l12	4.94652	3.90248	4.35809	6.20127	4.78529	4.5934	4.1852	3.92769	4.52894	3.39393	4.16542	4.10358	6.6668	5.95383	6.68325	4.52965	4.46608	6.14576	5.62927	4.76378	4.08391	4.20642	4.8278	4.70645	10.1505	6.23254	7.18288	7.27609	9.06024	4.72987	8.43425	8.36937	10.0272	6.81092	6.81968	7.04458
541	ENSMUSG00000003198	Zfp959	3.0212	3.87281	3.30002	4.90164	3.35752	3.61514	3.36499	3.57533	2.66933	2.52883	2.73781	2.27176	4.14329	3.53668	4.05362	4.14632	4.20943	3.43777	3.97332	4.64283	3.18406	4.09105	4.19851	4.3691	6.14717	4.79956	5.18504	4.97347	4.68903	4.77394	5.25091	4.61061	5.70664	5.10482	5.12272	5.31864
542	ENSMUSG00000003199	Mpnd	83.0411	95.083	76.1073	108.428	84.4661	110.534	83.4213	102.283	47.1759	42.0395	43.6007	48.632	107.526	112.827	111.857	107.194	108.394	145.567	125.957	133.679	97.287	114.415	126.168	119.967	99.59	103.155	91.7734	106.87	96.0805	110.815	96.4782	117.482	91.3075	93.8836	107.936	87.8177
543	ENSMUSG00000003200	Sh3gl1	58.2216	56.4239	55.6708	56.4665	54.0711	62.6804	50.86	58.8466	59.4059	61.5835	64.2313	60.5973	59.0866	61.9514	64.5987	56.8299	56.6007	64.3269	59.5211	62.0249	58.7013	64.9158	58.1658	66.5852	53.7243	54.4161	52.317	51.5895	56.6719	49.1074	54.9912	57.9266	53.0474	52.8244	53.8369	52.6521
544	ENSMUSG00000003206	Ebi3	1.25964	1.74074	1.47448	1.89683	1.39761	1.57315	1.2559	1.51193	0.972176	1.34301	1.32192	1.37295	0.285574	0.702083	0.778444	0.330022	0.605591	0.576826	0.726584	0.514303	0.857546	1.17846	0.482396	1.07965	0.850426	0.295914	0.653918	0.235221	0.273946	0.362949	0.361025	0.539257	0.684564	0.321878	0.181119	0.325793
545	ENSMUSG00000003208	Yju2	5.5723	5.0515	5.09962	5.79236	5.36049	4.06664	4.15419	5.21645	5.15739	5.3197	4.87734	4.64579	7.24311	6.10784	7.29282	5.77671	5.66257	6.33454	7.09778	6.2605	4.99049	5.13261	6.0249	6.00512	8.92948	6.28104	7.35185	7.60615	8.74051	6.4623	8.37079	8.11915	8.41317	8.56745	7.69013	6.87309
546	ENSMUSG00000003226	Ranbp2	37.9301	35.6116	49.5646	50.6241	55.1896	37.6948	42.6452	49.7829	71.7873	70.3581	63.8889	58.3308	49.2289	44.6064	53.5325	46.7323	45.7463	33.5375	47.77	40.6052	47.879	47.85	61.0016	42.6579	57.9496	54.4768	61.5562	55.1507	50.7693	47.7089	53.8841	47.6405	62.3666	63.8605	53.8198	64.3247
547	ENSMUSG00000003227	Edar	0.291212	0.301089	0.260477	0.305072	0.496086	0.455587	0.229226	0.342205	0.257519	0.233043	0.301164	0.206363	0.056356	0.0631668	0.243315	0.0427628	0.182933	0.0566287	0.249812	0.11641	0.115009	0.285847	0.473563	0.310053	0.321943	0.0518152	0.0846479	0.0668702	0.066079	0.0557583	0.149206	0.163887	0.104644	0.118154	0.0815914	0.0267132
548	ENSMUSG00000003228	Grk5	21.1065	19.7068	27.2416	20.1714	24.1563	19.4706	23.77	19.8911	75.7471	84.0486	75.6935	81.3588	15.0853	17.8698	17.2256	14.9376	22.669	13.7009	12.9501	14.8515	16.7691	13.4028	13.0102	16.332	10.0665	19.9839	21.1193	13.7535	14.1007	16.5457	12.8543	14.7563	15.7773	15.0682	16.4111	18.775
549	ENSMUSG00000003233	Dvl3	44.5882	35.7844	46.0136	42.4784	45.3017	39.5846	39.8809	48.3865	49.1052	46.5601	47.5105	45.8143	54.1014	49.2711	52.7591	47.6646	44.0503	54.2327	56.1407	47.7061	43.1861	48.1122	47.1362	46.7757	71.6473	71.8837	68.7786	65.4924	52.253	42.6434	70.0401	63.6175	61.9195	64.7498	61.7752	60.9191
550	ENSMUSG00000003234	Abcf3	40.3165	41.2757	38.4365	42.7379	47.3391	40.8481	40.2386	38.6179	37.9109	33.2586	34.2563	32.6623	45.7706	41.0692	44.5709	39.4689	44.0735	47.2124	40.4233	46.5597	37.0748	39.6854	43.6256	43.316	58.4467	53.8622	51.5584	51.7069	52.5853	46.6042	49.8346	46.4422	47.0105	46.2349	53.3884	47.1837
551	ENSMUSG00000003235	Eif2b5	24.9169	22.9234	28.8225	30.2183	33.4281	29.6361	28.0551	27.2271	26.6379	26.4322	26.4285	26.4965	37.3461	36.0709	38.5534	31.9435	34.1403	42.9735	36.4611	38.0122	31.3505	33.4258	33.5576	34.271	44.2144	35.3996	38.9057	38.8487	57.9535	42.0044	43.6229	40.1096	45.9771	44.857	42.141	36.5099
552	ENSMUSG00000003269	Cyth2	46.1784	46.2618	43.9344	53.8361	45.8599	57.4373	44.1528	51.6634	47.8526	50.6326	47.7543	52.0242	60.3873	58.582	49.4948	55.6274	57.0978	64.4504	51.5161	61.1421	54.1373	55.9254	54.0608	57.3419	67.0711	56.9221	59.6526	68.2687	80.143	63.3966	70.8063	65.4561	69.2266	71.9904	70.0298	68.332
553	ENSMUSG00000003271	Sult2b1	183.533	189.577	140.466	186.156	157.234	196.373	167.627	187.825	132.206	134.017	152.413	146.307	200.195	225.415	181.458	214.354	232.507	263.537	199.711	241.719	199.824	208.991	209.746	225.056	175.152	177.402	166.823	200.991	201.114	206.525	192.946	199.894	173.392	199.476	199.026	200.079
554	ENSMUSG00000003273	Car11	0.203004	0.189114	0.230197	0.168196	0.101392	0.263387	0.0951495	0.0282602	0.0705623	0.180916	0.18831	0.139802	0.309346	0.0842018	0.0934387	0.295979	0.0351546	0.22562	0.12739	0.218859	0.0838082	0.146883	0.0877898	0.0990596	0.162774	0.0408063	0.31419	0.154352	0.142749	0.0472203	0.0276626	0.188157	0.183242	0.0155546	0.210296	0.232103
555	ENSMUSG00000003279	Dlgap1	30.773	3.36039	35.6724	3.42564	33.1627	7.70019	32.6758	14.103	33.637	37.6463	46.5842	38.2972	1.15061	1.00717	1.13657	1.11733	1.08875	1.24232	1.55132	1.32046	1.23059	1.42285	0.883338	0.949352	1.45026	1.58145	1.60625	2.26704	0.985556	1.20834	1.6685	1.02074	1.45342	1.5537	1.36719	1.36413
556	ENSMUSG00000003282	Plag1	1.10612	1.20304	2.06794	1.45841	1.09115	0.981369	0.884472	1.43988	1.4393	1.41712	0.99364	1.03645	1.63198	1.34904	1.61449	1.6254	1.59782	1.06972	2.11412	1.03498	2.07505	2.45317	2.18314	1.38898	0.98693	4.14345	4.15982	1.20201	0.620763	0.851182	1.52439	1.24309	2.38408	1.89463	2.29464	2.98711
557	ENSMUSG00000003283	Hck	31.1938	27.0136	25.0554	30.5606	28.1825	33.4215	22.0497	33.0151	48.7973	55.1761	37.6589	50.4225	10.4029	12.8216	13.8993	9.44279	11.8508	9.54039	14.4536	11.2305	24.8731	25.9233	16.1726	20.0022	19.3901	11.5673	20.083	16.042	14.079	9.59586	15.9198	13.5834	21.8768	19.1303	15.6442	16.2985
558	ENSMUSG00000003299	Mrpl4	35.4847	41.5596	32.9457	40.0848	38.1814	39.894	34.8978	41.6978	26.0507	25.4109	24.9115	24.8712	41.3376	48.2439	50.4626	34.9708	39.9682	52.3272	57.2928	46.4497	37.1828	44.6757	37.9529	43.7143	41.4453	36.3563	35.9802	36.2253	47.66	36.1769	40.4262	40.2092	37.1971	40.3102	37.5218	32.0585
559	ENSMUSG00000003308	Keap1	50.9077	51.1233	45.7444	60.3728	48.9259	55.5655	44.2313	47.8913	44.3564	43.3522	42.6029	44.0245	56.6903	49.9262	58.2121	52.7596	50.8311	59.0731	62.9397	56.6129	55.2512	63.0486	52.0872	58.0972	64.5056	62.0514	60.9994	64.3046	61.6609	53.4196	63.1988	66.934	60.4673	58.5511	58.4521	52.2518
560	ENSMUSG00000003309	Ap1m2	62.3087	63.1059	62.1078	74.4367	75.6555	73.1959	72.4549	75.7116	66.7962	67.614	65.8467	69.5868	92.6246	86.043	90.38	81.228	77.3635	93.9419	89.6777	90.3563	75.4597	79.3988	78.8671	74.8774	100.073	91.7206	91.6007	101.184	110.813	93.9645	97.4801	98.0968	99.4378	99.5544	96.1377	84.0574
561	ENSMUSG00000003316	Glg1	99.7416	78.4786	100.47	90.1998	112.72	86.0287	105.191	94.2276	128.475	130.929	131.213	138.24	146.837	112.123	125.176	114.753	118.329	109.441	117.189	100.355	122.842	124.551	106.425	120.183	137.718	148.025	169.731	142.574	116.465	113.934	131.262	117.787	124.431	139.295	129.636	129.564
562	ENSMUSG00000003341	Atp8b3	0.0113411	0	0.00912998	0	0	0	0.0318386	0.0116069	0	0.0445391	0.037684	0.0133108	0.00509383	0	0.0133245	0	0	0	0	0	0.0115122	0.00626041	0	0	0.0194037	0	0.012713	0.0200774	0.0198493	0.00977017	0.0341043	0	0	0.017803	0	0.00935893
563	ENSMUSG00000003344	Btbd2	30.8957	21.3894	32.0618	25.8839	32.484	25.5271	27.5859	26.7594	25.811	24.525	21.5695	24.5218	37.566	34.6325	38.6017	31.915	28.8934	35.0953	39.2096	34.7757	25.9542	30.2635	25.9835	30.858	52.7366	46.1756	57.8457	48.5579	50.8254	40.4997	51.7961	51.6189	43.1155	43.7185	46.1196	38.027
564	ENSMUSG00000003345	Csnk1g2	97.7417	84.7855	93.9507	101.997	105.64	92.5673	94.1295	97.4675	104.971	108.352	94.1706	107.965	121.607	106.301	112.17	96.0315	102.161	120.438	112.252	106.901	87.4369	98.1789	84.9096	94.9993	169.799	162.841	170.928	169.622	176.641	143.257	184.417	174.2	158.523	170.199	163.267	141.623
565	ENSMUSG00000003346	Abhd17a	122.301	108.064	105.084	125.116	134.28	122.355	120.473	102.673	74.3036	72.213	69.8055	75.2308	91.6954	108.392	108.349	77.477	108.854	131.414	122.496	114.075	104.757	120.196	110.215	110.917	79.905	83.0763	73.9283	74.6425	98.4978	84.7175	82.4856	87.6786	70.4489	77.549	71.9724	60.8511
566	ENSMUSG00000003348	Mob3a	13.8286	16.0342	12.9229	23.4739	16.2297	17.0571	15.4375	20.8818	21.1483	22.5084	21.7568	26.6885	21.1384	17.0423	19.2635	19.2523	23.2262	19.2095	19.685	20.0256	16.1248	17.8462	14.6423	16.947	32.65	21.5845	30.1476	27.9081	33.5942	22.714	29.1976	29.5994	30.134	31.7738	28.0929	27.8169
567	ENSMUSG00000003352	Cacnb3	10.8905	6.61437	8.86037	9.06912	10.1688	7.30275	8.31618	6.30569	18.1553	17.3514	14.3586	18.4226	19.508	14.5115	13.8651	14.1773	15.9256	19.6026	14.9541	15.7189	15.2723	16.8004	11.8782	16.9834	46.5827	34.5455	44.5612	36.8719	41.1022	24.6428	41.7698	35.1655	39.7805	37.4882	35.6037	33.4582
568	ENSMUSG00000003354	Ccdc65	0.0486593	0.0269769	0.0234891	0.00666659	0.0179415	0	0.120928	0.00996861	0.104854	0.100553	0.052178	0.0668413	0.0254233	0	0.0133282	0.0232855	0.0634852	0.00854308	0.0565527	0.00556595	0	0.00539752	0	0.0299345	0.0386835	0	0.0219016	0.0174524	0.0256218	0.0084102	0.0117213	0.0848108	0.0632141	0	0	0
569	ENSMUSG00000003355	Fkbp11	0.904864	0.840905	4.00163	1.37606	1.95499	2.84342	1.80484	1.53497	3.35698	2.97537	3.01357	2.82721	3.44491	2.2036	3.29636	1.40658	1.95604	2.60137	2.50593	2.25802	0.894239	1.015	1.12537	1.70359	3.99226	3.16049	3.48654	2.46985	7.12112	3.74166	5.1863	3.38141	5.36062	5.0484	3.41005	4.44855
570	ENSMUSG00000003360	Ddx23	50.2519	42.7939	43.5926	56.2457	49.6508	50.9582	45.7378	52.2314	53.4012	50.757	49.9821	52.6666	57.9733	57.6017	65.0179	50.6038	55.1592	65.2069	65.4188	60.763	48.9708	59.8844	50.7191	57.4405	65.1318	56.9591	67.8178	59.5276	67.3271	50.6379	71.8829	68.3957	69.1272	67.2493	59.7658	62.0968
571	ENSMUSG00000003363	Pld3	20.0168	17.2117	21.3528	18.8099	18.6196	19.0888	17.8881	16.0784	23.3145	22.6478	18.9138	23.9616	22.4999	17.9341	20.6081	16.0682	19.8293	22.9905	20.2813	17.989	16.1913	18.2842	14.6902	17.8498	20.0117	16.6294	21.0274	18.6402	20.417	16.9254	17.5136	18.5806	17.7753	19.0086	15.9288	14.1579
572	ENSMUSG00000003378	Grik5	4.46262	2.01346	4.4944	3.65431	4.41343	3.19018	3.2595	3.54606	4.76067	3.72309	4.16581	3.76807	3.54591	3.79362	5.69873	4.14729	2.69454	3.67927	5.03669	3.13313	3.72247	3.79876	3.43055	4.13482	6.67309	4.7342	5.38686	4.35679	3.7341	1.90124	4.37407	4.74153	4.86661	4.32473	3.59379	3.65016
573	ENSMUSG00000003379	Cd79a	2.2019	1.73352	2.02995	36.1323	2.38961	1.55645	2.18355	2.2898	4.13761	3.8499	4.9954	4.36834	1.17844	1.43922	2.12818	1.28168	24.5769	1.02061	2.21513	1.19751	1.25183	1.48209	1.52944	1.57887	43.0624	0.833322	26.8884	0.952132	0.802756	0.706943	1.57964	21.1393	33.8782	10.509	2.03833	17.9013
574	ENSMUSG00000003380	Rabac1	19.8163	19.6785	20.7797	23.8124	21.53	20.9801	16.9847	16.3485	21.5818	21.3079	19.8366	23.2696	19.3148	18.179	19.9193	14.4341	19.6893	23.3584	20.8465	18.4034	18.6498	23.0835	19.0612	19.9277	27.7636	22.8315	25.1417	25.2238	34.3188	22.178	24.5879	26.3761	28.5645	25.2753	23.4563	21.8852
575	ENSMUSG00000003382	Etv3	88.5599	72.2758	90.8022	81.3249	96.6644	72.6298	80.9553	81.5002	145.897	152.179	151.866	156.906	79.3803	64.4246	74.5591	79.2565	77.233	64.6313	63.8637	74.3992	78.8015	72.6959	63.397	73.6439	66.2873	71.5036	81.5352	70.0517	66.8302	63.0945	77.9748	74.8814	78.1473	72.6487	70.7199	85.6362
576	ENSMUSG00000003402	Prkcsh	118.009	135.241	110.944	156.551	129.024	155.849	128.347	144.502	129.315	133.186	126.796	146.164	161.166	159.317	173.268	146.469	164.836	199.87	173.515	178.023	156.273	167.26	147.171	175.072	161.381	167.017	173.002	164.319	190.414	165.188	171.022	172.861	175.505	177.671	172.259	161.367
577	ENSMUSG00000003410	Elavl3	0.144178	0.0418223	0.146945	0.0929142	0.208046	0.104477	0.199091	0.136863	0.284141	0.244617	0.294915	0.194405	0.266456	0.114713	0.211114	0.250952	0.14345	0.961593	0.200778	0.103683	0.26477	0.129891	0.133867	0.329445	0.10223	0.243422	0.351552	0.563513	0.270386	0.199157	0.0430406	0.423913	0.240817	0.3576	0.217881	0.245846
578	ENSMUSG00000003411	Rab3b	0.229096	0.221997	0.122996	0.263748	0.301224	0.206792	0.136889	0.0817331	0.148479	0.177444	0.093152	0.218262	0.1786	0.40763	0.366453	0.165173	0.247477	0.285475	0.0960465	0.206159	0.199103	0.275521	0.206016	0.265702	0.43378	0.256001	0.303382	0.691482	0.482653	0.372485	0.288949	0.840401	0.571123	0.584489	0.497987	0.319844
579	ENSMUSG00000003418	St8sia6	1.24101	0.739061	1.36627	1.31583	2.13587	2.08873	1.01942	1.49212	3.40728	3.72478	2.93343	5.2519	0.157049	0.278308	0.667115	0.160963	1.04425	0.107481	0.570086	0.252453	0.548798	1.0628	1.05806	0.808399	1.35141	0.131597	0.828123	0.11946	0.0593158	0.105737	0.128209	0.588157	1.33748	0.439359	0.195378	0.741322
580	ENSMUSG00000003420	Fcgrt	114.801	92.9237	117.057	113.901	120.499	100.159	103.129	84.874	133.512	133.492	140.095	156.576	53.159	65.2489	77.4962	54.5914	54.1146	57.7214	64.6353	55.2077	84.9202	101.475	78.9375	78.9562	56.8367	49.9389	63.6454	68.505	61.733	48.1454	58.8958	48.0668	55.0318	53.7809	63.7058	43.9839
581	ENSMUSG00000003421	Nosip	26.2616	23.2267	21.1893	28.6251	26.3597	24.458	23.5823	23.3975	25.2395	24.8656	22.0235	24.0204	31.4124	25.7812	28.5629	28.6769	29.2141	32.7109	34.8277	32.0812	24.8259	28.1644	26.4515	27.3135	31.9378	29.6661	32.0399	31.441	35.5604	30.5579	36.9153	36.5362	32.1914	31.2265	29.0875	28.5734
582	ENSMUSG00000003423	Pih1d1	15.8367	16.4696	15.1551	16.7666	17.4646	17.5768	15.6531	18.3508	17.6234	16.8827	17.8358	17.5678	19.9206	20.3553	22.6848	16.745	17.8715	22.9628	20.8324	22.3875	18.0351	19.9743	17.6928	19.7132	20.5224	18.5834	21.809	21.1823	28.6834	20.4183	22.5242	23.5034	22.8216	22.7856	20.7908	18.5626
583	ENSMUSG00000003429	Rps11	110.699	111.028	131.072	111.858	153.318	117.908	145.471	164.873	148.05	145.235	144.272	146.682	239.169	203.169	220.426	171.752	170.287	237.369	228.538	223.615	112.356	114.855	129.244	131.418	341.984	252.903	292.36	296.848	356.642	269.142	307.069	290.724	314.693	287.242	297.606	247.418
584	ENSMUSG00000003435	Supt5	73.0341	68.0881	69.1546	83.0484	78.4092	75.4234	69.2238	80.7475	78.8791	74.5841	77.1208	75.1475	99.4547	93.2815	101.771	87.3359	91.1889	98.4664	101.711	97.6256	80.4721	83.4975	79.7118	86.8079	117.745	112.104	114.698	107.92	101.064	89.0626	128.538	116.626	108.817	110.659	110.175	96.7906
585	ENSMUSG00000003436	Dll3	0.0718163	0.035827	0.149257	0.112917	0.103868	0.0888486	0.0510902	0.159452	0.0586801	0.093107	0.117503	0.190334	0.717449	0.432215	0.444185	0.207957	0.164127	0.254835	0.408514	0.389024	0.074261	0.108434	0.249141	0.235654	0.407991	0.689691	0.656691	0.265009	0.35014	0.224553	0.539506	0.595761	0.699173	0.244391	0.242051	0.336196
586	ENSMUSG00000003437	Paf1	33.3478	26.8016	32.058	37.8034	29.1762	35.201	29.3066	31.8233	34.2667	32.6078	28.3299	29.0635	37.7457	34.4588	40.4707	37.4162	32.4152	40.776	34.5171	37.5425	33.244	39.3292	39.5167	42.0342	43.1072	40.9702	39.7169	48.7388	36.3451	36.0607	45.9416	44.9435	46.8931	51.8308	47.2596	42.6221
587	ENSMUSG00000003438	Timm50	11.3418	11.1063	12.6065	14.1359	16.1703	13.604	13.8632	20.0242	12.2097	11.48	12.4467	11.1291	25.6827	22.3569	27.2862	14.4067	18.5742	25.5219	26.6808	24.879	12.1567	13.8713	14.0343	15.4205	32.486	24.5161	28.4665	23.7689	39.5442	26.9666	35.8705	30.5953	30.9459	29.2914	26.5109	25.4196
588	ENSMUSG00000003444	Med29	6.69381	8.73525	7.24629	8.35569	7.75253	7.39955	6.59783	6.35848	6.62625	5.67934	5.81365	5.84874	9.3667	9.5152	9.97488	8.28752	9.4202	10.4457	9.40346	8.77535	8.00557	8.83489	8.06105	8.61715	13.4364	10.6653	11.1418	10.4811	13.5162	10.253	11.194	10.9863	10.5921	11.4298	11.8654	9.50383
589	ENSMUSG00000003452	Bicd1	2.342	1.75834	3.73981	3.45846	3.30262	2.25078	3.83659	1.9527	4.11931	4.30223	4.30318	2.61975	4.47325	3.82255	2.55518	3.30034	3.06436	3.98005	3.27811	2.43537	2.12062	2.89253	2.58499	2.81996	19.9723	13.431	14.1553	15.5755	16.9605	12.3861	15.3654	10.1176	16.7778	16.661	14.4915	20.8305
590	ENSMUSG00000003458	Ncstn	156.718	139.574	138.644	148.81	162.119	152.68	163.409	166.59	177.343	179.934	187.572	195.969	194.053	168.65	165.088	181.293	169.396	190.874	180.284	185.531	154.874	161.329	154.081	150.757	231.947	237.903	205.363	230.962	200.166	214.552	234.835	224.654	210.309	203.144	221.416	212.417
591	ENSMUSG00000003464	Pex19	127.46	100.02	116.713	107.536	132.879	109.317	124.492	112.019	102.595	101.981	107.728	106.516	87.552	90.9201	95.5827	89.3044	88.5072	93.459	96.0154	89.5184	79.777	92.6572	92.0106	86.7815	96.5134	113.73	84.1782	105.5	93.5016	107.326	99.7989	105.126	92.0789	93.8049	103.932	85.4095
592	ENSMUSG00000003469	Phyhip	0.0351456	0.190224	0.0141439	0.0932137	0.0242626	0.160475	0.00719567	0.0629642	0.0666496	0.0648846	0.0585526	0.042091	0.389055	0.347658	0.520139	0.132604	0.38992	0.139836	0.203721	0.110025	0.20557	0.0485772	0.0552671	0.130749	0.157302	0.261518	0.0986161	0.148397	0.130835	0.143966	0.089873	0.0763732	0.0995787	0.152345	0.118234	0.116359
593	ENSMUSG00000003476	Crhr2	0.106322	0.0765115	0.213118	0.0457235	0.15129	0.0969139	0.0661751	0.0803096	0.065058	0.0826331	0.144413	0.0376531	0.0299917	0.00945842	0.026261	0	0.00569704	0.0192557	0.0191982	0.0678144	0.00411476	0.145643	0.103938	0.0570858	0	0.0129596	0	0.0340783	0.00707592	0.00696661	0.0230818	0.041876	0.015617	0	0.00621757	0.0321623
594	ENSMUSG00000003477	Inmt	0.418328	0.295674	0.292486	0.241088	0.324417	0.206564	0.212313	0.163483	0.359496	0.212227	0.216897	0.110516	0.144295	0.220938	0.0656818	0.351242	0.266343	0.237573	0.136736	0.13541	0.231615	0.168238	0.274062	0.205206	0.168513	0.163639	0.168513	0.214568	0.374833	0.131367	0.12825	0.0932276	0.185199	0.254699	0.152686	0.33534
595	ENSMUSG00000003484	Cyp4f18	3.4436	4.79006	3.2752	8.96301	4.60333	7.41532	3.00409	4.34291	5.62099	7.09915	5.643	6.73009	0.992414	1.85304	2.49724	1.1072	3.83354	1.37012	2.41599	1.52845	3.19634	4.12486	4.20371	3.29762	5.05288	0.675036	3.25552	1.22418	1.46896	0.508183	1.0438	3.80806	3.88732	1.81532	0.75329	2.23649
596	ENSMUSG00000003500	Impdh1	2.6172	1.89204	2.91217	3.7829	3.4509	2.99321	2.62249	3.70649	4.75124	4.26046	4.51681	4.44816	5.62371	4.46177	5.50258	3.02054	3.39369	4.97068	4.565	3.92912	3.3274	3.11963	4.20116	3.39768	10.4494	6.67312	8.65194	7.6592	13.3984	6.11016	9.70874	9.1462	11.2167	9.41452	8.82445	8.53077
597	ENSMUSG00000003505	Psg18	0	0.0301572	0	0.333299	0.0161203	0	0	0	0	0.0118211	0	0	0.142306	0.123988	0.0612016	0.200271	1.11987	0.171781	0.0516098	0.0847674	0.00379914	0.0921425	0	0.0238477	0.983723	0.201611	0.228721	0.284472	0.347129	0.256122	0.473096	0.79334	1.1824	0.621265	0.352967	1.46139
598	ENSMUSG00000003518	Dusp3	6.07493	5.63694	5.67402	7.65831	7.18004	6.02941	6.06644	6.05954	16.4944	16.8924	15.463	17.168	6.10978	6.9475	8.49631	5.66986	7.31115	4.72986	5.55233	4.73297	8.23648	10.4339	5.92505	8.25944	11.7471	10.4671	14.1516	11.6909	13.9534	11.0123	14.4916	9.13742	15.1991	16.5461	11.6899	11.4435
599	ENSMUSG00000003526	Prodh	18.2121	18.5868	18.8475	25.7996	19.1148	23.3579	16.2458	21.9837	6.98603	7.7131	5.67335	6.89492	37.5259	28.2666	44.6411	29.7067	24.4119	38.8155	43.0516	36.104	25.6983	38.1564	29.731	27.7042	67.9495	56.7755	63.6512	72.1302	46.4994	47.1687	78.4877	74.3677	49.8403	55.163	59.2433	48.5327
600	ENSMUSG00000003527	Ess2	14.9053	12.7286	16.3139	14.7043	15.9315	14.3905	15.2747	12.2431	13.6832	12.0264	11.5443	10.5681	12.8953	14.5832	15.5907	13.668	12.0791	11.3683	13.9251	12.678	13.2071	12.6461	9.94961	11.9783	18.5594	13.426	16.0605	14.2799	14.8014	9.58965	14.5826	13.5244	16.6223	13.6883	13.6377	12.6575
601	ENSMUSG00000003528	Slc25a1	187.214	156.265	170.643	162.097	195.813	166.602	166.922	164.504	143.719	145.137	139.333	155.938	134.883	132.716	140.143	138.927	135.784	152.737	144.305	140.843	133.053	169.276	122.36	138.61	149.632	142.079	138.707	148.062	171.978	144.391	154.031	146.577	134.345	142.248	143.008	128.538
602	ENSMUSG00000003531	Dgcr6	33.8026	46.7945	29.2501	52.9746	35.1079	51.0395	33.4665	31.597	16.3843	14.647	12.9918	16.6396	42.1277	45.5521	46.5856	44.4548	46.7308	59.2531	47.6846	52.6888	52.5309	63.7	51.6137	58.8548	44.7851	42.3944	43.5908	54.7061	47.7981	55.74	49.6456	52.8611	43.807	45.1673	50.3291	41.7152
603	ENSMUSG00000003534	Ddr1	125.382	80.1873	130.229	96.925	132.731	97.7715	113.751	105.156	162.442	161.694	156.718	176.029	104.576	93.2654	110.504	100.923	98.6367	106.07	95.4585	95.8884	116.809	114.656	86.1823	109.992	130.478	133.482	154.722	130.017	136.514	107.731	130.221	127.703	130.965	132.837	134.32	123.435
604	ENSMUSG00000003541	Ier3	7.9941	7.06026	6.8475	6.81357	6.24444	5.61541	6.54905	6.18836	10.4242	11.1217	10.0162	11.0754	3.45412	4.78794	4.09882	3.6591	3.66848	4.4636	6.25177	3.71933	5.68076	4.7605	3.4939	6.05167	3.91067	5.64131	4.42795	5.05203	4.14707	3.96472	5.76167	5.23829	6.14255	5.01185	4.15651	3.96608
605	ENSMUSG00000003545	Fosb	4.80201	13.9389	4.95904	20.0551	4.07776	7.04094	2.13214	3.80254	1.3941	1.45727	1.33231	1.62108	14.5114	59.064	27.4268	11.5272	44.4104	23.4461	47.5111	37.5621	30.1705	8.40015	18.7864	29.9463	9.64115	5.01355	7.70506	4.77081	14.5636	14.6868	12.8814	15.8708	7.93842	9.67787	10.3736	13.505
606	ENSMUSG00000003546	Klc4	230.517	210.692	207.141	231.336	243.132	259.344	224.56	241.109	241.509	255.279	243.825	264.905	245.044	253.894	257.254	247.39	257.156	320.047	262.753	286.059	249.072	269.833	236.417	278.789	234.525	283.867	271.327	254.172	304.736	264.603	291.991	289.567	245.886	277.746	291.228	279.867
607	ENSMUSG00000003549	Ercc1	5.58245	6.19851	6.19367	6.80031	5.87214	8.04106	4.38661	6.73425	7.12337	6.34691	6.19623	5.87569	8.40673	9.30087	7.66582	6.10463	7.80093	7.57834	9.56023	9.09265	6.01393	6.45322	5.416	6.58921	9.62804	6.93719	9.50573	7.66708	10.5338	6.75639	8.94154	8.5412	9.40495	8.64593	6.79771	8.01847
608	ENSMUSG00000003555	Cyp17a1	0.0314464	0.374839	0.0780198	0.619424	0.113527	0.293649	0.179395	0.375535	0.0664797	0.088968	0.00721388	0.0147813	2.48778	1.8182	1.48944	2.0962	2.88929	2.74925	1.12902	2.43824	0.570631	0.753459	1.12116	0.691486	1.38928	1.39088	1.4913	1.16154	0.578642	2.06854	0.823606	1.26406	1.0075	0.769216	1.29967	0.824386
609	ENSMUSG00000003559	As3mt	26.9141	36.347	27.3389	41.8588	33.5448	42.9966	31.7711	41.5871	13.8921	11.4377	13.1762	12.0083	52.6654	56.104	50.6641	49.3626	54.8774	56.8419	57.8521	55.0629	33.5231	41.5507	48.8996	40.9178	43.2682	42.1609	32.6567	44.8818	39.9715	45.3164	39.7096	45.7004	39.0721	37.2102	41.8417	31.2058
610	ENSMUSG00000003573	Homer3	2.32903	2.78415	2.61761	2.9711	2.25932	1.90249	2.08752	2.01757	3.45477	3.89252	3.85968	3.41556	2.11456	2.27916	2.83785	1.37311	2.44841	2.26438	4.24943	2.43391	2.86055	3.59962	2.5995	3.41058	1.90396	0.79464	1.08659	0.636316	1.11849	0.463674	0.964711	1.18209	1.48819	0.996674	0.755278	1.68524
611	ENSMUSG00000003575	Crtc1	8.50606	7.16563	9.7344	9.69861	11.2612	9.41498	9.49199	12.341	9.49998	9.42153	11.0398	9.29648	15.7929	11.5273	15.935	10.8182	11.3064	12.2041	14.1796	12.2725	11.2454	11.7524	8.88873	10.7525	22.7672	18.7073	25.2173	17.9091	14.7832	10.3816	18.7522	17.9378	16.7992	18.4053	17.6719	16.6005
612	ENSMUSG00000003581	Rnf215	12.6007	11.8533	11.5926	16.6419	13.3683	14.6913	12.853	12.4157	12.9714	12.0831	11.7125	13.1011	12.6678	13.9177	15.4336	13.6914	12.6721	14.731	13.3656	14.1991	14.927	16.589	13.4199	15.7479	17.5555	12.5214	14.6845	14.6429	13.9436	10.4597	14.5542	15.0935	16.5566	14.8093	14.1106	15.7522
613	ENSMUSG00000003585	Sec14l2	162.85	371.816	146.402	344.287	172.956	385.943	197.551	301.972	70.6427	61.2934	87.5996	72.6632	243.51	336.289	329.353	304.483	302.489	297.489	358.773	306.987	369.161	369.27	380.61	389.091	48.5843	113.808	62.0648	67.3184	49.95	113.304	51.5522	89.7994	66.6847	63.663	67.5592	68.8567
614	ENSMUSG00000003604	Aven	6.42759	6.09768	6.74758	8.28036	7.90598	8.90297	6.78723	8.74293	5.38038	5.58031	6.24151	5.54166	9.88004	10.732	11.8579	8.57133	9.63324	12.0708	10.5476	10.0988	6.22726	7.9904	7.17771	7.41631	14.7713	11.1453	13.956	12.4809	16.5909	12.5288	13.8228	11.4845	14.3234	14.1243	13.2065	10.8077
615	ENSMUSG00000003617	Cp	2.40368	3.80285	4.21307	6.55121	4.80336	6.61044	2.90689	4.64373	7.58968	7.58943	7.67036	5.55965	0.738439	1.30421	2.42895	1.08839	2.18281	1.36728	1.94313	0.396147	2.45444	3.113	2.42024	2.48703	3.70508	1.04435	1.00667	1.10262	0.652142	0.539595	0.385336	1.56137	2.82519	1.15341	1.03763	2.62839
616	ENSMUSG00000003623	Crot	186.794	231.64	194.51	207.849	208.728	220.375	205.799	190.934	101.783	88.6862	111.893	101.155	140.901	164.471	157.861	180.28	155.027	115.756	173.764	133.66	202.264	189.975	184.378	162.903	73.6789	116.539	96.5785	100.457	76.3587	108.572	82.0655	89.3548	85.9723	79.6689	102.125	85.6912
617	ENSMUSG00000003644	Rps6ka1	295.159	232.639	286.966	267.66	304.356	260.161	299.469	293.501	283.294	291.39	280.717	307.263	305.497	302.16	321.348	278.05	288.912	325.256	332.414	308.753	244.32	274.614	243.542	265.754	328.973	318.643	319.668	334.91	328.914	294.019	346.232	320.56	289.147	310.511	308.293	268.753
618	ENSMUSG00000003657	Calb2	0.0289744	0	0	0.0350841	0.00950749	0.0111355	0.00851323	0	0.00488433	0.0129675	0.020833	0	0.0269008	0	0	0	0	0.0090619	0	0	0	0	0	0.010548	0.0613421	0.00832499	0.0164136	0.512684	0.425634	0.00891972	0.0434515	0.438731	0.251656	0.0187613	0	0.00863324
619	ENSMUSG00000003660	Snrnp200	72.3051	62.7059	74.7846	82.0457	82.9607	76.3123	65.3199	74.3992	79.1189	77.4987	74.9656	74.9993	88.6849	79.5403	99.8643	69.2609	77.7251	91.3573	87.6314	83.2366	77.3388	81.101	77.2073	79.7465	118.92	103.777	113.753	88.3413	113.555	79.732	97.2801	90.4535	94.94	92.1033	88.5413	75.2766
620	ENSMUSG00000003662	Ciao1	23.4685	21.2245	22.3817	27.1636	25.3516	25.5372	20.753	20.2878	23.5714	22.4385	19.0675	23.4858	25.117	24.7812	24.9464	20.7375	26.3586	25.0814	26.8703	24.1546	17.9898	21.7097	19.3389	21.9511	25.6811	22.9045	29.0453	22.8788	30.0212	24.5345	27.31	24.7175	23.8649	27.3088	24.3024	21.0177
621	ENSMUSG00000003665	Has1	0	0.0187288	0.0824184	0	0	0.0197216	0.0148884	0	0.030687	0.027213	0.0181623	0.0373324	0.0190282	0.0430676	0.0330939	0.0144409	0.00643307	0.0503801	0.0105454	0.0235803	0	0.0178591	0.0190435	0.0165273	0	0.00729075	0.0102085	0	0	0.0157027	0	0.0296469	0.0441728	0	0.00765324	0
622	ENSMUSG00000003680	Taf6l	2.09549	1.84538	1.94387	2.7089	2.19853	2.14771	1.78263	2.38561	2.18798	2.61209	2.5851	2.25977	2.901	2.38702	4.04316	2.1789	3.06104	3.06964	3.94965	3.12577	2.14979	2.57008	2.40361	2.4252	4.65376	3.3004	3.94439	3.19384	4.55339	2.58071	3.57427	3.78985	4.17328	3.4305	3.73899	2.91157
623	ENSMUSG00000003721	Insig2	47.4393	36.4168	50.5181	39.8749	58.8247	36.3196	47.5013	28.8129	56.1033	57.6151	51.5475	60.0322	47.3159	30.1393	33.2481	37.8349	43.0773	33.47	30.3555	30.8245	32.6548	35.1024	25.584	33.34	50.9206	120.385	98.4846	78.0569	71.7493	110.822	87.4869	92.1271	90.2412	74.3165	90.8002	108.42
624	ENSMUSG00000003731	Kpna6	51.3693	43.3152	53.5513	44.6387	52.3637	38.687	43.6249	49.5214	50.5168	52.0605	48.2809	46.3171	54.4806	44.5872	55.2515	48.3171	44.8678	39.8788	44.8205	39.4332	45.0089	48.7015	39.1259	43.1339	55.267	53.7829	59.9385	48.7917	41.5383	39.5404	52.6691	39.1199	50.4342	51.4202	51.434	47.5662
625	ENSMUSG00000003746	Man1a	151.094	166.508	140.945	198.208	148.471	188.809	149.863	173.751	119.721	117.35	129.875	126.825	248.293	216.786	194.954	238.395	243.058	229.332	202.358	214.785	212.059	218.46	218.811	204.189	146.324	202.56	176.397	176.491	139.317	206.391	172.658	189.89	171.488	165.575	183.375	170.915
626	ENSMUSG00000003752	Itpkc	38.8931	35.9002	39.0461	47.5439	45.7374	41.3391	42.9631	45.5482	81.8944	79.4854	75.4794	75.8454	63.5865	59.3369	49.5433	58.6528	73.846	67.4505	56.1224	69.6422	49.2296	45.4215	49.8492	46.3741	60.7158	84.7823	85.6016	73.3935	90.1525	81.1157	84.9869	85.6742	85.8606	82.4499	82.3295	91.9196
627	ENSMUSG00000003762	Coq8b	23.6633	19.536	22.8758	22.397	22.7422	20.2943	24.6411	20.5434	27.0566	27.7659	29.8905	30.1433	19.4438	19.3344	19.4562	17.1608	19.5789	23.8732	20.9542	21.9071	19.5397	20.159	16.9655	20.2617	21.2809	21.159	21.7625	20.9986	25.6044	20.5385	19.9626	22.7933	20.3575	21.224	22.3725	20.2858
628	ENSMUSG00000003778	Brd8	30.5594	27.3362	32.3975	37.9283	32.0783	30.0669	27.0616	32.3777	36.5939	32.1555	31.6213	29.6911	39.7837	35.8219	47.1639	35.3836	30.3072	33.7015	37.7261	34.466	33.0543	33.359	34.7002	33.2009	52.4281	37.2585	53.4878	40.7086	40.081	31.0587	43.4408	42.4688	51.5912	44.4801	39.4855	38.79
629	ENSMUSG00000003779	Kif20a	2.03095	1.65183	2.51074	4.61492	4.16849	2.93719	2.52912	6.1639	4.34737	4.20859	4.42809	4.29919	13.0086	7.9836	16.665	4.40627	4.50847	8.68729	13.4189	7.49452	3.00402	2.30323	2.5367	4.36828	17.2958	12.8467	20.9566	10.7958	18.1488	9.79365	20.7401	15.9802	18.815	13.7248	12.4453	10.9205
630	ENSMUSG00000003808	Farsa	10.2469	9.5254	11.4047	13.7858	12.9312	12.1643	11.5663	15.001	11.2618	10.8881	10.4452	11.5676	19.0725	15.5144	19.8089	12.7917	15.2965	18.8201	19.7478	16.891	10.4577	11.4871	13.7136	12.6281	24.4684	20.4306	20.8854	21.9852	27.1685	16.4366	26.1653	24.5337	24.6929	23.2273	19.9597	18.7757
631	ENSMUSG00000003809	Gcdh	16.985	15.615	18.2442	21.7312	19.7911	22.2305	20.6802	25.3471	9.63694	8.16678	10.0758	8.30989	17.5833	18.6722	23.0715	13.836	14.954	18.8353	26.2741	18.8027	13.3187	17.0207	20.1727	17.4672	17.5417	15.656	17.3725	15.0331	19.5852	15.8919	17.4716	17.4228	17.3817	16.5335	16.1905	14.0447
632	ENSMUSG00000003810	Mast2	202.584	200.855	229.748	202.927	210.231	205.269	191.186	210.556	215.362	224.878	203.618	221.246	244.734	234.892	248.445	237.951	217.789	235.289	241.82	229.656	219.881	226.171	203.289	216.833	238.715	271.243	246.198	252.399	176.929	200.128	238.275	217.729	207.35	237.476	226.939	204.827
633	ENSMUSG00000003812	Dnase2a	5.23095	5.21816	4.9402	7.4175	5.60119	5.61688	4.44977	5.33441	8.89468	9.91418	8.77782	11.3112	4.75747	4.54286	5.4824	4.86515	5.53967	4.41706	4.10643	4.31049	6.12458	6.46	6.40602	6.15524	8.34932	4.51915	7.6868	6.27548	8.49629	4.81743	5.15123	5.99743	8.30471	5.83582	5.52818	7.94437
634	ENSMUSG00000003813	Rad23a	28.5851	29.0484	28.6368	38.7171	31.1956	30.9953	27.0261	30.5425	21.4846	22.0843	22.959	22.4952	41.094	43.3883	48.6125	34.0973	45.0961	43.4764	45.4344	42.7595	32.3923	36.3053	36.7067	37.5659	50.4042	47.8469	48.2561	42.472	56.7223	45.6179	52.8232	47.329	52.5075	49.4954	46.5394	39.3931
635	ENSMUSG00000003814	Calr	440.288	357.438	479.21	414.593	482.864	420.855	490.864	538.724	418.113	451.609	403.274	450.622	608.332	470.357	619.71	606.669	523.66	566.955	500.035	542.949	308.794	403.647	482.336	396.756	718.246	646.695	720.097	726.487	684.266	742.395	709.998	735.673	797.286	855.957	804.039	737.595
636	ENSMUSG00000003824	Syce2	0.729943	0.9243	0.663249	1.1527	1.05261	1.00837	0.73961	1.50321	1.09605	0.939652	0.951908	0.593432	1.96645	1.79218	1.99555	0.992455	0.715973	1.3797	1.85125	1.48456	0.702369	0.863325	0.97559	1.26405	2.63136	2.2295	2.32827	1.8085	2.98848	1.51356	2.46088	2.4684	2.52941	2.08412	2.37616	1.8023
637	ENSMUSG00000003847	Nfat5	99.9958	89.095	107.75	97.958	100.417	84.8626	96.6803	96.3588	148.041	133.486	115.439	97.4544	91.2282	87.6164	88.9943	99.722	106.65	71.6455	83.5115	84.4019	103.785	90.7933	111.19	91.2525	83.3503	81.5234	91.8892	73.8323	59.618	63.2932	67.7645	66.5379	83.6741	85.3102	73.8764	105.744
638	ENSMUSG00000003848	Nob1	3.77683	3.62001	5.17177	5.84877	6.19019	4.81706	4.99243	6.4768	6.33734	5.05541	5.86914	5.42159	10.9194	8.80874	10.9348	5.47349	6.41117	8.87028	11.1603	8.07719	4.54814	4.47584	5.41648	5.71897	16.8192	10.6859	13.0694	10.5545	18.4496	9.4305	16.0162	13.5165	14.3086	14.4001	11.4891	10.6016
639	ENSMUSG00000003849	Nqo1	76.5223	38.8493	56.4566	34.1148	55.2822	30.5097	71.6647	32.0011	20.2793	17.7807	24.241	18.2782	17.8705	20.8836	16.8069	16.3158	15.6597	15.4487	26.9135	18.8849	9.83574	13.5545	21.4508	16.5819	26.1674	23.944	20.9097	25.0278	28.3689	25.1402	24.3542	21.6268	20.1816	21.3363	25.0689	18.7605
640	ENSMUSG00000003863	Ppfia3	23.2085	29.4044	19.1454	33.4155	20.3747	29.3857	19.0725	22.2886	15.5631	16.1604	17.6856	19.2071	38.9687	34.3536	34.4839	38.3236	41.3022	46.5683	25.9469	35.085	38.7405	42.2258	40.7005	37.4655	113.93	87.5822	107.795	122.726	159.125	92.3131	102.696	92.5254	100.123	117.94	125.365	119.721
641	ENSMUSG00000003865	Gys1	15.1329	9.78359	14.7441	12.1819	15.8354	13.0188	14.2885	14.0001	13.9059	12.3147	11.6542	12.3599	12.0838	13.1074	16.2022	11.431	12.3863	14.1694	15.4354	12.7406	12.7126	16.4424	11.4039	14.0674	18.2387	12.1246	14.833	12.4625	15.1475	9.92454	14.9496	11.6044	14.9826	11.7088	14.0564	10.9791
642	ENSMUSG00000003868	Ruvbl2	6.36246	7.08704	8.55421	11.3821	11.4004	11.23	7.86675	14.1494	9.91731	9.54295	9.70479	8.53641	24.8602	19.6793	28.3107	12.8887	15.6279	23.4135	25.0936	20.6185	10.6646	11.8928	12.4026	13.8344	32.7389	20.6965	29.2242	22.5208	39.8698	23.2338	32.1262	29.2654	32.5561	30.2161	25.345	20.5916
643	ENSMUSG00000003872	Lin7b	0.00705505	0.0873494	0.0321894	0.049506	0	0.0838513	0.128594	0.00556289	0.155962	0.0691598	0.033566	0.118324	0.126003	0.190312	0.0540252	0.0704351	0.0706073	0.0314113	0.0668284	0.013411	0.0641577	0.0823464	0.046623	0.109912	0.277293	0.223175	0.154325	0.218765	0.119438	0.0978423	0.0582167	0.302633	0.374777	0.174187	0.128893	0.107327
644	ENSMUSG00000003873	Bax	22.0576	19.4472	20.1628	24.5686	22.3554	22.5578	22.4437	19.5863	20.9778	20.2188	21.1385	21.975	25.6289	25.7496	24.8207	21.5435	25.6727	30.6369	27.6074	26.3625	22.4086	25.7741	23.4545	23.6594	36.5894	27.0797	28.7002	32.6937	44.4848	31.2488	34.1225	31.6407	35.24	34.0473	32.9575	30.0387
645	ENSMUSG00000003882	Il7r	2.25779	3.55978	2.47508	5.26779	2.25645	3.09516	1.73412	3.68335	3.88339	4.37256	4.70214	3.78613	1.70533	1.60583	2.01884	2.27224	2.43321	1.52088	2.18775	1.93315	2.34082	2.4946	2.5965	2.40834	2.59515	0.87867	1.96511	1.22491	1.01699	1.52031	1.64118	2.43583	2.65793	1.72587	1.36987	2.66276
646	ENSMUSG00000003923	Tfam	17.4238	16.9807	16.7503	24.2864	18.9979	17.8284	17.6409	20.2496	15.1373	13.1077	17.7076	13.1781	25.3627	23.3215	28.5088	21.2093	19.6941	21.7112	24.0416	19.2034	22.2208	20.4657	23.776	18.4291	32.4556	25.0928	28.8924	23.2569	32.9431	26.8947	23.5737	34.9634	34.87	25.0959	27.4594	23.1774
647	ENSMUSG00000003929	Zfp81	2.57723	2.74936	3.8023	4.49618	4.11278	2.51463	3.44366	3.27801	4.13628	2.80868	3.44434	2.84783	4.45186	3.18955	5.95795	2.45504	3.42629	2.81864	4.25768	2.50961	5.20861	4.40981	4.01036	3.51449	5.27034	4.23049	7.44524	3.73973	2.95961	2.89171	4.35599	3.70087	6.06419	5.30407	3.81747	4.58263
648	ENSMUSG00000003934	Efnb3	1.34772	0.971769	1.20634	1.0774	1.6866	1.47117	1.04976	1.45679	1.44591	1.93589	2.11707	2.00546	1.21684	1.07968	1.1206	1.00115	1.08114	1.79344	1.44915	1.23842	1.03061	1.88836	1.82852	1.83714	1.48013	1.38236	1.64488	1.79856	1.63316	1.22679	1.99122	1.69771	1.96259	2.07642	1.9762	1.93404
649	ENSMUSG00000003948	Mmd	12.5219	31.8574	16.7386	34.7636	20.0178	34.9509	14.7334	32.7488	8.86027	9.70437	9.33338	10.0348	21.297	25.7572	27.833	24.4295	22.9317	22.3123	26.737	24.1851	22.2331	25.3259	26.0021	21.5514	40.5915	24.3896	30.5222	27.8029	35.6384	22.3238	25.5539	25.6722	30.2333	28.0964	32.9932	31.3647
650	ENSMUSG00000003949	Hlf	11.9287	7.59861	4.95864	10.782	3.51339	10.6111	5.46441	14.0709	1.18475	1.07858	1.01732	0.857628	2.52272	3.86325	5.4028	4.92077	2.94187	5.67157	7.27383	6.88631	4.6804	6.86048	17.0348	6.70632	1.3856	0.703538	0.830613	1.26584	0.999666	1.01529	1.08975	1.14728	1.4588	0.733726	2.1517	1.66075
651	ENSMUSG00000003955	Fam162a	25.1618	21.693	25.5881	26.435	26.2107	24.7064	27.7776	24.6975	32.3059	34.4708	27.2871	33.3874	11.0202	15.5999	18.3323	9.62	15.5173	13.1682	16.1081	12.821	16.8574	18.8346	14.48	17.4306	18.6918	12.8754	18.6936	14.6698	48.0809	16.2541	18.7575	14.82	21.2654	25.3402	19.8053	19.5544
652	ENSMUSG00000003970	Rpl8	121.826	112.26	152.533	209.841	205.446	199.142	180.45	232.274	206.927	191.078	175.443	192.422	362.555	309.737	341.931	222.994	266.507	418.048	371.503	354.473	135.556	162.103	212.933	196.523	469.146	338.712	414.768	383.378	613.967	404.942	498.902	467.888	482.871	468.73	422.368	340.957
653	ENSMUSG00000003974	Grm3	0	0	0	0	0	0	0	0.0110864	0.00516767	0	0	0	0	0	0	0	0	0	0	0	0	0	0	0	0	0	0	0	0	0	0	0	0	0	0	0
654	ENSMUSG00000003992	Ssbp2	1.97284	2.16064	2.16254	2.97297	2.22966	2.31687	1.94683	2.36327	1.93449	1.64622	1.91343	1.5253	1.88614	2.1606	1.96758	2.70142	2.34832	1.74377	2.05758	1.74853	1.74696	2.08709	3.02861	2.22259	2.89918	1.79675	2.07198	2.79652	2.10056	1.56046	2.15274	2.10326	2.48802	2.08057	2.21494	2.16518
655	ENSMUSG00000004018	Fancl	2.202	1.99031	2.20519	3.45436	3.19829	1.93078	2.31341	2.06817	2.16352	1.51942	1.71075	1.92734	3.18022	2.44306	2.67745	2.01041	1.70633	1.97705	2.45931	2.36648	1.83861	2.03459	1.86906	1.95804	4.57351	2.93172	3.11977	3.45291	4.14699	4.40274	3.4345	3.46642	4.59267	4.15374	3.67472	2.86756
656	ENSMUSG00000004031	Brinp2	0.148187	0.0668659	0.127454	0.157219	0.0371775	0.110679	0.242667	0.170715	0.18727	0.170892	0.156661	0.219654	0.145434	0.075028	0.191733	0.139059	0.224037	0.108653	0.131422	0.195202	0.218224	0.132302	0.210953	0.13117	0.220805	0.1455	0.25749	0.273094	0.168	0.129339	0.110059	0.634668	0.369114	0.132244	0.0676525	0.239531
657	ENSMUSG00000004032	Gstm5	7.68142	7.70587	8.76479	7.31291	10.0641	7.25322	10.228	7.5491	8.00028	7.92659	7.4434	7.73705	8.91105	9.4191	11.7866	5.24222	8.85188	9.95437	13.926	10.6348	6.53299	6.76318	6.05005	7.83206	7.2043	7.03662	6.96272	5.39086	11.4128	10.2072	9.1793	9.90257	8.4602	7.67493	7.59284	7.49541
658	ENSMUSG00000004035	Gstm7	55.0329	32.5214	48.4581	30.6214	53.0636	39.3828	58.6652	34.7622	12.9312	11.0363	13.0408	13.8538	7.06688	13.2139	13.9476	8.70157	8.69092	11.6059	23.9107	12.7722	11.9719	17.4948	19.0143	15.6704	1.9332	3.12885	2.24778	2.49676	2.97308	3.6797	3.82046	3.47967	2.025	1.71327	2.11434	1.93969
659	ENSMUSG00000004038	Gstm3	420.532	417.197	359.826	389.761	297.808	319.939	382.801	234.42	38.2693	30.305	55.116	40.8087	73.6903	215.354	178.456	106.076	121.833	133.344	279.15	162.166	112.691	156.13	221.411	181.214	9.08814	68.9906	8.85808	13.8482	14.1241	54.1956	17.9586	35.4797	9.91351	8.43567	12.449	8.33362
660	ENSMUSG00000004040	Stat3	179.42	155.79	189.414	187.62	203.711	163.156	171.162	172.097	239.478	229.771	236.625	240.304	175.187	148.441	150.15	168	167.535	161.021	152.942	154.017	169.75	176.419	159.222	152.814	139.006	180.647	153.351	151.539	121.723	132.3	151.375	157.208	153.006	148.699	135.835	149.239
661	ENSMUSG00000004043	Stat5a	7.29917	4.80086	7.70343	8.56032	7.79782	4.84076	5.98226	6.35656	9.57462	9.77186	8.0899	10.0519	5.18758	4.90144	6.93266	5.26368	5.43835	5.37346	6.21248	4.71868	4.24424	5.29859	4.22908	4.83487	9.63204	5.76054	8.55418	5.58527	6.47696	3.69268	6.68898	6.44936	7.56347	6.35887	4.9362	4.97877
662	ENSMUSG00000004044	Cavin1	5.16257	7.20997	4.7685	9.42608	7.74441	10.7494	4.18669	7.87011	12.0037	13.7536	13.0642	13.9683	0.944893	3.87987	5.70867	1.19615	3.38261	1.12004	4.55008	2.28199	4.60664	9.28212	6.11582	7.5478	4.55177	2.29807	1.07974	6.56107	4.32748	1.53873	1.48005	10.5897	6.57373	1.32597	1.22388	2.00326
663	ENSMUSG00000004054	Map3k11	94.7739	93.67	94.0558	102.37	98.3201	102.864	89.8154	106.058	111.918	118.624	109.825	119.393	146.092	131.904	132.108	124.241	136.573	158.816	150.484	144.679	118.235	121.26	103.452	124.946	144.617	154.734	150.147	139.387	147.687	127.265	164.71	157.312	135.018	150.081	145.682	141.285
664	ENSMUSG00000004056	Akt2	55.4839	47.3953	55.3043	51.1803	58.1929	51.6349	52.7412	52.5058	53.3168	50.2419	46.8757	53.6563	43.0252	43.6515	54.1118	38.7245	41.2087	44.9624	50.5808	44.2254	48.1272	51.1265	44.0076	48.6842	50.9646	47.4718	50.0187	45.2197	45.2988	39.8557	47.106	47.9791	46.6034	44.8856	42.5033	40.5474
665	ENSMUSG00000004069	Dnaja3	27.1568	25.0094	30.9594	32.3431	33.4935	26.6359	28.3852	35.1365	24.8269	23.0024	25.1695	24.4412	34.1212	34.4376	43.3763	26.6631	29.7772	32.7707	37.0039	30.7856	26.9143	29.2383	29.2975	26.5072	43.5401	39.3202	40.0374	38.8945	49.2377	40.0555	44.693	42.3591	44.8949	41.9467	42.0604	35.0974
666	ENSMUSG00000004070	Hmox2	38.3889	40.5033	36.9255	48.2597	39.4813	46.8966	39.2447	42.2647	36.077	35.5038	34.2608	36.1989	32.8999	35.2686	38.7636	34.8269	34.879	36.2398	40.7805	35.9525	39.6653	43.9621	45.2951	37.7881	31.7514	29.4439	28.1776	31.4806	32.2287	32.3761	29.3875	30.4037	33.7468	29.2262	31.9174	27.8319
667	ENSMUSG00000004071	Cdip1	129.932	127.374	120.894	138.809	132.578	141.833	135.971	133.914	93.2549	82.6339	87.1973	87.4717	76.9697	93.3557	91.1831	85.9901	77.1403	83.4109	109.199	88.5426	102.851	113.441	104.142	89.1546	49.1316	57.3609	51.1063	51.0675	44.7551	52.2369	46.7912	56.4027	49.858	45.6924	51.678	42.2214
668	ENSMUSG00000004085	Map3k20	6.74327	6.62071	6.76653	9.73403	8.73764	6.68774	6.42613	8.18611	6.90068	7.12803	6.27239	7.07604	12.7704	11.3339	14.3788	9.03553	9.77785	10.2127	13.5383	9.99938	7.71377	9.06565	7.82325	9.15063	13.8858	13.0035	15.2503	12.4833	13.983	10.9622	15.2202	14.4318	15.563	14.3818	12.3368	12.5495
669	ENSMUSG00000004096	Cwc15	32.8827	37.2788	31.6466	37.3451	35.1927	38.5263	33.5319	37.3729	33.9617	34.8274	37.0389	37.2829	42.6391	38.7143	38.7912	47.0673	38.9099	40.1115	35.5327	38.5903	33.3641	36.0725	38.8205	36.4083	49.5998	42.2112	44.9079	52.3967	55.0118	53.3874	44.6372	46.5418	53.0094	46.816	49.6266	45.6123
670	ENSMUSG00000004098	Col5a3	1.54948	1.13157	1.30726	2.04799	1.8735	2.19883	1.37655	1.68927	3.53759	4.23032	3.19884	4.00772	0.106091	0.858075	0.963384	0.41423	0.544865	0.130745	0.87737	0.363212	0.989335	2.15369	1.39553	1.69925	1.26362	0.512235	0.131595	0.875857	0.971614	0.0827645	0.134905	1.22166	1.39384	0.21729	0.143594	0.457144
671	ENSMUSG00000004099	Dnmt1	14.5161	12.5624	16.0482	22.7214	16.9377	15.4198	14.8141	20.4496	19.47	19.0818	17.8585	18.8949	37.1209	25.2962	41.2896	18.9174	19.9949	24.5326	35.1381	23.783	15.5015	16.0836	13.9445	18.2034	59.115	38.3577	62.6399	32.285	49.362	24.3864	49.0732	45.8299	54.7459	43.6177	39.1402	36.228
672	ENSMUSG00000004100	Ppan	3.51802	3.14385	4.65571	6.99529	6.10648	4.71693	4.28325	8.94993	7.17129	5.11374	5.58402	5.40323	12.8529	10.4544	13.6095	5.03777	5.92275	12.5287	12.3443	11.6661	4.21926	3.85667	4.52868	8.38922	22.6197	14.4661	16.8436	12.3187	23.7111	9.25972	24.9751	23.2815	23.2678	19.8489	13.8085	18.3888
673	ENSMUSG00000004105	Angptl2	2.12354	1.57982	1.58037	2.01859	2.43222	2.67007	1.28185	1.54079	2.32683	2.6347	2.21059	2.37638	0.158854	0.54967	0.922599	0.33768	0.738849	0.277387	1.25835	0.27728	0.831543	1.69252	1.28255	1.36018	1.14746	0.385332	0.344917	1.66237	0.835542	0.235846	0.253106	3.31677	1.73202	0.231867	0.375116	0.268546
674	ENSMUSG00000004110	Cacna1e	2.20777	1.77985	1.8928	2.34199	1.50388	1.67966	1.40383	1.31698	2.0632	2.18328	2.33551	1.7264	1.01138	0.83412	1.16203	1.06701	1.10163	0.912599	0.994376	0.992764	1.14813	2.23476	1.49033	1.10171	1.23025	1.05073	1.04248	1.5224	0.796533	0.431687	0.694407	1.58344	1.21809	1.01622	0.336971	1.06501
675	ENSMUSG00000004113	Cacna1b	0.848921	0.625955	0.612833	0.847404	1.07031	0.427228	0.461507	1.53961	2.21004	1.60698	0.805094	1.04222	2.17536	1.7457	2.12995	1.07784	0.942419	1.39804	2.58471	1.20247	1.23962	1.13424	0.997829	0.899564	3.32037	2.69966	4.77983	0.757666	1.71346	1.99578	3.77929	1.82405	2.97886	2.39153	1.83611	1.50789
676	ENSMUSG00000004127	Trmt10a	2.06968	2.42084	2.20846	3.24957	3.11715	2.5777	2.11577	3.01856	2.25471	2.687	3.73073	3.05133	3.31708	2.17414	4.08199	2.42971	1.82946	2.19418	3.20147	2.53442	1.76421	1.89808	2.06129	1.93286	6.04947	3.20649	6.29428	3.58799	4.44375	3.83554	4.38834	4.29716	4.10558	4.06597	3.05232	3.52702
677	ENSMUSG00000004151	Etv1	1.49759	1.49301	1.24372	1.38734	1.37452	1.89543	1.00734	1.55595	0.973055	1.3279	1.62215	1.5006	2.40096	1.72239	1.48658	1.34268	1.5772	0.882095	1.39792	1.17156	1.16733	2.06264	1.54845	1.29728	2.68094	2.65742	2.57126	2.97577	1.82851	2.07613	2.8202	2.76079	2.26585	2.14111	2.09163	2.26712
678	ENSMUSG00000004187	Kifc2	19.7867	12.4021	22.9037	13.8479	16.7251	12.8592	16.1382	16.4135	16.8079	15.3439	14.1446	16.307	14.5802	13.5249	16.4957	14.7654	10.5436	15.3709	16.7197	15.4506	17.0076	18.7797	14.042	17.4019	28.0184	24.1163	21.9566	23.2402	15.2642	13.5161	19.4512	23.1331	20.8094	17.7528	24.0187	22.2191
679	ENSMUSG00000004207	Psap	491.354	437.478	478.374	597.084	504.345	522.877	393.701	421.309	572.709	580.474	561.623	648.67	381.951	344.255	408.362	290.889	381.576	382.463	370.898	347.293	354.253	469.648	389.34	413.801	619.241	438.166	487.827	516.95	571.095	445.02	485.743	533.954	516.802	484.478	482.076	373.913
680	ENSMUSG00000004221	Ikbkg	38.2509	25.8492	40.6512	26.9717	39.3743	23.3822	33.6311	29.2363	39.0351	38.3759	35.1956	35.6734	29.9912	26.6426	29.6139	23.9165	31.1625	31.8609	35.3416	28.7069	26.6917	32.3827	28.4957	28.7334	26.7466	31.8211	36.0082	23.1933	30.3983	25.3112	36.3875	29.3011	27.9405	35.375	38.7173	28.3743
681	ENSMUSG00000004231	Pax2	0.044724	0	0	0.0077036	0	0	0	0	0	0.0100623	0	0	0	0	0	0	0.00789423	0	0	0	0.0118191	0.00617848	0	0.0057382	0	0	0	0	0	0.0289168	0.013453	0.0121434	0	0	0	0.0184908
682	ENSMUSG00000004233	Wars2	5.60654	3.87804	4.14107	5.62736	5.90972	3.68223	4.444	5.13672	6.06276	6.44796	5.27329	4.60618	7.09782	6.03444	7.405	4.93058	4.39003	5.20071	5.96482	4.80801	4.36979	4.80531	5.10322	4.78415	8.5437	5.87691	8.50111	7.54733	7.52668	6.95625	6.98903	6.07523	6.84715	6.1111	6.24289	5.66264
683	ENSMUSG00000004263	Atn1	73.9293	55.5442	76.571	62.7357	69.5068	56.9074	61.5618	75.9487	74.7977	76.3781	71.6096	71.9287	108.081	93.304	103.594	94.0485	97.7887	106.836	101.022	94.8324	79.2327	80.7093	75.854	89.695	140.716	182.924	160.949	130.631	105.238	108.923	156.664	158.538	133.401	130.412	142.986	129.218
684	ENSMUSG00000004264	Phb2	78.1289	82.1598	89.199	103.521	99.7222	98.4326	93.635	120.773	70.4207	65.8628	66.8137	67.0665	141.826	137.771	154.915	104.539	116.489	149.333	145.728	136.677	88.7576	102.3	110.823	101.56	170.377	138.953	146.765	150.566	195.868	154.71	161.856	162.145	166.721	167.444	158.053	129.983
685	ENSMUSG00000004266	Ptpn6	47.3731	42.0987	35.8545	70.967	39.837	38.4588	32.2817	40.6304	46.0378	49.9636	36.6557	50.9264	22.1564	29.6619	38.4816	25.797	42.5332	27.5853	29.3243	27.2406	39.2936	33.7858	31.84	35.4953	52.0401	26.3586	49.0662	28.6275	33.6194	23.1574	29.6232	44.5471	54.9313	44.5558	37.1869	39.701
686	ENSMUSG00000004267	Eno2	0.332452	0.36272	0.458467	0.68029	1.06071	0.681176	0.419185	0.605825	1.0361	0.964863	0.996263	0.604037	0.223578	0.465698	0.484536	0.313609	0.512091	0.195679	0.782019	0.217394	0.380015	0.528771	0.315165	0.515396	0.447591	0.251942	0.621671	0.845968	0.872174	0.162399	0.249732	0.934986	0.745698	0.19911	0.267345	0.672821
687	ENSMUSG00000004268	Emg1	18.3206	18.3572	23.0662	25.6637	24.9973	23.0709	20.7874	28.7384	24.0659	23.1457	25.7306	22.6708	39.0076	31.1958	39.6549	27.0589	26.6994	33.0059	33.3301	32.4844	21.355	21.3703	25.6494	25.0697	46.225	32.6436	40.1543	37.2492	55.3784	39.3296	42.4651	44.4501	47.4635	43.6788	39.7859	39.8097
688	ENSMUSG00000004270	Lpcat3	230.157	284.151	222.722	262.919	230.779	254.984	234.17	269.495	303.147	316.753	318.052	316.867	315.263	314.616	304.361	283.454	317.932	311.195	315.461	297.461	302.12	304.366	288.495	289.739	251.532	410.979	280.258	345.619	242.794	371.44	315.137	332.658	273.611	276.799	294.755	263.37
689	ENSMUSG00000004285	Atp6v1f	32.337	34.7985	29.6731	31.5593	35.4053	32.0001	32.4362	30.2922	35.9888	35.6641	32.4749	35.644	35.3588	36.7812	33.2589	30.6922	36.1291	40.3276	36.2991	36.9023	31.8236	33.5447	30.5841	32.9304	43.6358	39.4989	40.736	42.7635	56.1806	43.7939	43.6713	43.1285	43.3112	44.0231	40.73	36.6131
690	ENSMUSG00000004296	Il12b	0.129134	0.118823	0.0606034	0.154891	0.119107	0.209593	0.0620377	0.209559	0.0921547	0.0821756	0.050504	0.125679	0.0674898	0.0567074	0.0147391	0.0600962	0.165293	0.132422	0.0625448	0.0800361	0.0717503	0.149243	0.0454518	0.0551645	0.0641588	0.0346623	0.0484446	0.0579613	0.0283354	0.083749	0.0194426	0	0.0699142	0.0589534	0.0271928	0.0717613
691	ENSMUSG00000004317	Clcn5	74.5597	58.7785	81.4979	63.5141	87.3343	66.0255	78.8674	81.3165	83.5303	79.8084	91.9728	75.6967	85.9817	57.8136	65.7961	66.0579	75.3431	60.0289	71.1374	63.5834	91.5452	83.9187	97.1367	70.3854	42.096	49.1288	50.3371	47.8009	40.5257	49.1636	46.5732	46.95	43.8619	58.9176	56.72	65.605
692	ENSMUSG00000004319	Clcn3	186.849	127.47	185.538	138.807	192.372	136.065	194.22	164.809	163.052	166.774	170.178	169.122	113.688	106.249	117.284	117.285	113.94	86.4607	105.438	99.3311	123.632	121.434	133.986	102.256	104.384	111.996	124.63	116.87	99.1238	107.224	102.363	106.358	111.702	111.245	112.262	129.254
693	ENSMUSG00000004328	Hif3a	0.452324	1.1254	0.316699	0.599016	0.212766	0.689063	0.980156	1.31403	0.42611	0.430273	0.508658	0.412935	0.666467	0.492018	1.01623	0.780524	1.5561	0.60665	0.777613	0.866943	0.3598	0.453294	0.491969	0.524364	1.46752	3.43059	3.05652	0.838163	1.4506	0.781747	2.20654	1.47414	1.96347	1.83838	1.30408	1.07149
694	ENSMUSG00000004341	Gpx6	0	0	0	0	0	0	0	0	0	0.00458073	0	0	0.0266887	0	0.00700795	0	0.0588259	0.0398888	0.0238323	0	0.0158467	0.00569172	0.0217721	0	0	0.00826947	0	0	0	0.00885541	0	0.0111701	0	0	0	0
695	ENSMUSG00000004344	Gpx5	0.0107485	0	0.00864615	0	0	0	0.00885975	0	0	0.00482566	0	0	0.044926	0.0251622	0	0.0429399	0.00754561	0.0661133	0	0.0924039	0.00552282	0.00596962	0	0	0.0213543	0	0.0121083	0.0193488	0	0.027892	0.00647534	0	0.0087386	0.0391863	0.027175	0
696	ENSMUSG00000004347	Pde1c	0.681882	0.528926	0.585574	0.795804	0.543871	0.531667	0.784981	0.579483	0.967258	0.849924	1.38047	0.78639	0.245781	0.232678	0.450173	0.315984	0.525444	0.430455	0.245313	0.210443	0.33301	0.451849	1.10458	0.463464	0.639429	0.704964	0.505611	0.459494	0.526778	0.162194	0.363568	0.566711	0.683558	0.415949	0.411974	0.416118
697	ENSMUSG00000004356	Utp20	2.79535	2.36078	1.99248	4.7648	3.43921	4.32464	3.10414	6.12125	4.47765	4.51133	4.70608	5.07083	9.60438	7.4563	11.1902	5.70541	5.59081	6.23667	8.34032	5.06533	3.23721	3.23121	6.22506	5.13646	15.3225	12.7073	17.0952	9.40373	19.9191	11.0056	14.0826	13.7323	15.4934	10.6058	11.0834	11.7899
698	ENSMUSG00000004359	Spic	0.218827	0.20321	0.313661	0.275007	0.222668	0.21364	0.253206	0.129231	0.330226	0.359762	0.439439	0.330004	0.170427	0.22676	0.198818	0.231721	0.407456	0.239343	0.193792	0.150334	0.449847	0.254774	0.134143	0.205014	0.345279	0.14119	0.307419	0.297246	0.0575985	0.157269	0.0907753	0.134396	0.34714	0.182621	0.126641	0.265372
699	ENSMUSG00000004360	9330159F19Rik	0.576513	0.565955	0.322379	0.372758	0.365363	0.713373	0.677696	0.6433	0.382619	0.380273	0.300637	0.334007	0.640206	0.506876	0.480428	0.930801	0.488737	0.585912	0.290708	0.648174	0.575253	0.523063	0.703196	0.825933	0.858539	0.716162	0.805171	1.1962	0.647633	0.731638	0.8362	0.795647	0.938027	0.614186	0.901384	0.851304
700	ENSMUSG00000004364	Cul3	81.8112	93.2143	89.9142	79.3313	85.0857	81.6131	83.4034	101.725	79.7232	81.6359	83.089	81.6198	92.6708	88.2204	94.1883	102.493	89.4394	64.6244	88.5226	84.4766	96.2135	84.3564	90.4078	83.0113	105.636	104.375	98.6898	107.993	85.6175	98.8209	84.0244	87.3602	104.502	101.18	98.2272	99.5784
701	ENSMUSG00000004366	Sst	48.7071	38.97	35.294	42.7935	36.2992	32.1332	31.4162	24.641	26.3493	25.1774	27.6739	27.102	31.0109	32.5372	27.8877	28.3816	30.1374	37.1771	38.6806	34.4074	25.9031	31.4347	31.9022	35.1203	23.7322	21.8356	20.2266	27.4399	17.3076	23.0655	23.3629	23.6136	21.3622	20.456	28.0229	20.7056
702	ENSMUSG00000004371	Il11	0.953722	0.733519	1.02497	1.23302	0.794388	1.17158	1.04482	1.06926	1.70586	1.85956	1.95777	2.46568	1.17752	1.20995	0.878929	1.39512	0.89737	0.98308	1.0328	1.26799	1.25732	1.12955	1.28714	1.17493	1.35484	0.892367	0.8195	1.42696	1.48942	1.00554	0.821757	0.965114	1.15666	1.06752	0.952855	1.28309
703	ENSMUSG00000004383	Large1	12.5989	9.56327	12.2176	10.5515	10.7601	8.50697	8.41504	6.9342	17.8707	16.6694	14.0128	15.8551	8.16276	6.67229	6.71901	8.6218	7.64316	6.09342	7.27655	6.23353	12.0919	11.8605	8.79848	10.4609	12.7908	13.5324	18.9837	14.3389	13.6758	11.6284	15.1281	11.5592	18.0857	15.1981	17.3347	18.1125
704	ENSMUSG00000004393	Ddx56	11.3338	9.58147	12.4492	15.1869	14.9676	11.5515	12.2838	12.6649	11.6207	10.021	11.1397	10.1811	17.9306	17.3232	20.7499	11.9568	15.0226	18.9907	20.2545	15.1311	10.9171	13.0776	13.2291	13.2369	22.9656	21.047	19.9873	18.6194	25.6409	16.7948	24.3988	25.6767	24.6088	23.1523	21.3338	18.5125
705	ENSMUSG00000004394	Tmed4	247.396	253.649	235.383	231.916	239.242	224.397	241.649	201.495	188.56	178.553	188.683	182.87	170.458	203.453	204.209	177.121	182.607	205.323	241.407	197.152	199.371	227.258	205.587	221.528	92.3213	119.335	83.6931	98.9794	91.2879	114.616	100.46	113.2	86.9828	90.3175	101.485	84.926
706	ENSMUSG00000004415	Col26a1	0.833646	0.406725	1.03553	0.845817	1.32906	0.80787	1.1037	1.36784	0.623606	0.946504	0.90531	1.04399	1.28296	0.90484	1.08583	1.19525	0.694525	0.90791	1.11247	1.07133	1.1591	1.06412	0.939961	1.14279	1.59978	1.20949	1.11685	1.5717	1.12968	0.866031	1.51265	1.05247	1.08795	1.50625	0.671791	1.50657
707	ENSMUSG00000004446	Bid	10.2378	11.4763	9.04611	12.3152	9.80482	7.58442	8.74038	9.29622	10.6294	9.21688	10.05	9.49484	22.2165	20.5715	19.8631	23.4635	22.5899	18.2813	16.8839	20.8182	20.5231	17.2062	14.5865	16.9059	34.3605	29.7354	38.8193	39.52	41.0039	25.6462	38.1636	27.6358	33.7096	35.8551	32.9089	30.4159
708	ENSMUSG00000004451	Ralb	37.3159	42.9938	36.9485	46.9895	41.8525	49.3183	39.239	51.2621	50.2072	54.0962	57.7317	57.2533	56.8351	49.982	54.74	55.7239	57.9189	56.1636	46.0355	53.4721	49.2049	54.0452	56.4512	52.786	75.8423	66.4028	69.217	76.9435	73.2622	69.0037	67.9438	69.6408	68.8971	68.2137	74.3735	67.8573
709	ENSMUSG00000004455	Ppp1cc	137.775	111.147	132.708	154.474	127.625	132.265	136.79	125.535	111.36	116.343	123.589	120.666	152.911	145.433	154.805	139.889	132.657	144.132	151.959	148.971	112.335	124.171	148.023	117.92	160.325	136.246	148.922	150.584	158.335	143.503	167.809	167.014	159.743	154	157.811	128.931
710	ENSMUSG00000004460	Dnajb11	73.8179	67.1811	76.0473	84.2553	79.6394	85.5863	84.1724	97.9033	76.98	81.4732	80.0122	82.8517	89.1078	77.724	92.732	91.3345	80.7922	88.059	72.3934	82.5874	69.1411	77.6445	90.4005	77.0909	98.6978	87.4927	93.2505	101.474	99.7204	111.752	94.264	105.91	111.086	121.135	115.127	113.848
711	ENSMUSG00000004462	Tbccd1	7.88371	11.639	7.78117	12.6244	8.61766	12.4071	8.03561	10.0399	6.2413	5.69665	5.53497	5.29872	13.5588	13.7464	13.1238	11.2378	13.0412	14.4452	12.8701	14.6566	13.7616	12.5551	13.6936	11.2538	14.9491	12.3862	13.2626	11.7764	13.8888	10.4752	12.4324	12.3272	13.7618	10.1532	14.077	10.6265
712	ENSMUSG00000004473	Clec11a	0.247931	0.175495	0.147501	0.326678	0.198417	0.186763	0.264731	0.121383	0.200573	0.155202	0.215395	0.154868	0.315412	0.220932	0.213787	0.308131	0.235877	0.245434	0.38731	0.251452	0.159065	0.113202	0.248464	0.127232	0.707672	0.406169	0.350782	0.335112	0.519226	0.418242	0.460465	0.526929	0.90729	0.383675	0.571084	0.338854
713	ENSMUSG00000004500	Zfp324	4.33743	3.45103	4.35201	3.60012	5.22691	3.3065	3.11907	3.34439	4.1092	3.18801	3.28178	3.75095	4.70433	4.05181	4.69785	3.58364	4.59063	3.2119	4.64483	3.16111	2.61646	3.20408	3.99453	3.29197	6.87992	5.57378	6.53759	5.75081	5.84291	4.31125	5.18781	6.35417	5.62631	6.809	6.2873	4.72194
714	ENSMUSG00000004508	Gab2	14.6193	18.6943	14.0511	18.7484	16.9157	16.3909	13.8355	17.048	19.3262	20.3667	16.4518	18.9866	32.7089	30.2393	34.3457	31.7404	31.0691	27.0248	31.4013	30.6861	28.8042	26.3608	24.0583	25.7752	25.987	34.297	31.7069	28.7272	20.2684	27.9165	32.2785	30.2727	29.2817	26.443	28.9408	25.5592
715	ENSMUSG00000004530	Coro1c	192.052	191.853	171.975	176.645	207.106	186.776	205.419	215.694	232.141	225.169	218.431	225.719	272.333	245.57	244.726	240.826	276.545	267.393	246.779	261.785	214.321	212.137	214.583	213.267	289.065	355.367	315.789	294.785	313.274	313.044	342.347	325.646	286.897	328.2	308.275	280.473
716	ENSMUSG00000004535	Tax1bp1	427.538	408.024	415.065	411.807	406.135	404.259	397.336	399.936	494.142	510.703	481.539	503.523	336.914	346.746	329.874	407.848	336.888	297.454	339.614	346.814	369.726	378.085	389.365	349.979	292.707	303.509	323.606	317.096	309.959	318.298	318.837	293.991	326.128	302.776	318.526	331.945
717	ENSMUSG00000004540	Psg17	0.0107847	0	0	0.00739873	0.00993704	0	0	0.0331356	0.0410743	0.00969383	0.0144314	0.0147987	0.0112697	0.0189405	0.0812071	0.0429557	0.0227726	0	0.0250498	0.00615933	0	0.00597584	0	0.0110608	0	0.00867241	0	0	0.037837	0	0.00649299	0	0.0349954	0.0196716	0	0
718	ENSMUSG00000004542	Psg19	0.159225	0.106179	0.090936	0.110338	0.10333	0.0854802	0.130214	0.128267	0.115852	0.153708	0.158433	0.109669	0.092637	0.059504	0.0846485	0.116132	0.0574611	0.104891	0.0521699	0.074937	0.0639678	0.0915051	0.155961	0.145795	0.100138	0.096795	0.0771058	0	0.0300518	0.0397658	0.0340827	0.0490942	0.101151	0.0526225	0.0485209	0.067513
719	ENSMUSG00000004552	Ctse	189.443	1.72636	311.615	1.72296	150.043	2.43351	136.706	6.79956	1034.06	1256.5	1386.01	1365.38	0.829684	0.851234	0.924952	1.16288	1.07029	0.883822	1.12437	0.686811	3.00886	2.39612	1.18771	1.4141	1.03814	0.583761	1.01085	0.51895	0.608898	0.574222	0.541812	0.63912	0.873737	0.662076	0.811236	1.93954
720	ENSMUSG00000004558	Ndrg2	43.9486	26.5685	38.8185	24.4307	32.8305	24.6504	35.9502	24.877	12.8785	12.7353	11.6959	13.7137	11.6143	13.5506	15.608	8.96896	9.72915	10.9358	16.1082	11.4995	13.2759	17.1227	15.7945	12.2764	21.8559	19.5411	19.3902	16.4848	25.919	16.3611	22.7669	19.6275	19.6713	18.1369	17.3806	16.3058
721	ENSMUSG00000004561	Mettl17	9.88056	9.71531	10.9068	12.9346	9.49711	9.49384	8.68883	9.67817	9.12946	7.90518	8.39612	10.1155	14.249	13.308	18.2688	11.338	10.562	12.2411	14.2021	11.9918	10.0354	10.3667	10.7801	10.9028	18.2734	18.2026	20.6653	13.8492	16.1216	10.7754	15.4337	14.2005	18.1647	15.3417	14.8085	15.487
722	ENSMUSG00000004562	Arhgef40	6.5775	6.05547	7.25194	7.63842	5.80362	6.04856	9.35422	7.12163	8.4556	8.96881	10.9118	7.7648	7.57754	6.94954	6.67893	10.3564	6.80694	7.51145	6.21419	7.97335	7.99585	9.11758	8.10358	7.30393	14.5693	11.6877	9.97866	16.2666	9.59267	9.14374	10.2743	10.445	11.8414	9.33728	10.14	12.5704
723	ENSMUSG00000004565	Pnpla6	102.596	87.8697	92.7553	106.869	101.069	108.501	104.928	114.76	80.3335	79.4767	81.3814	72.8667	104.493	100.869	113.636	113.918	100.798	123.634	113.923	104.826	126.226	133.489	127.986	121.529	132.653	147.357	139.847	145.186	100.988	96.7209	124.857	115.897	123.3	122.509	131.549	131.884
724	ENSMUSG00000004567	Mcoln1	90.4944	52.0271	72.8141	55.1454	74.4444	53.361	78.9625	59.1049	53.1941	48.2255	54.7064	53.6954	45.9955	42.9736	46.6635	42.1608	49.8049	45.1642	43.3565	35.9281	45.6271	56.7142	44.7409	48.3384	76.9145	68.4812	75.1854	64.0512	48.8368	41.8451	63.2666	54.6815	59.1339	58.046	66.7859	61.068
725	ENSMUSG00000004568	Arhgef18	56.2429	44.9924	52.7138	60.4897	59.3829	52.5674	54.4727	55.2139	47.215	50.4641	49.6948	52.0375	55.0054	50.2824	60.2929	50.0474	57.6541	61.3998	64.5567	53.5962	48.9601	53.9151	47.5986	54.2002	60.6683	54.8251	65.6228	49.7204	46.7734	41.4902	60.3635	61.1262	57.2092	60.9527	55.5089	53.9442
726	ENSMUSG00000004591	Pkn2	72.9905	83.4293	78.9492	91.3842	92.2623	87.4517	80.3186	88.2354	93.54	86.556	84.7716	82.4721	121.404	108.456	107.786	115.195	128.29	93.805	115.814	101.34	135.566	120.932	127.024	107.454	98.5252	115.522	141.271	110.771	95.3449	105.927	126.417	91.9052	122.583	127.582	119.735	137.672
727	ENSMUSG00000004609	Cd33	7.00354	8.0626	7.54135	7.65677	8.89797	6.85567	4.67863	8.52301	9.1396	8.72838	12.5582	8.02978	0.787706	2.84906	3.96707	0.955971	3.39543	0.815876	3.20092	1.74427	3.528	5.05332	8.12345	4.71083	1.80188	0.854915	1.4866	0.673982	0.471681	0.492648	0.776771	1.16979	2.12271	1.07796	0.698748	1.08284
728	ENSMUSG00000004610	Etfb	74.9282	70.296	74.4325	79.0746	96.5279	92.5158	98.7075	88.3636	61.8685	62.3828	74.3513	70.2359	78.2294	87.3997	85.9342	76.6815	79.9612	106.08	102.015	102.12	82.3211	90.1458	96.9811	90.9679	76.5548	80.4583	72.7609	93.3572	112.385	111.581	100.431	100.875	82.3309	89.9284	100.347	76.5039
729	ENSMUSG00000004612	Nkg7	8.65484	7.08391	5.18854	9.13581	5.48357	5.30048	6.8643	5.41989	5.59126	4.99278	5.56976	6.50778	2.68871	1.58409	1.85474	4.63872	1.77658	2.07394	4.06026	3.29524	2.79319	2.79249	2.06358	2.55051	2.16874	0.773391	0.771568	2.01169	0.738508	1.61613	1.55091	2.52581	1.08982	0.871905	0.988029	0.958005
730	ENSMUSG00000004626	Stxbp2	180.517	149.923	166.489	160.241	179.284	171.969	176.369	170.804	172.42	165.006	171.752	178.393	174.098	171.422	175.249	169.918	169.412	197.826	196.557	190.481	180.527	186.614	167.288	180.679	195.182	202.288	182.608	202.715	170.22	144.679	202.876	182.56	183.37	171.655	178.274	187.322
731	ENSMUSG00000004630	Pcp2	0.344478	0.274471	0.323395	0.182214	0.151943	0.124995	0.201157	0.206525	0.317666	0.321945	0.205559	0.292815	0.249196	0.167862	0.361537	0.265533	0.109808	0.157197	0.188614	0.308986	0.170734	0.205808	0.284879	0.227996	0.549989	0.26176	0.309076	0.21285	0.185456	0.05143	0.16465	0.0890303	0.0898619	0.0626355	0.162808	0.127118
732	ENSMUSG00000004631	Sgce	0.990026	1.77125	0.926924	1.48823	1.33935	1.7682	0.920842	0.968659	1.80543	1.70556	1.65446	1.7295	0.100168	0.575537	0.7772	0.153065	0.703263	0.143895	0.72693	0.295116	0.635861	1.49916	0.981242	1.35989	0.658478	0.143456	0.0891046	0.740055	0.450982	0.125857	0.0596682	0.951058	0.731891	0.186221	0.193665	0.259088
733	ENSMUSG00000004633	Chn2	60.915	51.3895	58.9995	50.315	57.3341	51.5002	54.6419	47.9988	71.2089	68.1313	61.845	66.18	39.6313	42.0461	46.7216	41.9493	43.4546	41.4689	41.0333	41.9858	55.0385	54.1847	53.7029	51.8054	39.8065	43.9149	38.953	39.3932	37.617	44.9313	41.3746	38.3212	42.5593	47.3544	42.8315	44.5428
734	ENSMUSG00000004637	Wwox	6.93339	6.32024	5.75709	6.07541	6.86296	5.92163	6.28434	5.92304	7.52459	7.54144	8.37927	8.59727	6.54686	7.32901	6.64037	6.97732	6.70385	7.37172	6.80096	7.42046	8.19356	7.19407	7.07053	7.88954	8.41246	8.12214	7.06741	6.9438	7.68624	7.04347	7.72359	7.18875	7.50927	6.30904	7.46909	5.51288
735	ENSMUSG00000004642	Slbp	22.1137	24.4656	22.531	32.1489	25.535	25.1849	21.8883	27.6173	24.7201	26.0409	25.1057	22.6466	32.8937	28.6579	32.1916	30.2461	27.1302	28.9612	29.6221	27.6613	26.1358	27.0124	29.3203	25.6728	38.2958	31.2622	32.2797	32.2711	35.5628	32.0365	36.8387	35.5518	39.9069	35.9804	33.8966	34.41
736	ENSMUSG00000004651	Tyr	0.173429	0.0639061	0.0624084	0.115545	0.0852078	0.115904	0.171122	0.221883	0.147375	0.169747	0.13283	0.143851	0.174294	0.24296	0.104639	0.122661	0.0264389	0.0881878	0.0444135	0.196073	0.161552	0.24819	0.0765613	0.15118	0.109524	0.159198	0.172301	0.106328	0.0638338	0.310178	0.0884702	0.115033	0.0739951	0.160607	0.0746504	0.203563
737	ENSMUSG00000004654	Ghrhr	0.0213173	0.0123782	0.0194005	0.0246953	0.0411697	0.0335009	0	0	0.00572561	0	0	0.00830549	0.166559	0.0502656	0.0885462	0.0192962	0.0519423	0.189407	0.140429	0.108612	0.0283258	0.0247723	0.0616934	0.126111	0.102594	0.218235	0.311343	0.025334	0.2025	0.110294	0.331001	0.171131	0.315412	0.105762	0.156578	0.184542
738	ENSMUSG00000004655	Aqp1	8.38295	154.373	10.5798	141.876	12.3903	102.216	8.63624	40.0671	8.81553	7.55538	9.06264	7.44451	450.47	335.523	206.86	467.701	311.441	509.719	294.163	556.141	278.12	245.343	357.17	402.681	115.684	251.491	128.377	147.885	92.5491	244.007	169.422	320.408	126.293	96.8014	164.034	108.418
739	ENSMUSG00000004661	Arid3b	11.4273	9.29698	10.0092	12.7766	12.2934	10.3937	9.15918	10.9048	10.1954	11.1216	10.9688	11.3843	13.3807	11.3776	11.3871	11.379	14.466	12.5598	11.7287	12.7216	9.75763	11.8142	10.0259	11.7148	17.8046	15.348	16.1388	15.6367	12.289	11.2959	16.1396	17.6151	15.1458	16.7176	13.9579	17.0716
740	ENSMUSG00000004665	Cnn2	17.5745	16.9883	13.833	31.4668	19.1853	17.7741	14.8749	17.446	31.1717	34.1707	26.1931	35.3097	7.51549	6.99879	9.85376	8.84253	16.206	6.63348	10.6148	9.26523	9.73699	12.5855	9.80979	14.3049	28.3687	5.61924	19.4604	9.8912	11.3825	7.45259	9.84116	22.0644	24.694	13.5724	6.92363	15.4289
741	ENSMUSG00000004667	Polr2e	15.8095	18.8131	17.4504	20.3947	18.708	20.4828	17.8784	21.242	14.5731	13.5549	14.2383	14.198	30.7967	26.6873	29.7561	19.749	23.6309	32.132	32.5224	29.3985	16.2199	20.5234	19.1969	22.1374	41.7477	33.2876	33.9319	33.4549	50.478	32.4807	42.0973	40.1566	37.1839	37.8887	35.2216	26.9751
742	ENSMUSG00000004668	Abca13	0.343713	0.0448853	0.0869509	0.182956	0.123671	0.0334328	0.0815537	0.114006	0.11528	0.199254	0.182137	0.0787391	0.113316	0.0587376	0.158718	0.101812	0.147985	0.134193	0.00890664	0.0261496	0.126399	0.162039	0.0680578	0.0532625	0.0768028	0.0905142	0.0710028	0.0947459	0.0269428	0.272442	0.00463401	0.00834669	0.122493	0.0634194	0.106531	0.123327
743	ENSMUSG00000004677	Myo9b	46.7274	41.0312	44.8788	60.1897	47.3863	50.1301	43.4384	52.5768	64.8497	66.8032	62.4692	61.1771	49.1129	45.0907	61.3283	44.9785	39.8559	49.4686	52.7565	42.0321	48.5113	56.7447	46.2758	53.2372	69.5966	59.6074	79.981	57.813	49.4179	32.1739	62.6363	53.6998	64.2163	64.0472	55.3743	58.5154
744	ENSMUSG00000004698	Hdac9	1.54722	1.41829	1.15463	2.45137	1.45511	1.47842	1.1032	1.58778	1.79572	2.02879	2.01589	1.52313	0.26762	0.562171	0.780909	0.32656	1.3936	0.235465	0.93143	0.311615	0.641207	1.11097	0.598859	0.974986	2.34756	0.39417	2.06048	0.731719	0.335657	0.0799115	0.238839	1.51692	2.3796	0.527731	0.182446	1.03218
745	ENSMUSG00000004707	Ly9	2.13019	2.16649	2.28725	6.01991	1.87175	2.02934	1.86666	1.9972	3.5042	3.02008	3.3109	3.54524	1.0131	0.853342	1.14221	1.05404	3.05313	0.650859	1.45615	0.901315	1.56882	1.29033	1.75462	1.80697	5.25653	0.618497	3.44993	0.552051	0.434913	0.413869	0.504846	2.53367	4.67161	1.17665	0.38051	2.03501
746	ENSMUSG00000004709	Cd244a	7.63779	8.23984	5.27218	10.2906	6.54288	8.35194	7.14582	7.12194	8.39994	8.19413	8.97744	8.19579	3.41465	2.61383	3.75547	3.18311	2.25451	2.22957	4.02408	3.39846	3.98841	4.6088	4.34318	4.48423	2.84383	1.99851	2.81269	2.16502	1.41859	1.53695	2.04861	2.86238	2.67294	1.67386	1.51332	2.08537
747	ENSMUSG00000004730	Adgre1	7.44862	10.0526	8.18201	10.8557	8.14238	11.13	5.14191	7.45178	11.0699	12.1867	10.6389	12.5455	1.22233	3.1975	4.69941	1.56588	3.06567	1.10797	4.28957	2.08737	5.82781	6.92797	6.02144	7.22934	1.97707	1.12303	1.35831	1.0949	0.815051	1.09993	1.28439	1.31752	1.43845	0.773849	1.00253	0.622441
748	ENSMUSG00000004748	Mtfp1	15.0766	17.4512	16.0334	22.69	16.9768	15.3217	13.647	16.6246	10.4555	9.31897	10.0735	10.6035	14.9555	18.31	21.5324	15.0103	13.8473	17.4316	20.693	16.7316	19.0188	21.1413	20.5375	18.9479	8.46195	9.96673	8.18572	10.4016	10.6141	8.63059	9.05359	9.90562	9.93229	8.6591	8.89924	8.32491
749	ENSMUSG00000004768	Rab23	2.9117	1.35009	2.93673	2.43428	2.91034	2.66789	1.62923	2.12347	2.80825	2.86285	4.11276	2.42622	3.27358	2.34725	3.5245	1.99266	2.09751	2.04971	2.27614	2.48735	2.48168	2.58964	1.45117	2.88765	5.13546	3.79117	4.75729	3.60977	4.46708	2.46019	4.72862	5.62091	4.63865	4.79457	5.54809	4.24618
750	ENSMUSG00000004771	Rab11a	75.5907	86.287	71.8073	88.6777	89.5735	92.9564	85.7736	102.365	118.693	123.136	111.613	125.732	97.4161	99.1538	80.0455	96.2328	118.275	103.391	83.969	93.427	82.2073	76.9958	77.0929	81.5108	124.767	102.332	107.578	108.127	142.5	126.684	125.484	99.8517	121.859	129.389	124.401	114.625
751	ENSMUSG00000004788	Eif2b2	22.8843	23.008	18.7669	27.5436	21.0457	24.1076	17.399	19.4248	28.4041	29.7447	22.302	28.2233	24.8479	26.5534	26.293	20.2182	25.1056	24.0919	26.8445	20.6652	19.7431	23.4543	19.3806	23.5016	30.3079	24.8379	25.7797	22.379	28.3452	22.9609	27.2806	27.2847	23.2688	22.3357	23.6707	22.7965
752	ENSMUSG00000004789	Dlst	487.964	464.872	438.606	530.637	520.628	545.808	491.842	546.195	369.131	354.807	388.105	383.033	397.523	461.25	482.968	447.773	466.188	486.268	502.014	478.85	494.586	568.217	550.913	499.074	368.823	403.698	349.886	399.418	348.24	407.883	383.498	411.928	382.872	397.649	411.294	409.642
753	ENSMUSG00000004791	Pgf	0.368593	0.456679	0.39461	0.827261	0.392508	0.985042	0.405549	0.580106	1.48585	1.69037	1.56194	2.07445	0.104202	0.253512	0.329846	0.0925142	0.196111	0.128399	0.303013	0.255958	0.504291	0.651701	0.52979	0.764991	0.322794	0.0423035	0.0651965	0.0695487	0.0847089	0.0500559	0.0755152	0.273508	0.172542	0.0758777	0.0975238	0.0322425
754	ENSMUSG00000004798	Ulk2	31.2785	29.7297	29.4631	31.7475	34.53	32.5354	28.4101	31.5931	18.0756	17.495	17.3729	17.4373	25.1344	26.4347	27.4565	24.4819	28.2004	24.2063	28.7987	27.0465	27.1025	30.9899	29.0087	29.2853	23.7998	22.9462	28.4513	22.4096	19.4824	20.0606	21.493	21.1803	23.2519	21.2339	22.6138	19.8171
755	ENSMUSG00000004814	Ccl24	0.776906	36.5192	0.819426	26.4252	1.18155	13.4073	1.36114	4.75454	50.8691	63.9002	46.0556	71.0271	1.93579	4.06398	9.3368	3.35791	2.72861	2.47987	4.91698	2.77681	9.98091	21.021	10.7752	13.5066	0.777051	0.639977	0.836412	0.698912	0.420186	0.333907	0.579791	0.34764	0.52264	0.571191	0.426624	0.76619
756	ENSMUSG00000004815	Dgkq	176.067	143.453	151.839	189.426	187.397	200.171	171.846	204.263	146.546	130.933	149.689	143.802	152.93	153.713	164.881	179.468	167.602	183.481	164.167	168.272	179.729	214.211	175.489	188.285	187.34	163.882	199.411	195.123	153.51	137.096	189.66	167.508	169.653	199.785	199.917	222.236
757	ENSMUSG00000004821	Tmed11	0.010843	0	2.3674	0	0	0.596087	0	0	0	0	0	0	0	0	0	0	0	0	0	0	0	0	0	0	0	0	0	0	0	0	0	0	0	0	0	0
758	ENSMUSG00000004837	Grap	1.72106	1.78817	1.69554	8.49409	2.97444	2.8294	2.93956	2.99138	4.0027	4.27057	3.78155	3.99591	1.00079	0.970563	1.19951	1.79192	5.43262	1.07983	1.38072	2.41509	1.85309	3.50954	1.1077	1.83682	8.33133	0.506298	5.84396	1.46661	1.075	1.41748	2.02625	4.84345	8.01262	2.10873	0.987418	4.87091
759	ENSMUSG00000004842	Pou1f1	0.317633	0.526186	0.387223	0.628728	0.304692	0.682838	0.536788	0.38241	0.524132	0.506308	0.391503	0.431448	1.35613	0.993539	0.703481	1.42869	0.776792	1.22639	0.591774	0.737758	1.03053	0.868874	1.01365	1.15928	6.8884	1.65159	3.51301	3.84361	1.73672	1.24239	1.12347	1.46575	2.24137	2.37725	2.97852	8.21858
760	ENSMUSG00000004843	Chmp2b	77.4357	131.507	90.5831	119.34	95.8625	113.919	91.3835	107.617	88.3625	88.3597	86.4903	90.4385	178.348	171.333	140.069	215.716	193.07	157.224	142.677	162.619	163.511	141.013	138.978	144.936	196.693	215.133	211.034	238.996	235.624	242.202	213.592	202.034	216.029	217.209	226.943	235.994
761	ENSMUSG00000004846	Plod3	15.5269	12.6937	18.3132	17.1211	17.2442	16.6318	15.7585	17.4695	23.6795	22.4231	21.4301	24.5618	18.0616	17.3263	23.5727	14.4939	18.9377	19.3493	25.7703	17.5019	15.8392	19.1891	19.0751	18.9485	17.189	18.0618	20.0257	17.1074	20.3518	13.849	19.0238	19.7462	19.1049	16.7449	17.9139	14.226
762	ENSMUSG00000004849	Ap1s1	65.2056	53.122	64.7373	75.392	86.3832	83.992	85.378	82.1741	98.0235	104.658	109.324	117.062	67.8472	65.9396	76.9649	58.9411	68.573	78.1386	79.6277	76.2936	63.1334	70.6501	70.5938	64.4142	76.2593	65.8255	66.5177	75.7388	100.195	84.8136	89.3191	83.1219	78.1971	80.5874	77.762	67.4963
763	ENSMUSG00000004864	Mapk13	147.334	192.805	136.428	226.016	166.247	234.752	187.111	202.409	197.741	204.16	181.653	211.711	265.019	279.419	280.503	247.609	241.436	331.006	280.763	300.461	245.992	280.042	253.639	277.545	256.856	243.026	240.368	259.095	282.064	249.151	283.609	274.308	251.01	245.789	249.185	220.393
764	ENSMUSG00000004865	Srpk1	91.1955	82.6749	96.4259	95.7952	93.7479	86.7355	84.6093	96.5203	88.8687	79.3073	88.4194	80.637	91.7372	87.5847	106.282	87.5122	87.4167	70.2473	83.3424	77.6131	101.794	100.809	104.828	91.8381	99.6867	86.4526	100.944	98.0513	81.2054	66.0018	85.7131	72.9704	93.8789	92.2329	82.1938	101.063
765	ENSMUSG00000004872	Pax3	0.112914	0.142845	0.189769	0.156877	0.123909	0.105437	0.0448307	0.068833	0.139632	0.128039	0.117893	0.0750248	0.138903	0.0814557	0.0862598	0.180771	0.105092	0.123596	0.115476	0.102134	0.118546	0.138184	0.142627	0.144786	0.26552	0.129392	0.126073	0.0689333	0.105736	0.163277	0.126194	0.239227	0.104219	0.158026	0.103582	0.172347
766	ENSMUSG00000004880	Lbr	12.1429	9.37749	12.6179	19.6201	16.0396	12.7317	13.0799	21.3961	18.286	15.783	17.7281	16.7643	36.8376	23.0847	37.7123	19.2135	17.9479	21.173	30.4525	23.1488	12.0419	11.1109	13.7868	13.1791	58.6632	40.1683	54.9607	39.7667	50.6639	31.9858	53.5242	51.828	51.5551	45.5089	39.859	41.1298
767	ENSMUSG00000004885	Crabp2	0.0313959	0.0121265	0.00840678	0.014072	0.00970033	0	0.0437977	0.0644559	0.0344935	0.00935245	0.0788549	0.0145757	0.0109339	0.0489361	0.0215973	0.0278782	0.0362974	0.0185314	0.110524	0.0426764	0.0377564	0.0470007	0.0680202	0.00534619	0	0.0421564	0.083243	0	0.0092512	0	0.0569092	0.0115137	0.00859499	0.0555707	0.00886197	0.0415579
768	ENSMUSG00000004891	Nes	3.23737	3.50434	4.17299	5.33157	5.88532	8.43191	3.57659	5.90486	7.43824	8.10919	7.86722	8.55287	0.233536	2.09178	2.69007	0.589149	1.53791	0.470057	2.90026	0.908214	2.90853	5.73782	3.51143	5.18694	0.803147	0.452455	0.202627	0.375378	0.506404	0.12827	0.503501	1.42463	1.06859	0.470626	0.264015	0.402942
769	ENSMUSG00000004892	Bcan	0.0495085	0.0236488	0.0445287	0.0117022	0.050391	0	0	0.0576076	0.0650689	0.080717	0.110078	0.0460588	0.0119918	0.042074	0.0386089	0.0754036	0	0.0427323	0.0428799	0.0324255	0.0317715	0.0132072	0	0.0273012	0.0705941	0	0.0264218	0.0319433	0.0677941	0.0447528	0.0314944	0.0126077	0.0630984	0.0691385	0.0084807	0.0379055
770	ENSMUSG00000004894	Hapln2	0	0.00400981	0.0055535	0	0	0	0	0	0	0	0.0491451	0	0	0	0	0	0	0	0	0	0	0	0	0	0	0.00781203	0	0	0.0208287	0.0205367	0	0.00752735	0	0.0303932	0.00409211	0
771	ENSMUSG00000004895	Prcc	32.7145	31.5589	34.5956	36.1721	33.8231	35.3019	31.7057	34.8717	32.3581	30.8857	33.2826	35.1858	44.2871	40.0483	41.2879	38.4434	38.8239	46.8784	43.0938	41.8127	39.0718	38.4674	37.8498	37.3276	46.2462	50.0085	43.853	45.8953	51.581	44.9145	48.8737	50.2572	47.2706	44.0518	47.7513	42.2462
772	ENSMUSG00000004896	Rrnad1	12.2172	9.68097	13.5159	14.3041	13.2088	12.4648	10.8293	12.9818	11.8139	10.5938	11.1678	11.8633	14.8794	12.3899	15.1457	12.683	12.2778	14.413	15.064	13.1305	11.621	13.5218	13.0088	15.8627	22.9612	16.7411	17.2477	16.0362	18.2107	11.0621	17.7246	17.8989	18.5897	17.0398	15.1415	18.8623
773	ENSMUSG00000004897	Hdgf	65.2191	72.4365	74.7454	90.1203	83.5908	83.3004	70.5308	90.5658	61.0265	59.4009	59.8492	59.2211	134.313	115.205	128.555	92.172	97.6011	119.095	119.293	114.325	72.4379	76.5382	87.9168	83.4366	161.837	149.486	157.26	146.86	198.65	149.936	174.255	160.488	173.818	159.375	151.853	138.16
774	ENSMUSG00000004902	Slc25a18	0.279754	0.150029	0.225077	0.235885	0.238033	0.163005	0.318633	0.143279	0.332705	0.377035	0.382152	0.369482	0.213625	0.327505	0.169459	0.137297	0.181577	0.387247	0.18757	0.153832	0.21499	0.292397	0.15897	0.204098	0.171079	0.259847	0.169496	0.192928	0.141636	0.158068	0.252702	0.293014	0.244605	0.264887	0.389664	0.376301
775	ENSMUSG00000004929	Thop1	4.13071	3.63722	6.17781	6.11106	8.08434	5.9866	6.12218	9.82766	9.0991	10.5977	8.27845	9.33759	14.9507	11.6178	15.6449	7.23743	9.77427	14.7337	15.6187	11.9289	5.77376	5.41356	5.5807	7.74726	20.3106	17.1369	19.3033	14.3343	28.9853	15.163	25.4438	19.5403	20.8713	23.0783	18.8504	15.6851
776	ENSMUSG00000004931	Apba3	42.8315	56.162	39.0405	52.0158	40.6604	54.111	39.5026	58.5455	43.0361	44.5509	48.7631	42.5867	53.1772	57.5458	60.5516	45.6842	56.2264	66.703	65.4958	60.8005	60.0038	65.2904	54.8777	70.6241	41.506	49.4456	40.2103	44.4371	45.0808	37.0552	46.6411	50.7281	43.0338	46.0116	44.8809	45.3283
777	ENSMUSG00000004933	Matk	11.0277	6.80229	8.6627	11.203	8.9401	11.1926	8.48724	9.53632	19.7822	21.6205	13.6558	20.2841	4.69533	5.11576	5.70646	4.40057	4.43373	4.85449	6.35722	4.68396	10.7546	10.1377	6.50408	8.09775	8.88936	4.61405	8.1611	6.11944	5.59189	3.73801	7.98824	6.72327	9.85814	8.27203	6.0857	7.62967
778	ENSMUSG00000004934	Pias4	27.4689	20.9523	23.9962	29.9335	24.0301	26.5751	24.3874	23.3145	28.6618	26.8323	25.8086	26.9198	37.4776	29.3414	32.2369	28.4365	31.8568	41.3497	33.1266	33.1092	25.999	30.4143	26.0921	27.8302	46.6879	44.2384	43.4172	41.9469	47.2925	36.3334	45.1209	43.4777	42.1047	39.4331	39.5143	39.3423
779	ENSMUSG00000004936	Map2k1	80.4412	105.838	78.4869	122.318	95.7654	114.13	86.765	107.553	103.966	106.565	106.225	113.304	117.696	119.817	117.616	122.838	135.273	121.92	110.14	126.981	128.266	126.179	117.578	117.833	111.096	110.851	127.921	118.391	133.182	129.914	114.388	122.511	117.368	119.366	128.422	127.08
780	ENSMUSG00000004937	Sgta	68.3679	79.0062	66.2174	81.7359	76.645	82.0321	66.6473	85.1956	74.9987	77.1527	76.2656	77.8829	92.6327	87.5235	95.1056	77.9275	91.0425	99.7131	91.6173	93.1252	82.4925	92.219	81.9536	89.2691	92.2154	94.1044	89.024	90.7699	98.6265	84.1828	96.1873	98.4825	88.0633	91.2348	94.8482	83.0324
781	ENSMUSG00000004939	Nmrk2	0.203372	0.21454	0.298716	0.287497	0.278697	0.293242	0.288773	0.374579	0.113876	0.161369	0.334553	0.27001	0.296323	0.184682	0.233501	0.475995	0.302103	0.256371	0.317343	0.404471	0.305236	0.328692	0.33382	0.265778	0.53444	0.208983	0.233517	0.693475	0.297867	0.356422	0.403416	0.230576	0.356903	0.351746	0.353761	0.224512
782	ENSMUSG00000004945	Tmem242	16.1641	15.464	16.8572	20.0217	19.8502	19.7485	18.1613	18.8336	17.6429	17.8232	17.352	19.0876	20.7293	19.7754	21.193	19.8154	19.7053	20.8475	19.581	20.7625	18.3791	20.764	20.8428	20.4804	23.9686	17.5844	18.7384	23.8594	27.5062	25.8716	22.2314	22.9039	25.4146	24.6487	24.0425	22.1221
783	ENSMUSG00000004947	Dtx2	6.49206	7.58646	6.47161	7.95902	7.13456	6.60736	6.06256	6.79662	6.34496	7.0876	6.92396	7.44144	9.45715	8.50747	8.69104	8.20454	9.16225	10.2829	9.01571	9.42462	7.64844	7.77824	6.64837	7.90521	12.0375	9.183	9.35971	9.29047	10.8077	8.33994	10.6108	9.83613	10.0165	9.70728	9.68195	8.10295
784	ENSMUSG00000004948	Zp3	0.0188428	0.0102249	0	0	0	0.0190468	0.0145899	0	0	0	0	0	0	0	0	0	0	0	0	0	0.0100601	0.00490848	0	0.00450992	0	0.00713188	0	0	0.0155048	0	0	0	0	0.0240654	0	0.0163226
785	ENSMUSG00000004951	Hspb1	1.4527	2.05076	3.0555	2.95459	2.98854	4.08923	1.34323	2.0153	4.26889	5.37848	3.95	5.12869	0.329787	1.2636	1.9601	0.577598	1.23137	0.736123	1.97883	0.719856	1.44174	3.71364	1.95323	2.77503	0.985502	1.1452	0.610039	3.67273	1.91558	1.34407	0.78204	3.82355	3.251	0.557602	0.520001	1.22889
786	ENSMUSG00000004952	Rasa4	14.0099	13.6646	13.7717	20.6471	14.6332	19.0001	11.651	21.5653	35.3455	35.7587	32.7274	37.6498	28.0037	22.3916	24.7151	23.5336	23.5957	32.188	23.5978	25.3109	20.134	24.6487	22.0256	23.4606	63.6548	43.025	54.5161	52.1263	61.8161	28.2759	53.5464	46.5802	64.8823	63.472	49.0598	51.8148
787	ENSMUSG00000004961	Syt5	3.17438	3.25164	1.87216	3.56173	3.27309	5.24657	3.31525	4.78618	3.28299	7.10002	6.93977	8.37923	5.26458	4.83951	5.71693	5.68455	5.87489	9.3438	7.97698	7.28953	5.96414	7.39546	10.4497	11.7116	8.03047	7.29709	6.20769	6.25758	4.64513	6.16869	6.63701	7.48566	4.48277	8.15584	10.4823	10.0473
788	ENSMUSG00000004980	Hnrnpa2b1	266.138	229.571	281.681	330.53	274.907	260.285	280.735	338.134	272.065	260.177	279.147	267.865	384.383	335.493	385.698	370.471	299.589	309.678	346.344	342.2	258.038	245.515	330.657	276.457	499.977	371.035	442.39	421.293	487.39	395.349	435.917	455.098	539.993	466.367	427.093	473.711
789	ENSMUSG00000004988	Fxyd4	0.0668274	0.048822	0.21925	0.0897461	0.19117	0.0481559	0.183021	0.0934867	0.289098	0.28548	0.2113	0.192379	0.118509	0.182193	0.11858	0.101289	0.0723368	0.120994	0.212934	0.10993	0.160903	0.0977235	0.10566	0.0850796	0.134412	0.108209	0.119808	0.142775	0.28983	0.053323	0.0709148	0.0422655	0.158387	0.0269197	0.114576	0.0920435
790	ENSMUSG00000004994	Ccdc130	9.05085	8.87943	11.5181	10.2087	8.15	7.72602	7.01592	7.35725	7.51686	7.86785	7.09238	7.23016	7.97072	8.52777	8.76771	9.1157	9.49911	8.71761	9.03678	9.93012	7.41563	9.14008	7.09602	9.14689	11.0792	8.29542	10.195	8.53267	8.49503	8.11894	9.30985	9.85091	8.96364	10.7828	9.78699	9.3652
791	ENSMUSG00000004996	Mri1	5.80632	5.48494	6.42392	7.90979	9.77349	7.49801	7.99902	8.85653	7.92437	6.3556	6.9921	6.64757	10.625	9.41648	10.9799	6.85628	9.85715	11.3635	11.6352	10.3695	5.98189	6.73877	6.36616	7.49349	16.9789	14.6671	15.3251	13.6926	21.9294	11.7051	18.3316	18.2929	15.7611	15.4178	13.5714	12.4428
792	ENSMUSG00000005034	Prkacb	15.8645	12.5608	10.2121	24.1576	11.0249	12.7976	10.8381	13.5728	14.1174	14.9357	13.7538	15.6109	9.45021	6.18873	8.04637	10.5153	10.2081	6.16074	8.91883	8.58976	8.55537	10.1808	9.53155	9.41969	11.9932	9.58602	10.3692	10.6107	6.86192	9.24912	8.22484	17.8274	12.503	6.7	7.87675	10.3672
793	ENSMUSG00000005043	Sgsh	9.91743	6.21697	8.89301	8.62584	8.7124	6.42258	6.50592	6.41042	8.10691	7.81156	6.86732	7.13972	10.0911	9.33866	11.5499	6.15832	8.78592	9.33771	10.1813	7.16795	5.76465	7.35769	7.11338	7.21337	19.138	13.7482	18.4444	13.1796	13.7295	9.80353	14.8018	13.2196	13.2572	14.4941	12.3717	10.6913
794	ENSMUSG00000005045	Chd5	2.66292	1.09163	1.43664	1.44532	1.46646	1.56219	4.72924	1.20283	2.56223	2.35239	2.58304	2.42084	1.29406	0.990466	1.24935	1.48022	3.16222	1.58673	2.39105	1.14822	2.9505	1.61974	1.60304	2.2333	2.1281	3.05963	2.82242	3.3941	2.03977	2.09728	2.89487	3.49357	2.64492	3.10032	2.90496	2.75189
795	ENSMUSG00000005054	Cstb	18.5498	21.1565	18.0324	18.6119	19.6576	19.5697	18.4956	21.5702	25.1385	27.0492	25.4243	26.4542	22.1344	23.7618	23.0308	23.6308	25.2375	22.0128	19.2152	21.6747	23.2082	21.6482	21.4294	21.4822	26.4465	21.2159	21.1227	25.9513	26.4616	25.9383	21.9126	20.721	26.1101	23.6093	25.0496	21.522
796	ENSMUSG00000005057	Sh2b2	1.11628	1.05207	1.28615	2.10752	1.11564	2.06679	0.647531	1.22179	3.17911	3.49108	2.44539	5.07162	0.513692	0.634403	0.786174	0.352916	0.756344	0.537801	0.658936	0.903526	1.23382	1.5159	1.34276	0.892396	2.3494	0.379523	1.08498	0.366471	0.366853	0.830204	0.400889	0.967731	1.2527	0.333062	0.248445	0.581331
797	ENSMUSG00000005069	Pex5	52.7256	42.5151	49.41	57.5818	56.9306	56.3221	56.9127	56.6754	45.8804	45.1858	49.2161	47.6051	55.0769	52.3796	55.7449	52.6472	51.3134	59.2188	60.8612	54.3178	52.9936	61.1431	60.6375	51.3168	52.3711	54.309	48.8282	54.7797	50.9431	50.6649	54.2522	56.1797	48.6388	47.7676	51.1021	44.9891
798	ENSMUSG00000005078	Jkamp	11.2522	12.4654	11.107	15.0542	11.4941	12.3521	11.2308	12.7711	12.5435	12.8036	12.5878	12.235	11.0785	10.3357	11.482	11.3991	9.93235	10.5439	10.7548	10.9162	11.6233	13.2094	11.8734	11.8935	14.7851	10.8198	12.8707	14.0898	13.9656	12.8581	11.8453	13.1082	13.594	13.8234	12.779	13.5492
799	ENSMUSG00000005087	Cd44	8.32233	9.79441	11.6202	14.0877	14.4975	9.95145	9.4892	12.5645	35.7413	32.9601	40.2918	32.2073	8.98762	10.1878	13.0692	4.6447	10.4126	5.18331	15.9755	9.59405	7.2499	8.03314	7.50948	9.93901	19.247	15.2663	22.6596	8.80033	25.2095	10.0477	20.4962	17.6054	22.7489	17.9776	12.7239	18.1583
800	ENSMUSG00000005089	Slc1a2	0.0665672	0.159311	0.544171	2.90493	0.427084	0.173134	0.202904	0.223489	1.49748	0.997669	0.902247	1.24358	0.410705	1.75771	0.556523	0.0883581	0.307335	0.536685	0.486045	0.352016	0.262225	0.037986	0.1309	0.144971	1.26592	0.709393	0.574032	0.184089	3.56571	0.283303	0.689165	0.911311	1.09604	0.580865	1.55586	0.69061
801	ENSMUSG00000005102	Eif2ak4	3.89366	3.40851	5.14856	5.61689	4.42286	4.08739	3.40654	5.62849	6.69117	5.64147	5.28225	5.56006	5.91131	3.80093	6.61412	3.40456	4.15926	3.86657	5.03336	3.44895	3.34606	3.72233	3.9411	3.89204	11.3532	7.4736	10.48	6.47428	7.3013	4.12898	7.54092	7.15696	9.26688	7.04258	6.35875	5.93124
802	ENSMUSG00000005103	Wdr1	250.402	246.633	237.48	292.461	272.023	279.7	256.334	275.446	336.353	342.419	334.998	329.755	344.764	296.765	296.811	324.614	325.367	347.433	305.244	329.438	284.328	285.306	267.379	271.275	418.335	431.867	429.992	433.768	420.294	423.639	469.661	428.912	381.554	424.276	413.125	376.528
803	ENSMUSG00000005107	Slc2a9	40.0626	46.2542	25.4683	54.1038	30.4061	63.2395	41.1723	64.095	31.6186	31.3689	38.9365	36.4811	71.4293	53.8415	54.2228	71.9576	66.6808	75.2812	74.3088	82.1463	45.2261	63.4615	85.3882	65.9491	54.1925	66.8441	50.0808	61.2838	32.6047	58.9886	52.9948	63.4213	45.2788	44.8508	62.3757	55.2661
804	ENSMUSG00000005124	Ccn4	0.401545	0.716908	0.384927	0.896251	1.30427	1.14849	0.326241	0.687305	0.653319	0.686986	0.638109	0.432959	0.0272517	0.254577	0.44651	0.212506	0.277725	0.12919	0.56663	0.117404	0.519465	0.867171	0.882382	0.595449	0.0865185	0.164563	0.152423	0.500244	0.114028	0.116799	0.0365842	0.188485	0.442154	0.0516611	0.0567388	0.0715833
805	ENSMUSG00000005125	Ndrg1	57.39	100.669	52.1503	121.639	54.1535	117.204	72.2233	79.5838	49.6641	51.8243	49.8678	51.0473	115.809	134.078	97.7165	126.539	101.945	142.877	212.425	162.067	65.2928	80.6597	116.618	84.6779	102.078	96.1483	123.118	103.133	95.963	99.7575	99.8902	97.4808	101.838	86.8975	102.321	80.9564
806	ENSMUSG00000005131	4930550C14Rik	0.0345018	0.125044	0.0379791	0.151079	0.119919	0.0379997	0.0242952	0.0580187	0.0439241	0.0530174	0.0548336	0.0960125	0.062129	0.0463428	0.105911	0.0185596	0.097298	0.079347	0.0558946	0.10501	0.0394407	0.0581237	0.0247488	0.0287891	0.101003	0.0306393	0.0586823	0.0596071	0.0501361	0.0946423	0.0241017	0.192831	0.149268	0.124083	0.107488	0.0389855
807	ENSMUSG00000005142	Man2b1	99.1228	74.873	97.7874	91.3452	105.237	93.5462	97.2997	91.6767	108.135	115.008	107.262	125.369	80.8007	73.9282	86.7331	67.4303	72.4222	80.1232	78.0148	72.4572	81.6643	83.4563	71.2052	79.3705	104.512	101.035	97.8868	92.0494	84.7448	81.3188	95.7256	92.4208	94.1569	87.8582	89.9859	81.9486
808	ENSMUSG00000005148	Klf5	159.549	135.242	161.277	149.266	165.083	165.505	161.812	204.695	154.898	155.599	158.399	155.006	280.694	247.895	247.698	246.036	226.05	253.871	245.272	262.745	147.987	165.222	202.634	186.034	431.544	438.649	369.148	424.563	383.806	345.637	396.109	414.625	375.438	368.089	402.396	360.314
809	ENSMUSG00000005150	Wdr83	12.8083	11.4759	10.9122	14.6531	14.4987	16.2394	14.0837	13.2715	11.3109	10.5882	11.1589	11.2296	13.1616	13.2738	13.7715	12.3586	12.1038	18.2368	15.3284	13.7415	11.8357	15.3146	13.6435	14.2996	13.3899	12.7641	14.2066	13.3191	16.5556	12.7967	14.5652	14.7824	13.8086	14.5698	13.7685	12.0873
810	ENSMUSG00000005161	Prdx2	117.698	110.089	121.442	151.236	144.584	157.632	146.05	134.279	118.319	109.075	106.126	120.852	108.438	116.307	121.306	99.0793	106.166	122.965	118.825	120.183	111.303	135.398	114.782	129.771	103.747	87.6996	88.4924	106.381	127.226	109.355	98.8671	99.8208	109.579	105.678	102.075	87.0838
811	ENSMUSG00000005198	Polr2a	185.382	132.099	183.356	170.658	171.476	153.906	159.393	180.275	169.78	164.533	169.641	159.515	211.185	174.298	207.714	195.803	181.784	202.416	190.666	183.039	193.507	201.502	168.146	182.6	222.524	261.942	270.891	220.301	156.318	179.464	249.883	230.386	219.703	218.203	228.073	212.986
812	ENSMUSG00000005202	Shbg	0	0	0	0.00734734	0	0	0	0	0	0	0.0145489	0	0	0	0	0	0	0.0189828	0	0	0	0	0	0.0165698	0	0	0	0	0	0	0	0.0353486	0	0.009824	0	0
813	ENSMUSG00000005204	Senp3	42.2272	33.0631	44.6712	42.2131	40.4004	34.8827	38.9899	43.2239	46.2449	41.0705	45.7799	42.6863	39.144	35.5355	38.5252	39.0143	32.5959	30.0548	35.2776	35.3509	35.2861	32.3907	36.4476	34.6944	50.8433	37.6633	46.3215	41.0264	40.4639	31.3266	41.5243	41.1425	46.0367	40.4998	38.1994	41.8253
814	ENSMUSG00000005220	Corin	0.0238794	0.00463031	0.0256342	0.00897079	0	0.0258686	0.0129948	0.0133358	0.0152168	0.0143385	0.0211303	0.0108661	0.0204201	0.00932453	0.0271968	0.0205073	0.0928712	0.126222	0	0.00451488	0.0493827	0.0131717	0	0	0.015844	0.0104452	0	0	0.125664	0.011233	0	0.00863223	0.0450072	0.373394	0	0.019677
815	ENSMUSG00000005225	Plekha8	98.6041	61.0234	99.0712	66.3348	101.39	67.5246	103.917	63.6587	59.8261	59.6816	62.9598	58.4575	36.5378	43.216	47.5369	38.4926	47.326	40.9299	47.7891	41.6	54.3368	53.1325	58.0248	51.5697	53.4223	78.9414	61.6825	61.3871	66.7137	74.2244	76.2652	55.6524	70.4899	70.2176	74.0405	74.1265
816	ENSMUSG00000005232	G6pc2	0.0341411	0.00416926	0	0	0	0	0	0.077648	0	0	0.0734384	0	0	0.0199638	0.0236992	0	0.0100834	0	0	0.00822122	0	0	0.0151798	0	0.0142621	0.082989	0.016165	0.0709683	0.0252099	0.0907959	0.0968189	0.114681	0.0291639	0.0356291	0.0331756	0.00598765
817	ENSMUSG00000005233	Spc25	1.8805	2.36289	2.81558	3.27068	2.72495	2.68488	2.29446	4.24678	2.35556	2.30766	2.7783	2.06996	6.91452	5.19925	6.94283	4.30426	3.19911	4.72205	4.71382	4.40152	2.24309	1.98267	2.9029	3.24984	11.9265	9.02961	10.0767	8.88707	10.236	7.8436	8.61079	10.1322	10.802	9.15198	8.39365	8.4477
818	ENSMUSG00000005237	Dnah2	6.8043	21.5419	6.00518	23.9287	5.85862	22.9262	7.96845	12.6082	1.93942	3.20632	2.46741	3.50885	5.19157	9.64533	13.4035	7.67797	9.12165	10.9342	20.7565	12.342	14.4358	22.9285	22.0243	21.6345	5.28492	3.62449	2.95276	2.75529	2.64039	3.59858	2.82163	2.38848	2.72621	1.96335	3.17824	2.1333
819	ENSMUSG00000005251	Ripk4	29.0449	25.9051	27.8785	32.3635	31.4021	27.3923	26.0008	30.0693	24.6889	23.8661	25.0056	26.0689	35.3398	38.4925	37.6767	29.4307	40.7901	42.963	45.379	43.601	29.6038	29.0739	30.9197	33.8936	44.6407	44.3039	51.6724	37.1368	58.6405	42.1166	49.6003	41.3352	44.5008	47.417	51.1848	47.4465
820	ENSMUSG00000005262	Ufd1	30.3578	27.7648	30.505	34.3062	30.2948	29.1735	28.3754	27.6618	35.991	32.2809	31.7354	29.21	28.9365	30.7293	28.1561	30.0498	28.6025	27.7973	29.0016	28.5798	29.5567	29.9354	29.9604	27.9426	37.9432	28.872	33.0977	33.6945	31.1292	33.4674	32.029	32.6637	35.9319	32.7826	33.5907	33.7575
821	ENSMUSG00000005267	Zfp287	1.18206	1.03765	1.0841	1.62464	1.13187	1.24877	1.42149	1.5216	1.3432	1.62478	1.51928	1.69439	1.06662	0.821636	1.51816	1.2194	0.896939	0.474256	0.871926	0.690651	1.13341	1.19217	0.835558	1.10699	2.11954	0.858487	1.52695	1.16271	0.574831	0.62975	0.510709	1.11797	1.033	1.09036	0.953788	1.16115
822	ENSMUSG00000005268	Prlr	180.123	177.158	176.687	118.589	169.723	147.021	137.325	133.61	95.6314	82.698	95.5938	88.4998	174.872	154.442	167.132	172.448	152.385	125.93	167.706	138.253	200.599	186.212	167.663	163.355	103.879	160.801	161.084	141.239	80.235	155.578	119.951	121.909	129.836	130.19	146.771	149.171
823	ENSMUSG00000005299	Letm1	220.417	182.571	211.779	215.514	248.53	214.312	207.083	234.412	280.965	267.702	261.985	273.857	209.149	196.24	226.222	164.261	217.224	222.993	250.674	207.205	188.891	215.094	194.817	198.989	211.527	204.929	198.883	186.68	205.399	165.995	225.853	210.082	183.104	214.425	201.778	167.845
824	ENSMUSG00000005312	Ubqln1	129.795	120.847	132.339	128.958	136.875	120.829	121.846	125.353	122.82	122.692	121.275	128.856	150.568	129.269	146.106	126.442	133.324	131.767	140.364	128.139	128.244	138.616	109.829	118.811	137.559	154.668	149.232	135.939	140.421	136.275	159.214	140.458	142.506	155.34	137.154	129.052
825	ENSMUSG00000005320	Fgfr4	0.456322	0.657614	0.465931	1.24983	1.46193	1.15994	0.971864	2.20897	2.78526	1.73071	1.95254	1.83683	4.16316	2.51698	2.88799	1.54614	2.66827	2.9884	2.39169	2.68613	0.912611	0.693798	1.07304	1.40077	14.1412	9.4591	11.2701	8.7216	14.8942	7.02336	18.482	10.3334	13.9907	13.9166	10.4831	8.73041
826	ENSMUSG00000005338	Cadm3	0.705342	0.520329	1.03842	0.732156	0.634221	0.753693	0.801691	0.408778	0.867743	1.058	1.00137	1.11683	0.171285	0.233512	0.5094	0.320457	0.205339	0.133863	0.514546	0.177376	0.402341	1.03457	1.93243	0.697347	0.164052	0.130535	0.143431	0.66939	0.366977	0.0433082	0.294317	1.26597	0.731409	0.250966	0.132799	0.0917316
827	ENSMUSG00000005339	Fcer1a	0.0102665	0.030489	0	0.0415327	0.038033	0.0710149	0.00857092	0.147506	6.26959	6.56065	3.02107	5.7165	0.0137559	0.0230787	0	0	0	0.0701264	0.0120299	0.131087	0.241726	0.569551	0.243714	0.225638	0	0.0108052	0	0.00947226	0	0	0.00620005	0.0338348	0.429283	0.149354	0.10424	0.165735
828	ENSMUSG00000005354	Txn2	86.8258	96.684	86.7776	113.428	100.258	108.796	85.4112	104.86	80.4255	77.588	76.4904	77.9583	86.1122	90.8265	106.391	71.2338	82.6514	102.008	109.761	94.5665	79.9245	97.8962	87.5145	91.3994	89.0824	77.1753	81.2648	76.0838	107.487	82.8461	85.5988	85.1411	88.9016	91.7621	83.481	68.7889
829	ENSMUSG00000005355	Casp14	0.0334851	0.03892	0.0179632	0.0612969	0.0308474	0.048325	0	0	0	0	0	0	0.332909	0.128423	0.165311	0.149602	0.169263	0.117468	0.145465	0.154895	0.074148	0.105098	0.0234938	0.133942	0.830802	0.610628	0.657229	0.31909	0.411075	0.23441	0.342679	0.193146	0.39792	0.699581	0.319432	0.287405
830	ENSMUSG00000005357	Slc1a6	0	0.00518773	0.0071836	0.0252754	0.00822746	0.0193244	0.0146763	0	0.0084985	0	0	0	0.00932947	0	0.00611223	0	0	0	0.045596	0	0	0.0148457	0	0.0137336	0	0	0	0.0239748	0.0684768	0	0.0107513	0.0194414	0.0144896	0.0162836	0	0
831	ENSMUSG00000005360	Slc1a3	3.10935	1.42564	3.95172	2.68551	3.41721	1.99306	2.65298	2.33225	1.34794	1.1041	2.00093	1.299	1.61585	1.74872	2.55931	1.39994	0.835781	1.85804	2.94899	1.03062	1.75719	1.84704	2.08466	1.4757	1.91997	1.09678	0.837192	0.786514	0.473356	0.738975	0.696959	1.03651	1.23573	1.08358	0.719703	1.16757
832	ENSMUSG00000005362	Crbn	31.514	39.6385	29.7792	36.6424	31.7644	36.4819	29.5008	32.6334	25.9325	24.9413	25.0543	24.6962	45.4111	41.087	37.3925	55.0802	46.3363	39.5617	42.5715	43.3199	45.8458	42.6977	43.8868	40.1888	43.3843	48.9351	44.1363	51.6008	33.1007	49.9499	42.78	47.9403	44.8871	38.4666	46.9161	42.6303
833	ENSMUSG00000005364	Il5ra	0.466404	0.471434	0.516241	1.21015	0.333067	0.649733	0.455629	0.453463	0.358051	0.34767	0.55698	0.449145	0.244652	0.294644	0.296281	0.0997954	0.653799	0.157884	0.287624	0.16608	0.262829	0.251414	0.382373	0.330412	1.19162	0.251681	0.985183	0.270458	0.253643	0.283712	0.218428	0.558617	0.58951	0.381258	0.304129	0.424455
834	ENSMUSG00000005370	Msh6	9.34146	6.48196	11.7955	12.7104	10.284	6.90801	9.77108	10.1245	13.2666	12.0437	12.695	11.6947	15.6225	12.0872	17.0881	10.1021	9.26568	11.6818	14.1173	10.5315	11.3282	10.0358	9.70099	8.81446	24.8398	19.9359	26.7249	19.9386	20.7589	14.8871	22.4831	22.5599	27.6002	21.1913	20.2058	18.9171
835	ENSMUSG00000005371	Fbxo11	32.9314	32.4811	35.6106	40.5844	31.6852	33.5583	33.6424	38.57	39.1864	38.7499	36.9643	36.5676	40.7252	35.4624	36.5149	43.1286	34.8002	28.5316	30.2682	32.4678	37.6928	35.0727	38.8595	32.2799	53.0885	44.9375	46.6154	48.8247	41.0678	40.7352	38.7204	45.6164	51.6224	44.0549	48.3318	47.6715
836	ENSMUSG00000005373	Mlxipl	243.95	198.872	275.139	208.021	279.804	209.627	226.036	235.688	125.293	103.351	102.329	108.138	275.726	298.61	366.849	249.276	258.417	305.471	375.317	287.73	214.029	238.592	243.899	252.462	249.215	264.807	243.218	251.881	154.135	151.193	231.405	219.405	201.57	200.482	213.458	172.518
837	ENSMUSG00000005374	Tbl2	15.7759	17.3822	14.3281	19.1324	17.6579	15.9101	15.1299	19.5542	16.0453	14.5713	17.1073	15.0979	26.2122	25.1971	34.3919	15.1015	19.0768	27.2698	28.3296	20.0777	21.4042	21.0045	20.2656	21.4965	21.6889	23.9526	24.1237	18.2316	19.6869	12.5261	25.9796	23.2283	22.9406	23.0427	21.1328	16.6694
838	ENSMUSG00000005378	Bud23	17.8765	13.199	21.5493	21.0054	20.0332	16.8498	19.8258	19.7295	17.9338	19.3179	20.961	22.2564	21.8677	19.9737	26.7669	17.0097	19.0283	21.9914	23.1244	21.7505	16.6149	18.3367	18.0884	20.5103	31.6523	25.6294	26.8149	30.9267	28.6431	18.6611	28.955	28.9024	32.6755	27.3016	26.141	29.8032
839	ENSMUSG00000005397	Nid1	15.0924	20.0436	16.2666	24.1119	23.4683	29.2156	15.3329	31.6321	41.1242	45.9104	43.9975	42.9762	1.45752	9.34952	12.82	3.63266	8.81105	1.90745	11.8721	3.31209	12.9831	24.5526	15.5069	17.614	4.48857	2.36598	1.50067	3.45261	3.29663	0.775734	2.09665	5.97969	6.12469	1.66087	1.5883	1.82943
840	ENSMUSG00000005410	Mcm5	2.3177	3.13785	4.99886	8.49241	7.42891	5.45939	4.8575	10.2637	11.267	9.93762	10.471	9.19699	21.4692	13.0828	28.0888	7.19516	8.11748	14.9069	20.8133	12.808	4.72608	4.02115	4.70286	7.46323	32.2862	20.6332	36.8239	14.2076	40.6982	17.0955	34.7661	31.4769	37.684	27.8481	23.8614	21.3685
841	ENSMUSG00000005413	Hmox1	5.57567	2.15334	8.64655	2.26342	4.26216	1.77626	11.8726	1.65672	7.5884	8.96304	7.13558	10.5678	0.548013	1.04481	1.43771	0.432177	1.30789	1.10406	1.4062	0.95126	1.28139	1.62388	1.32567	1.9839	0.947007	0.795346	0.871844	0.745463	0.950672	0.568503	0.970122	1.2463	1.71544	1.03303	0.687775	1.24745
842	ENSMUSG00000005417	Mprip	133.682	88.6554	136.488	115.136	131.409	103.907	119.035	103.994	158.063	165.252	169.177	168.271	110.289	116.467	121.454	102.411	84.6235	119.31	120.327	102.792	109.157	121.305	106.489	121.661	168.292	146.443	155.045	141.843	131.971	90.6048	149.117	143.57	155.805	144.465	142.992	142.437
843	ENSMUSG00000005442	Cic	57.2885	45.0926	57.9844	79.0019	56.0484	59.5969	56.944	65.0336	63.377	63.7264	56.4357	61.973	75.7399	60.8655	70.1556	64.459	66.3122	70.9284	70.34	63.3778	68.2963	69.2773	68.2918	64.226	108.431	97.1328	122.393	89.8068	81.6191	59.7152	104.353	114.845	101.61	86.8528	90.2796	103.052
844	ENSMUSG00000005447	Pafah1b3	9.49123	13.1103	9.11465	14.0189	14.0107	15.0668	13.1136	17.6459	14.2761	12.3907	12.2413	13.6122	25.0346	22.7674	22.823	18.9232	20.5949	23.9833	24.4617	23.3113	16.3131	16.2219	17.2758	17.7092	32.6809	26.5635	25.6493	28.7607	41.7698	29.1684	32.0906	32.2617	28.8838	29.0177	28.6266	22.5902
845	ENSMUSG00000005465	Il27ra	2.03523	1.77943	1.09589	4.37649	1.56418	1.48837	1.66362	1.64149	3.31491	3.34344	2.67541	3.62766	1.1566	0.873878	0.747982	1.0477	2.16285	0.809106	1.10195	1.23018	1.28933	1.21115	0.919361	1.28267	2.94243	0.341976	3.30271	0.764596	0.250082	0.716003	0.443814	2.11718	3.52921	0.883163	0.371175	1.99557
846	ENSMUSG00000005469	Prkaca	57.1767	49.4667	53.1256	53.3088	54.6764	56.7694	53.7639	57.8189	46.5704	46.6718	44.3182	48.8958	58.6596	53.9281	60.0874	59.0759	55.208	59.1967	54.5426	57.6611	53.1969	58.495	52.9828	54.2355	76.6979	66.1893	65.5131	69.951	69.255	64.8044	65.922	69.0347	60.6947	63.9589	66.1251	59.3188
847	ENSMUSG00000005470	Asf1b	0.592368	0.955176	1.6604	2.31885	1.94832	2.07835	1.33993	3.51903	2.76679	2.61892	2.64382	2.75974	6.67023	3.69963	7.04584	1.94844	2.0221	3.88194	6.14722	3.47427	1.4243	1.01335	1.82095	2.11947	11.0073	5.37886	8.91565	4.2754	9.26237	5.15188	8.29139	8.64917	9.14379	7.41774	6.91823	5.94883
848	ENSMUSG00000005474	Myl10	0.0154701	0.0108963	0	0.0152466	0	0	0.00801433	0.0119682	0.0449885	0.0272491	0.02139	0.053164	0	0.0220174	0.0241661	0	0.032312	0	0.0138627	0	0.0189928	0.005352	0	0.0118181	0	0	0	0	0	0	0.00571465	0.0388993	0.00972763	0	0	0
849	ENSMUSG00000005481	Ddx39a	14.4493	15.2546	17.1989	24.5895	25.9229	21.0327	22.8727	32.868	25.7948	24.3639	25.6909	25.3301	42.3714	34.1276	42.7081	27.2459	30.8504	38.7655	39.0978	36.8769	19.7943	21.0144	22.108	23.4304	53.5522	36.8373	47.5446	39.7159	70.9783	42.9004	54.3977	52.6606	57.1862	56.8768	43.5907	44.062
850	ENSMUSG00000005483	Dnajb1	45.502	56.5157	39.5921	50.5784	47.3967	47.635	40.891	45.4415	57.8608	57.802	59.5261	65.3457	58.0411	59.6164	51.9993	55.4097	64.5526	60.2291	56.9367	64.1448	64.6605	56.2471	52.3187	58.214	45.2785	57.9876	49.1091	46.0157	63.9756	63.9626	58.6175	60.9978	64.9088	54.8816	60.8851	63.1885
851	ENSMUSG00000005493	Msh4	0.793327	0.805173	0.543771	0.698322	0.362132	0.52338	0.694911	0.622728	0.67746	0.891483	0.535767	0.896137	0.66301	0.598122	0.704528	0.879217	0.422285	0.242022	0.64639	0.732177	0.869543	0.34249	0.550248	0.631461	0.148668	0.264772	0.224748	0.310586	0.116535	0.149352	0.450265	0.237568	0.205422	0.256673	0.299128	0.417331
852	ENSMUSG00000005501	Usp40	54.4262	42.8402	63.9882	47.3483	57.6869	48.775	58.1479	52.283	52.9389	53.2332	55.0752	51.8309	39.5512	39.5457	49.6203	39.4085	40.4103	38.2842	42.2116	41.3653	47.151	52.4767	58.2558	48.1747	28.6002	36.1138	35.8012	36.6605	24.0863	38.0316	29.7701	30.9573	28.5789	32.8439	34.9421	38.5755
853	ENSMUSG00000005503	Evx1	0	0	0	0	0.0597365	0	0.0162259	0.0101426	1.35863	1.78352	0.686554	0.897699	0	0	0	0	0	0	0.0114851	0.00563865	0.0100868	0	0	0	0	0	0	0.00880503	0	0.0085436	0	0	0	0.00904157	0	0
854	ENSMUSG00000005505	Kbtbd4	13.0425	11.2773	10.4583	12.7654	10.1598	11.5786	11.6398	14.24	12.723	11.0498	12.4412	11.6229	12.1014	10.3996	10.8775	11.936	11.1152	9.76274	11.9503	9.54798	11.4672	10.8323	11.4053	10.6472	11.9949	10.8443	10.257	12.0761	10.3941	9.94386	12.0771	11.708	12.9509	12.1951	12.7359	11.8783
855	ENSMUSG00000005506	Celf1	93.3369	89.3663	92.76	105.293	90.5051	93.1081	92.5552	111.582	106.922	89.2387	102.021	91.3797	129.782	108.403	119.771	112.579	106.025	96.1035	112.777	103.882	116.88	110.636	120.377	100.598	140.721	116.997	128.033	121.867	120.736	105.632	121.818	121.537	136.222	124.043	127.744	131.667
856	ENSMUSG00000005510	Ndufs3	80.4981	81.6751	84.2466	98.236	95.9168	100.521	92.43	95.2724	75.2913	72.6768	75.659	80.0882	72.4556	81.0125	86.018	69.0215	76.1798	90.3783	87.1388	79.0044	79.9932	93.7973	89.7244	81.6232	76.7971	59.0349	62.3049	68.7449	80.8863	73.0414	66.9793	69.2897	77.8134	71.7427	73.4503	62.1812
857	ENSMUSG00000005514	Por	435.5	317.346	352.228	377.482	367.819	406.223	422.022	393.073	358.75	385.917	404.419	393.891	200.798	305.279	246.353	207.497	285.571	286.279	367.649	299.867	284.077	305.862	317.736	327.001	97.8746	193.702	122.953	118.472	137.672	148.169	181.644	168.876	122.818	113.972	129.885	121.8
858	ENSMUSG00000005533	Igf1r	2.90638	3.33306	4.24243	4.91477	4.07006	4.57445	3.49513	4.44243	5.205	5.8782	5.01446	5.31645	9.21439	6.56257	8.26284	4.96463	4.11857	5.38067	7.70077	5.13416	4.03948	4.87042	4.85525	4.93251	15.7492	10.7733	15.4301	11.6396	13.4485	7.9475	12.0822	12.0072	14.1357	11.9229	8.80135	9.12245
859	ENSMUSG00000005534	Insr	88.1759	68.2676	93.4664	73.4259	101.264	75.6338	87.1416	85.9466	80.5686	76.3379	73.8787	70.9208	76.6107	64.7743	65.3388	65.8426	65.8296	48.4941	82.0985	52.9982	105.596	102.842	79.0306	67.6748	60.0333	72.455	81.5994	67.9733	41.5504	52.3401	60.3134	47.0614	66.2147	61.7283	60.3901	60.5252
860	ENSMUSG00000005540	Fcer2a	1.267	1.39787	1.37769	30.039	1.1457	1.5079	1.24263	1.50639	1.43931	1.23095	1.15478	1.02256	1.16929	1.47027	1.50386	1.31233	15.451	0.955679	0.860097	0.996027	1.31237	1.48637	1.58124	1.24586	25.843	1.09303	17.8277	1.0666	0.487445	0.755126	0.754958	11.4171	17.1331	7.16098	1.23337	11.9143
861	ENSMUSG00000005547	Cyp2a5	0	0.0427895	0.0445066	0.191776	0	0.161714	0.0308462	0.0197258	0	0	0	0	0.0103841	0	0	0	0.151603	0.0458506	0.0149157	0.0233328	0	0.0112173	0.0135353	0	0.0877859	0.0103295	0	0	0	0	0.0217357	0.0324401	0.0853542	0.00585425	0.00540556	0.0320429
862	ENSMUSG00000005553	Atp4a	0	0.0335958	0.40251	0.0748191	0.453212	0.27029	0.0746983	0.147412	0.0502683	0.134791	0.15621	0.228089	0.210981	0.0939149	0.121011	0.220533	0.0492779	0.131515	0.126909	0.346794	0.115894	0.0340667	0.0788655	0.136922	0.380099	0.252253	0.0704302	0.339424	0.262339	0.167095	0.32993	0.118965	0.134947	0.162395	0.122009	0.0930332
863	ENSMUSG00000005566	Trim28	38.8987	39.3569	47.1085	70.4504	52.4427	63.9205	44.3939	50.4553	44.3841	40.1988	42.0717	38.8636	90.9761	83.0684	96.2195	65.4586	63.342	104.039	90.9182	84.4372	56.7321	62.4173	53.3638	64.5592	124.048	102.399	101.51	93.8026	115.503	76.9173	116.084	103.89	126.887	99.3151	87.1404	84.893
864	ENSMUSG00000005575	Ube2m	76.5462	84.8642	75.8497	89.8756	83.418	85.7158	83.7211	91.4423	78.1695	81.1277	80.0916	78.5477	86.9842	91.0841	92.8524	81.8041	90.737	96.9036	87.1478	88.1708	85.1996	92.7795	84.3651	92.5278	102.566	87.8548	84.1234	97.5837	113.912	96.2373	91.2695	96.1875	99.4248	101.511	99.946	99.533
865	ENSMUSG00000005580	Adcy9	18.5146	12.8778	20.5891	16.5145	22.1216	11.716	16.5019	15.53	11.2576	10.1407	11.3915	9.63245	21.6055	17.9005	25.6997	16.6716	21.1794	17.6323	18.4941	16.299	15.6333	17.2227	17.1196	16.7237	18.391	24.7965	27.4872	22.5843	12.3289	17.5354	22.0755	17.8033	17.9202	24.2451	20.4388	17.5424
866	ENSMUSG00000005583	Mef2c	2.70619	1.97486	3.58315	12.8715	3.98246	2.4561	3.40692	2.08537	3.51314	3.51121	3.58688	3.70265	0.806958	1.25445	1.89789	1.79945	5.04522	1.41723	1.47112	0.686596	1.89492	1.8736	2.86835	1.63676	6.89573	0.988713	7.58859	1.32767	1.00244	1.1883	1.195	2.962	5.27713	2.30422	0.974384	3.63535
867	ENSMUSG00000005609	Ctr9	32.1596	27.909	33.546	33.0367	35.8997	31.4914	33.3402	34.799	30.8674	29.6978	31.0875	32.5029	39.6377	34.5019	38.6483	39.3709	33.786	35.5978	38.0588	33.8251	34.8372	34.9415	36.6404	32.2603	56.124	48.6875	53.8603	62.302	55.7464	44.4309	57.5841	42.2813	55.7037	60.1748	58.7536	51.3306
868	ENSMUSG00000005610	Eif4g2	403.425	421.546	439.626	521.441	462.235	444.746	428.442	508.085	463.121	472.646	513.412	477.757	568.4	535.878	558.041	567.708	651.029	474.979	499.814	527.756	554.125	484.503	525.377	462.842	641.723	550.468	597.554	632.063	674.037	610.454	588.188	540.522	703.339	647.975	585.389	674.149
869	ENSMUSG00000005611	Irag1	5.68151	4.98349	3.53792	5.18609	5.94577	4.75072	3.31738	4.60637	8.01377	8.33434	8.82615	7.7826	0.864545	2.98461	3.13705	0.788896	2.49701	0.794421	3.66035	1.13328	2.85094	4.65186	2.91139	3.848	1.37105	0.856369	1.24054	6.29697	2.01994	0.77545	0.833919	6.78363	4.16696	1.22568	0.578535	1.15936
870	ENSMUSG00000005615	Pcyt1a	359.45	409.356	341.466	399.485	396.518	350.882	283.361	302.15	639.232	580.269	595.609	581.593	363.401	335.127	384.728	343.276	341.542	286.859	318.553	252.504	468.165	482.825	322.522	390.887	111.948	240.927	146.131	152.305	106.188	175.234	163.718	174.263	144.123	147.604	162.737	170.391
871	ENSMUSG00000005621	Zfp592	59.5955	49.0784	52.6871	53.6657	58.4939	50.8296	59.745	61.1526	65.1471	59.7492	58.9042	62.584	53.8814	54.1829	59.2672	55.3551	54.5267	63.5683	68.2848	66.7469	52.2521	49.6368	51.554	65.4636	71.729	65.4606	63.1918	51.5905	51.054	50.7189	61.4909	65.4468	64.1896	56.8833	57.5909	55.5412
872	ENSMUSG00000005625	Psmd4	65.5241	69.9301	63.0196	71.7361	76.0455	65.5738	71.1532	62.2605	60.1772	58.3045	57.4877	60.4639	72.0013	76.7308	76.2764	68.6491	78.4541	87.8822	84.6927	79.0108	60.2723	66.3454	66.5802	71.9149	85.9159	90.5972	80.0342	82.0525	105.037	85.0694	88.3882	86.7592	85.633	87.0623	85.8261	75.774
873	ENSMUSG00000005628	Tmod4	1.54109	1.25519	0.781241	1.10604	0.621143	1.02998	0.987628	0.840368	0.741733	0.936926	0.817637	1.06055	0.696196	1.22007	0.89198	0.999722	0.683364	1.32003	1.07278	1.07952	1.04938	1.15785	1.33602	1.40285	1.06821	1.25521	0.955364	0.978204	1.15244	0.815047	1.1077	0.803814	0.736799	1.12705	0.936315	1.05601
874	ENSMUSG00000005640	Insrr	5.0865	1.43335	3.50449	2.01632	2.54919	1.25357	2.90027	2.67856	4.49537	4.58002	3.21732	3.7708	4.50371	3.55043	3.35221	1.87665	1.14382	2.4538	3.20131	2.49788	1.56845	1.40606	1.08243	2.48172	3.17077	4.54652	6.23788	2.78433	2.02299	1.96233	4.97445	5.19165	5.54716	3.10708	2.32871	3.93056
875	ENSMUSG00000005649	Cabp5	0.0740111	0.0912417	0.0505531	0.10741	0.11562	0.0904902	0.0926477	0.160949	0.324247	0.53885	0.424793	0.701086	0.109733	0.0368598	0.0646206	0.0418228	0.12625	0.0738284	0.0607484	0.0719375	0.0912076	0.0932194	0.0663547	0.0966798	0.104292	0.0252294	0.16557	0.169026	0.0366784	0.045122	0.075767	0.0797055	0.0855797	0.152271	0	0.0872658
876	ENSMUSG00000005656	Snx6	42.2015	42.1381	45.619	49.9589	48.4991	45.9189	51.1503	53.4574	38.2728	40.5721	44.1466	39.5576	60.1086	59.1152	58.4244	63.9012	57.5559	53.6229	57.0358	63.0424	44.3005	47.8028	61.4972	47.5676	72.736	68.7146	69.3731	73.9474	63.6435	68.9365	69.6674	75.3622	67.1962	68.2972	74.1381	68.475
877	ENSMUSG00000005667	Mthfd2	2.77567	3.74061	3.99512	4.16567	3.68521	4.07577	3.17057	5.51131	4.82005	4.67907	4.92226	4.33719	8.24028	4.62302	6.69152	4.99492	5.05053	5.04337	7.47659	5.13918	3.00457	3.14397	3.05479	4.10601	7.73296	5.92209	8.83392	6.11198	8.58524	5.64412	8.22542	8.56335	9.68615	8.61334	6.5362	6.37607
878	ENSMUSG00000005672	Kit	5.16964	5.96344	5.62124	8.03258	4.71937	5.46675	3.61801	6.23234	16.4766	15.0049	10.636	14.3798	14.0412	9.17299	13.5146	8.34734	6.53448	9.3485	9.03175	8.44629	6.12301	6.89442	5.55231	6.76618	29.9975	22.1334	28.7718	19.4061	25.6377	14.6915	27.5589	31.9106	35.6006	27.7793	20.9794	23.5336
879	ENSMUSG00000005674	Tomm40l	23.3701	25.8734	26.4726	33.0632	33.385	25.7543	26.5318	29.3421	33.2198	32.297	32.8692	33.773	22.6609	24.0365	29.1213	17.5853	21.8702	22.7881	28.6889	22.4635	25.3562	30.4605	23.9965	26.5988	22.3366	18.2558	20.5441	18.0594	31.7986	19.9666	19.7645	22.7036	24.3271	20.9208	22.1697	18.8282
880	ENSMUSG00000005677	Nr1i3	114.52	96.0426	91.6439	115.986	99.8893	119.603	108.013	115.821	44.8774	40.4226	43.3287	45.3977	47.6726	75.3659	70.2564	64.0811	63.4631	73.1647	91.2826	77.7844	68.7426	82.7819	96.8344	81.8669	5.45143	13.2838	4.78553	6.32557	5.52291	12.5794	6.65758	9.89006	5.23528	4.96252	5.82973	4.63394
881	ENSMUSG00000005681	Apoa2	1.12882	2.35746	1.00737	1.77023	1.45255	3.47009	1.07907	1.49682	0.666173	0.855204	0.949915	0.966193	0.243086	0.726305	0.789391	0.579083	0.514014	0.501042	0.782986	0.527562	0.563637	0.999076	0.99512	0.785828	0.221517	0.128627	0.177368	0.106131	0.21479	0.111754	0.174576	0.182232	0.154182	0.11204	0.11702	0.185999
882	ENSMUSG00000005682	Pan2	60.3712	45.7876	59.086	53.8634	57.2649	50.7328	55.693	56.2126	48.7983	44.7277	49.6986	47.7469	61.3827	62.4833	63.862	59.0108	54.831	63.893	71.753	60.1521	57.0007	55.8853	57.7193	57.9706	71.844	71.3075	70.6006	63.1068	47.981	45.3964	64.5499	60.7073	63.2868	59.0105	58.1192	61.7907
883	ENSMUSG00000005683	Cs	1017.06	1014.88	920.767	1032.08	1021.28	1078.27	1018.71	1144.16	1478.12	1473.59	1501.96	1542.39	1101.78	1175.65	1153.82	1179.12	1246.77	1237.49	1159.76	1220.16	1319.22	1296.85	1148.49	1277.34	681.806	993.904	748.001	764.929	775.87	1023.61	768.306	941.383	871.734	902.494	891.626	937.77
884	ENSMUSG00000005686	Ampd3	14.3292	8.32104	14.1209	10.1988	13.0987	8.51506	10.7925	10.5787	15.1572	15.1802	12.7697	15.1311	15.0998	11.3478	16.5801	9.92505	11.8504	11.3185	12.0925	9.86684	8.39531	11.3327	7.96288	9.37445	35.5333	30.4248	42.6399	31.8686	33.7576	20.6024	35.5469	24.269	33.3237	36.7054	30.4404	29.658
885	ENSMUSG00000005687	Bcas2	17.0547	15.3198	15.8199	20.6135	16.3085	15.8174	15.5608	13.6544	15.3264	14.4747	14.2899	14.6091	23.9506	20.9797	21.3906	19.2559	19.9336	21.9661	23.1792	19.159	16.2679	15.1909	17.8608	16.1345	34.5823	25.8527	27.1549	25.6404	35.7818	28.3294	30.7308	28.8834	32.9801	30.0424	27.7162	26.9586
886	ENSMUSG00000005696	Sh2d1a	0.879991	0.664554	0.400855	0.960876	0.50763	0.671816	0.75185	0.59228	0.548244	0.790602	0.56263	0.793308	0.470875	0.497958	0.365773	0.601626	0.51879	0.56076	0.604355	0.455213	0.61711	0.622051	1.03053	0.577626	1.16808	0.249868	0.462476	0.673213	0.218954	0.284773	0.398238	0.604404	0.857146	0.405022	0.331308	0.432992
887	ENSMUSG00000005698	Ctcf	41.347	41.8959	43.5924	52.0576	42.8388	42.2638	41.3051	44.9728	50.9555	46.1589	48.9347	46.7808	57.3664	52.1201	53.7015	47.1012	51.2195	44.7235	49.2814	44.454	44.3747	44.7571	56.9111	45.7253	64.6445	63.0474	68.5117	55.1715	54.4634	54.1469	65.367	60.8337	71.7551	64.1839	62.0344	64.9677
888	ENSMUSG00000005699	Pard6a	1.51864	2.23488	1.89125	2.11741	1.81337	1.69575	1.65937	1.66438	1.93745	1.94353	2.48618	2.13996	1.50909	1.37872	2.04915	1.53904	1.42927	1.51944	1.76897	1.12259	1.64539	1.89767	1.6632	1.73494	1.5545	1.81659	1.63448	1.58139	1.63959	1.55921	1.43342	1.92475	1.68914	1.5537	1.64059	1.40461
889	ENSMUSG00000005705	Agrp	0.160662	0.117532	0.155326	0.155927	0.125403	0.0617024	0.16306	0.162438	0.0955509	0.143523	0.214482	0.142794	0.107151	0.182114	0.11027	0.228913	0.124994	0.0715724	0.115634	0.248495	0.19172	0.132063	0.0712441	0.120153	0.149711	0.115188	0.182718	0.112922	0.13419	0.0471346	0.0975755	0.130632	0.168816	0.136511	0.182196	0.185274
890	ENSMUSG00000005716	Pvalb	0	0	0	0	0	0	0	0	0	0	0	0	0	0	0	0	0	0	0	0	0.00550198	0	0	0	0	0	0	0	0	0	0	0	0.00861031	0	0	0
891	ENSMUSG00000005718	Tfap4	2.00571	2.09145	2.46583	2.72596	2.33977	2.71306	2.34383	2.37532	1.49946	1.19593	1.33755	1.57304	5.47884	4.4798	6.35733	2.98913	2.09551	3.81184	5.0321	3.21627	2.1402	2.51478	2.02998	2.93735	9.36449	8.09693	10.0686	6.14759	9.52844	5.86627	10.0438	10.3843	8.28294	7.11637	7.49513	6.62096
892	ENSMUSG00000005732	Ranbp1	10.6462	13.8162	14.9228	21.4845	16.9886	15.2495	13.1331	21.3769	15.0911	14.0974	14.7721	14.2343	31.3883	24.2699	34.654	17.8644	18.3967	23.967	26.0782	20.9661	14.0826	13.8843	18.4711	17.8873	41.6107	29.1818	37.1079	29.2266	50.2082	31.0986	36.055	38.9293	45.7847	36.8044	34.7794	33.7289
893	ENSMUSG00000005763	Cd247	2.12882	2.07701	1.33005	3.00878	1.5877	1.82507	1.69237	2.09197	2.50217	2.51975	2.289	3.0373	1.22807	1.16686	1.26524	2.05106	1.41685	1.00738	1.55373	1.69536	1.42965	1.14157	0.704007	1.43882	2.37354	0.84728	1.43849	1.47224	0.856096	1.2569	1.5638	2.07426	2.4795	1.35866	0.691676	1.24537
894	ENSMUSG00000005774	Rfx5	15.5169	8.7068	13.3699	18.341	12.3276	9.30274	8.36772	8.89588	9.8016	9.00978	8.0815	7.3943	8.46159	7.27448	9.86373	7.83867	9.53652	5.23064	11.8808	6.00722	5.85777	7.80667	5.7929	6.70765	14.2298	8.33804	15.9621	10.4195	7.63688	5.94929	8.83778	9.98053	11.2339	7.62216	7.17503	7.56832
895	ENSMUSG00000005779	Psmb4	72.695	75.8757	73.4011	96.3661	92.5325	98.0081	89.9007	89.4893	80.2142	77.6303	84.494	82.9286	98.7443	95.4722	90.3675	83.7731	95.5054	115.371	106.087	106.263	80.9849	86.5149	85.8988	83.015	108.852	89.3093	91.2809	103.78	152.202	125.219	113.599	116.587	116.842	115.707	111.924	99.4693
896	ENSMUSG00000005800	Mmp8	0	0.0187725	0.00866369	0	0.118968	0.0466169	0.0176596	0.0110231	1.08248	1.14243	0.999105	1.29086	0.0618738	0.0315155	0.0883928	0	0.0455241	0.0849278	0.0874366	0.0184125	0.0109855	0.00595824	0.045246	0.027612	0	0.0172894	0.120933	0.00959746	0.0283074	0	0.0323968	0.0117072	0.0959603	0.0687496	0.0271755	0.00892886
897	ENSMUSG00000005802	Slc30a4	58.9004	90.3593	64.377	89.7306	77.0672	100.063	76.8161	109.063	54.9302	55.4415	55.1416	57.7161	117.381	98.4867	104.027	111.847	117.564	76.5235	109.75	91.2169	121.693	116.01	101.767	86.5511	144.162	147.22	175.121	162.664	150.53	139.539	155.749	118.695	156.113	187.24	163.259	188.196
898	ENSMUSG00000005803	Sqor	96.6826	126.803	94.6311	140.839	116.996	172.896	110.906	153.554	104.401	105.147	97.0081	108.86	107.344	96.2708	87.5513	101.461	119.437	113.06	95.4521	108.083	83.5578	83.0493	79.7733	83.0465	206.243	157.209	197.343	187.616	282.419	186.924	221.107	165.054	198.628	214.106	215.055	201.694
899	ENSMUSG00000005804	Bloc1s6	33.6237	32.9107	30.3451	34.3804	39.6779	34.9153	32.6589	32.7905	29.2777	32.8129	30.0336	31.3375	29.3251	30.5387	32.0475	26.7243	28.6523	27.4664	29.8567	27.9855	27.5215	29.2341	28.5367	27.8257	36.2265	36.6495	39.3917	35.4416	37.3808	32.1682	35.7568	33.2729	31.5157	34.3647	34.9767	35.0052
900	ENSMUSG00000005813	Metap1	41.7825	32.3513	43.7047	43.0986	46.5883	39.1242	43.3244	42.3788	46.8577	43.3182	49.2875	46.4185	41.536	39.4867	41.6498	38.0088	42.8639	38.9686	37.4954	39.6754	35.745	36.0661	39.8617	34.3738	54.8466	48.8946	49.7325	48.779	56.1102	45.7032	50.3454	47.4807	53.9899	51.7085	47.7914	52.7291
901	ENSMUSG00000005823	Gpr108	42.0388	31.8307	41.1006	35.4392	44.1636	34.0174	37.7258	38.0552	48.264	53.9449	47.0102	54.6169	49.7485	41.8195	46.4571	39.6332	44.8907	49.0818	45.2075	46.2306	33.8717	34.4955	31.8536	37.5428	54.5518	52.0597	54.7309	50.0323	62.1563	46.0804	54.4831	54.7563	50.7644	54.4516	49.1186	47.9255
902	ENSMUSG00000005824	Tnfsf14	0.236671	0.249983	0.250989	0.441962	0.178519	0.325925	0.159365	0.319581	0.644625	0.72482	0.598723	0.583903	0.123654	0.0818577	0.132614	0.171665	0.120981	0.188911	0.26262	0.153884	0.209585	0.214856	0.18178	0.31433	0.256547	0.147281	0.145296	0.212382	0.0472128	0.0371942	0.0777473	0.35165	0.200954	0.127502	0.0996784	0.0268916
903	ENSMUSG00000005836	Gata6	125.802	131.468	108.958	140.764	113.981	136.355	115.755	139.595	100.247	98.587	95.6376	102.816	97.4912	123.371	116.523	103.238	113.121	112.432	138.739	121.908	111.161	123.238	131.455	125.031	51.3183	92.9545	64.0256	63.2565	61.5164	89.5732	64.5362	89.0802	66.5695	59.7525	61.8772	68.8848
904	ENSMUSG00000005846	Rsl1d1	8.17236	9.3316	11.0096	14.5068	13.0957	11.3614	10.6732	13.7525	10.7307	9.27794	10.9904	10.447	22.1719	17.2268	23.238	15.1959	13.5153	15.9286	16.8236	14.8912	10.3116	10.1832	15.491	11.1653	29.2278	24.0084	26.8113	25.0291	31.5967	23.9136	28.0929	26.6026	33.0296	30.2755	26.7016	27.8696
905	ENSMUSG00000005864	Cnga2	0	0.00847848	0	0.0100455	0	0	0	0	0.00347883	0	0	0	0.0664495	0	0.00498562	0	0	0	0	0	0	0	0	0	0	0	0	0	0	0	0	0	0	0	0	0
906	ENSMUSG00000005871	Apc	73.5777	55.5131	97.0196	59.1445	104.106	53.4274	76.92	69.2229	125.354	124.048	116.798	93.8647	75.6345	63.3198	73.0869	65.8226	70.6586	52.3348	70.1064	59.7848	79.5748	72.8083	98.498	64.9095	64.0408	70.0031	85.2358	67.7358	58.9751	57.5707	67.3829	58.7016	68.7331	77.4813	71.65	76.6339
907	ENSMUSG00000005873	Reep5	18.5977	8.30872	24.062	15.2014	13.1056	14.1275	12.7046	9.17314	28.9201	32.2778	23.6769	26.7093	10.3404	8.95548	8.7339	7.05258	7.61107	9.87439	6.59578	8.07299	9.15083	7.75687	5.14616	9.52756	13.8094	11.4269	15.2572	12.4569	15.9249	13.399	15.7341	14.3613	19.8392	15.2095	11.7401	15.7619
908	ENSMUSG00000005881	Ergic3	105.321	107.446	98.4911	116.351	116.101	124.549	110.653	110.023	110.139	111.196	112.054	126.627	125.204	124.015	121.685	122.035	125.684	161.488	124.233	139.13	119.174	128.305	135.171	127.898	128.672	136.655	130.963	147.307	156.064	146.344	138.575	143.361	131.975	138.402	144.765	125.643
909	ENSMUSG00000005882	Uqcc1	21.3117	20.1531	20.4805	20.8984	24.0377	22.0973	19.5623	20.4106	18.354	19.9258	18.6476	17.6425	19.2618	20.6494	26.3772	15.6906	18.9506	20.5104	22.863	19.1116	17.4241	20.758	18.6191	18.029	19.6451	20.4911	20.7794	17.5347	22.9923	20.3391	24.3287	19.9079	21.4059	20.8738	19.126	16.6128
910	ENSMUSG00000005883	Spo11	0.80479	0.481935	0.182063	0.453611	0.564958	0.249389	0.245371	0.328381	0.498282	0.424249	0.247623	0.77325	0.155471	0.145381	0.162025	0.179056	0.215346	0.0888873	0.293511	0.10098	0.152708	0.492563	0.177735	0.289273	0.416893	0.182543	0.474528	0.0599815	0.106591	0.37996	0.244272	0.296538	0.265745	0.28784	0.109545	0.147738
911	ENSMUSG00000005886	Ncoa2	78.5637	54.9266	87.1487	59.6928	88.5061	55.219	66.2754	68.4005	83.6683	80.8756	75.3363	74.2798	63.6856	53.0414	72.9292	47.9565	62.1039	41.0137	72.5864	44.8197	63.9771	63.7603	62.3362	60.2949	48.8811	68.0063	86.5034	50.5385	40.9803	42.0055	60.1195	46.0321	54.5145	66.2744	53.3805	62.6027
912	ENSMUSG00000005891	Prl4a1	0	0	0	0	0	0	0	0	0	0	0	0	0	0	0	0	0	0	0	0	0.0165278	0	0	0	0	0	0	0	0	0	0	0	0.00859889	0	0	0
913	ENSMUSG00000005892	Trh	0.0214766	0.00623307	0.00863511	0.0438677	0.00991634	0.0116107	0	0	0	0	0	0	0.0168306	0.056544	0.0294569	0.043041	0.0451012	0.00945275	0.0125193	0.0185349	0.00554618	0	0.0457174	0.0164962	0.0852756	0.0781763	0.218192	0.165471	0.0850154	0.0279128	0.0841583	0.0469416	0.0875137	0.0684633	0.154021	0.0811004
914	ENSMUSG00000005893	Nr2c2	36.2973	22.1255	39.4038	30.4914	46.9105	27.077	36.2569	41.5689	53.0553	50.5007	49.1324	38.6698	53.0543	32.3425	41.76	24.8713	39.9578	21.8775	49.6882	22.9934	52.3364	43.2984	45.7316	36.5106	25.082	42.3469	67.0741	28.3845	15.9065	22.4855	30.047	24.119	33.1317	39.3264	31.0297	42.7372
915	ENSMUSG00000005897	Nr2c1	10.2073	13.2291	9.75604	13.6988	10.6566	15.0451	10.923	14.5913	6.75673	7.00806	7.88995	7.79242	15.1425	15.4228	14.5089	16.9111	16.5637	14.7064	14.9779	14.9153	12.4145	15.1602	17.1132	13.9702	16.6162	19.5327	20.4915	18.8367	15.6072	17.7147	17.8726	17.2254	16.5361	15.1654	19.3072	16.0078
916	ENSMUSG00000005899	Smpd4	25.3834	15.8346	23.6294	20.0287	23.6782	26.4146	36.2322	19.8623	10.9751	13.0991	16.9138	13.769	18.8095	15.3213	22.6904	16.3475	10.4775	17.3309	18.2937	18.129	22.4265	24.291	31.7786	17.8921	25.8689	17.8476	23.4258	17.8419	17.9303	12.924	20.3688	18.6162	20.7607	17.6529	15.5953	15.6868
917	ENSMUSG00000005907	Pex1	13.2869	13.5192	17.0461	15.93	15.0603	15.7034	14.7496	16.3637	10.9404	9.56383	9.35776	9.54222	18.4309	15.3524	22.5023	16.6527	14.5196	15.7168	17.8076	15.1113	17.9528	18.0668	19.8028	15.487	17.1721	15.5279	14.3339	16.6358	13.321	11.6977	12.3452	13.753	15.4144	12.4898	13.9983	12.5058
918	ENSMUSG00000005917	Otx1	0	0	0	0	0.0493242	0.0125779	0.215966	0.0356757	0.00573786	0.0326401	0.00789862	0.0166136	0.00307575	0	0.0484361	0.0433044	0.0731283	0	0.0276979	0.19899	0.00589606	0.0128327	0	0.0541217	0.047019	0	0.0386694	0.0205155	0	0	0.0140888	0	0.00517622	0	0	0
919	ENSMUSG00000005936	Kctd20	32.6136	34.486	31.9891	44.8754	36.5688	36.3536	32.3776	33.6417	39.2221	39.3602	40.6937	39.7762	39.9816	37.223	38.8598	35.4776	40.3019	35.3926	38.3516	32.5208	34.4351	38.8252	29.2246	39.2779	42.6048	43.872	52.0867	36.2964	34.1603	37.4505	40.7456	37.5866	42.8127	36.0265	40.751	39.6381
920	ENSMUSG00000005947	Itgae	29.2081	21.2687	18.7779	30.1624	22.3375	19.8667	23.9964	19.3847	21.1525	22.3672	20.5647	23.016	10.1932	5.11131	5.93812	12.9024	7.22331	6.40744	14.9782	10.5811	8.32135	8.47951	6.28807	8.01785	6.05267	2.50552	2.98828	5.91848	2.52865	3.68803	4.72154	7.02159	3.36508	2.90554	2.33996	2.5534
921	ENSMUSG00000005949	Ctns	27.3283	30.7003	22.6333	29.6003	25.5304	28.4448	25.4345	25.7786	20.1638	19.7643	21.1399	20.3407	29.2755	26.442	30.9505	29.9942	24.6988	24.5855	25.1357	25.2293	32.9828	34.7234	28.0448	29.6412	23.3961	28.187	20.9966	25.951	15.1694	21.5175	23.443	20.8646	22.4315	18.9032	23.2448	20.3601
922	ENSMUSG00000005950	P2rx5	0.171273	0.185082	0.176174	0.300874	0.314908	0.280071	0.146927	0.163024	0.184921	0.282322	0.166123	0.150013	0.103983	0.104868	0.163411	0.122095	0.193302	0.0974073	0.177159	0.141845	0.0914036	0.148711	0.0836598	0.119009	0.474905	0.0479481	0.281228	0.0762038	0.0959433	0.111642	0.161706	0.238083	0.169346	0.275449	0.0921056	0.0825456
923	ENSMUSG00000005951	Shpk	39.5451	42.1828	31.8716	46.5072	40.1707	45.9417	41.8587	40.5502	22.3269	20.5792	21.6681	22.2333	33.406	40.1457	41.2782	37.3706	36.2677	39.127	44.6833	37.9195	40.8924	47.9597	41.4741	40.1148	30.5276	37.5162	26.5049	34.6122	26.5664	34.2806	34.9228	35.4387	29.735	27.815	33.8491	25.8385
924	ENSMUSG00000005952	Trpv1	0.0716337	0.178483	0.0653035	0.179298	0.131896	0.0813905	0.037209	0.0616692	0.0725818	0.0778217	0.0414302	0.0310534	0.0656386	0.141562	0.23939	0.0711611	0.0754277	0.186922	0.210054	0.141422	0.190331	0.312164	0.284781	0.0573028	0	0.174126	0	0.0270867	0.0264326	0.0650782	0.0714938	0.154474	0.0581463	0.0623083	0.0590759	0.0171501
925	ENSMUSG00000005958	Ephb3	4.13007	0.981341	5.3162	2.43156	4.20579	1.73252	3.71534	3.11423	11.1917	9.14019	8.67181	9.52808	9.61649	5.02619	6.94778	3.19809	2.01297	4.93188	6.46962	4.73446	1.7895	1.60053	1.92928	2.64275	9.27649	13.4347	13.0578	6.64877	14.3573	7.43546	19.7513	14.7744	20.4697	11.8798	9.83289	11.7832
926	ENSMUSG00000005968	Tuft1	50.8573	75.0542	49.7914	84.8635	55.3261	61.3896	48.462	53.0472	59.646	60.0632	56.7632	56.1147	111.785	146.007	116.259	124.369	159.335	142.864	134.907	165.49	134.239	99.0057	106.338	125.808	71.1794	106.534	101.138	78.2588	117.857	108.251	112.685	112.648	105.304	98.7483	91.2435	129.325
927	ENSMUSG00000005973	Rcn1	3.16434	4.20189	3.5192	6.26823	4.43189	5.09351	3.07648	5.4903	5.90077	5.96791	6.14899	5.97652	6.57709	4.36057	5.05	4.21842	3.67118	3.86051	4.45219	3.92099	3.47334	4.55836	3.82876	4.47547	8.28529	6.38437	7.77725	5.81727	8.56042	5.08894	7.58026	8.1826	9.95028	6.74514	6.08711	6.0284
928	ENSMUSG00000005980	Dnase1	21.1004	219.55	8.55646	252.029	16.0761	246.295	26.037	123.722	53.4178	41.5923	71.8178	87.2244	233.782	250.429	174.494	313.093	204.667	215.63	208.235	263.901	255.08	242.97	297.243	221.628	1.37856	10.863	1.94861	5.21631	4.54699	13.6353	2.09724	9.47326	2.81477	1.82271	1.78867	2.35473
929	ENSMUSG00000005981	Trap1	40.6973	33.7098	41.9857	46.813	51.7518	44.9695	45.3022	54.8605	41.7936	35.9467	39.8836	34.7299	58.1741	52.6013	63.1777	38.4338	40.3292	53.8563	63.391	49.0231	29.5037	34.6268	35.9006	35.0096	64.607	54.5413	60.7484	51.8122	69.8032	45.7295	62.3573	58.9707	66.395	58.2228	55.9542	46.1879
930	ENSMUSG00000005982	Naa60	74.5934	72.0598	76.173	67.4313	74.5901	72.2247	71.6365	77.734	72.6472	71.9472	74.3033	73.8855	68.1614	65.2291	73.7092	69.9776	62.7236	64.6909	68.4956	67.2986	68.5772	70.6152	69.6297	66.884	72.4401	75.1127	68.0651	71.7094	61.1299	65.3257	65.7374	67.3211	66.1	62.0565	71.6201	62.2196
931	ENSMUSG00000005983	1700037C18Rik	1.719	2.61734	2.29113	2.11958	2.37553	1.87884	1.96053	1.49342	2.3988	2.37793	1.93956	2.34215	3.02674	2.5863	2.99573	2.39091	2.81375	3.22722	2.89614	2.79305	3.10756	3.75261	2.51759	3.1029	3.62066	2.18865	2.86476	2.90042	3.26147	3.36468	2.4276	2.71652	3.06602	2.79577	2.36669	2.47619
932	ENSMUSG00000005986	Ankrd13d	0.857572	0.266432	0.379679	0.668253	0.821138	0.699564	0.421264	0.479629	1.15129	0.790451	0.813575	0.814579	0.3964	0.432804	0.773963	0.26729	1.10416	0.483089	0.579058	0.71325	0.748768	0.565234	0.467715	1.00889	0.865771	1.19401	0.754627	0.674425	0.693573	0.520879	1.07275	1.56408	0.836714	0.71384	0.712152	0.754996
933	ENSMUSG00000005994	Tyrp1	0	0	0	0	0	0	0	0	0	0	0	0	0	0	0	0	0	0	0	0	0	0	0	0	0	0	0	0	0	0	0	0	0	0	0	0
934	ENSMUSG00000006005	Tpr	55.407	65.0258	52.4281	72.2845	58.5868	65.2258	50.0012	62.0653	58.4296	62.2928	52.1545	57.5613	89.1698	89.9814	92.2944	87.2383	77.9455	87.2301	85.938	83.3176	55.7354	65.4181	56.2734	66.2076	128.868	100.722	99.9712	105.731	119.068	90.6403	118.908	104.495	119.982	106.889	108.766	93.9
935	ENSMUSG00000006007	Pdc	0	0	0	0	0	0	0.00464229	0	0	0	0	0	0	0	0	0	0	0	0	0.0962523	0	0	0	0	0	0.00454686	0	0	0	0	0	0	0	0	0	0
936	ENSMUSG00000006010	Odr4	31.2489	34.4379	36.6168	38.1891	32.5648	37.4814	32.4717	31.9699	30.1266	29.2668	31.0549	32.1246	29.1311	28.5972	32.6896	29.0901	28.0786	26.0279	31.0896	27.4468	34.3439	31.7391	34.1122	35.5733	25.6348	27.9303	29.8478	26.8004	23.0256	26.4651	25.6092	27.223	29.7596	25.7244	26.4524	26.289
937	ENSMUSG00000006014	Prg4	0.135917	0.224139	0.342886	0.338037	0.205607	0.361097	0.160952	0.271519	0.293529	0.248567	0.228414	0.27175	0.186682	0.294217	0.172166	0.507358	0.337428	0.139912	0.261723	0.174337	0.229814	0.21453	0.442388	0.281447	0.424284	0.307712	0.242113	0.236417	0.337075	0.304714	0.230076	0.400833	0.29012	0.144578	0.302825	0.300749
938	ENSMUSG00000006019	Dhx34	9.96976	7.4288	12.7197	13.4803	10.993	10.1674	9.17077	7.95421	11.3989	10.9424	10.7084	11.9657	10.5351	11.9301	12.163	8.47159	10.5468	12.322	11.25	11.1688	9.29469	12.9555	8.88184	10.6041	13.5948	12.6314	16.6327	12.0285	18.8678	10.2941	16.4646	15.6536	15.5681	18.1501	13.7168	18.4069
939	ENSMUSG00000006021	Kptn	10.831	11.5091	10.9016	15.1463	12.7207	14.7161	11.5244	13.3509	10.2908	8.97545	8.84176	10.6992	11.7711	12.0719	12.8253	11.9938	11.7604	13.1964	13.1604	12.5323	13.4533	13.7965	13.0851	13.7668	12.8349	11.007	11.1493	12.2625	13.6545	11.4642	12.6347	12.4859	12.1711	11.1755	12.4631	10.6636
940	ENSMUSG00000006024	Napa	68.2289	62.8461	67.6621	74.3445	67.695	63.8792	58.1794	61.0726	85.9323	81.0206	79.7863	83.4157	83.5432	70.6651	81.6777	66.1854	77.0343	88.1727	72.2544	78.8807	65.4852	74.0057	65.7603	75.0058	115.376	113.357	103.157	111.13	104.768	95.3363	135.935	113.467	103.74	102.656	107.742	101.007
941	ENSMUSG00000006050	Sra1	56.5072	70.907	49.4332	62.4802	56.4026	67.8415	61.1994	59.7605	46.7762	50.847	48.2168	51.5854	52.3309	61.7602	57.3567	56.5361	59.1212	59.7688	62.9527	64.9332	58.6984	60.5405	59.165	63.5249	48.6877	49.9926	45.1954	49.5733	59.9626	59.8599	49.9457	48.7733	51.6991	49.3206	49.2445	51.3626
942	ENSMUSG00000006056	Calcoco2	0	0	0	0	0.0137366	0	0.0123917	0	0	0.00662818	0	0	0	0	0	0	0	0	0	0.0776146	0	0	0	0	0	0	0.0168339	0.0274188	0.0557334	0	0.0525561	0.0173019	0	0.0144537	0.0133683	0.0198797
943	ENSMUSG00000006057	Atp5g1	116.907	138.729	122.695	147.67	155.364	157.209	147.315	166.623	113.003	109.098	109.636	112.8	135.097	152.541	173.714	114.741	147.356	171.915	187.908	163.114	136.883	160.809	139.721	154.738	137.004	106.932	116.062	122.582	187.706	143.048	139.498	133.387	135.631	147.437	132.126	121.341
944	ENSMUSG00000006058	Snf8	42.3074	39.201	38.1191	46.2311	43.3633	46.9574	46.2683	46.8457	42.4188	44.3991	42.6637	44.547	47.3414	47.7725	46.2365	52.6701	49.1211	54.7774	43.7139	49.4462	48.9011	52.1086	54.7924	50.8255	57.282	44.6305	48.8661	62.4645	65.6853	58.031	52.5103	55.1007	55.819	61.7337	57.7604	59.9312
945	ENSMUSG00000006095	Tbcb	36.186	35.6144	37.0772	50.6225	41.7981	46.1779	44.7538	38.7031	32.2737	33.1692	32.6384	35.9648	36.6172	38.921	38.5419	36.5433	38.8218	45.5354	33.8306	39.4261	37.7435	45.0031	44.2761	42.486	42.2301	41.4566	40.298	49.8208	57.8002	58.2866	44.2651	47.886	47.7456	54.0544	49.6267	48.6939
946	ENSMUSG00000006127	Inpp5k	35.1922	25.9997	32.4762	26.6042	33.5423	29.2812	29.9501	25.5752	35.7489	33.041	30.2979	33.1482	31.5228	26.7965	28.6966	31.2509	27.1891	29.266	32.0241	27.4128	35.8841	31.7697	26.2581	30.7202	40.9335	36.28	38.8446	40.986	29.4622	26.3816	31.3389	31.4129	36.8688	29.5743	35.2743	28.8359
947	ENSMUSG00000006134	Crkl	45.9512	51.7685	45.562	57.9432	45.2198	51.6239	43.4607	54.0305	39.9141	39.3895	43.498	43.4798	56.3258	58.2416	57.1014	56.1587	62.8234	54.8502	62.9582	62.0633	63.9988	56.9616	64.6216	59.6276	43.2144	60.6678	52.6417	50.9065	45.2273	52.9109	53.4055	56.7834	60.0476	50.2626	53.3198	58.3216
948	ENSMUSG00000006143	Upk3bl	0.124441	0.0521449	0.0865195	0.0359895	0.116773	0.13793	0.00740787	0.0928592	0.171098	0.276414	0.254096	0.224329	0.0168364	0.00519466	0.0552992	0.0526176	0.032869	0.00711128	0	0.0103091	0.043024	0.0725887	0	0.0244435	0	0	0.130958	0	0.227985	0.0842742	0.0578531	0.0195061	0.199775	0.280311	0.0629066	0.102165
949	ENSMUSG00000006154	Eps8l1	4.80747	1.59701	4.51468	6.24102	7.55425	5.81643	5.74276	4.90882	3.17839	3.42173	5.54367	5.74817	1.72732	1.2187	3.31141	3.9423	3.65734	2.96988	3.4194	2.40647	1.02401	2.52067	4.31563	3.78213	4.27752	1.97877	4.20851	5.32799	4.58847	2.84656	3.58791	4.34429	2.05599	2.94508	2.89011	5.00112
950	ENSMUSG00000006169	Clint1	152.111	153.057	168.043	168.518	168.532	159.455	142.914	185.574	200.535	201.874	201.084	197.524	175.659	171.323	229.524	160.24	159.68	159.127	184.731	171.24	147.307	154.855	164.428	150.796	152.697	152.64	177.83	139.245	165.697	133.022	166.344	150.754	164.342	162.646	155.291	139.448
951	ENSMUSG00000006179	Prss16	0.464788	0.324896	0.156008	0.750042	0.364432	0.531118	0.611703	0.646813	0.54983	0.599764	0.878403	0.621781	0.324312	0.619877	0.239868	0.306674	0.373227	0.684768	0.672524	0.146558	0.139218	0.174044	0.225398	0.122666	0.45219	0.320638	0.571762	0.257288	0.722007	0.553354	0.304706	0.158673	0.290868	0.263961	0.289509	0.441003
952	ENSMUSG00000006191	Cdkal1	5.50557	5.07316	5.56615	5.56786	5.16267	5.71411	4.97911	5.78712	5.27957	4.58624	5.06933	4.29732	6.03372	5.98227	6.72585	6.5212	5.7842	4.63722	5.17641	5.15444	6.4561	5.69923	6.09043	5.17134	7.96455	6.42799	8.10458	7.65885	6.08295	6.00384	5.78407	7.0317	7.62491	5.65889	5.48924	6.18779
953	ENSMUSG00000006200	Rhox6	0	0	0	0	0	0.0919968	0	0	0	0	0	0	0	0	0	0	0	0.112968	0	0	0	0	0	0	0	0	0.688539	0.0196334	0	0.694737	0.00643032	0	0.0436408	0.00968283	0.036035	0.0813813
954	ENSMUSG00000006204	Cdcp3	0.0309161	0	2.29874	0.00713845	0	0.491364	0.00839312	0.0316271	0.0454887	0.00928844	0.00681992	0.0146279	0.0161546	0.00603727	0	0	0	0.00900155	0.0238202	0.0116627	0.0208235	0.00567539	0	0.0107348	0	0.0764528	0	0.0181282	0	0	0	0	0.00831186	0.0188288	0	0
955	ENSMUSG00000006205	Htra1	5.67081	4.88031	3.25519	7.34801	8.25958	13.8796	4.82006	9.64984	11.6725	14.5584	10.0756	13.1649	0.705024	3.97278	3.79882	0.822307	3.72329	1.25805	3.78632	1.94858	3.8209	6.82187	3.79501	6.25204	4.69147	0.8866	1.17698	1.97508	2.08653	0.41168	0.489657	3.72783	4.0006	1.18878	0.543757	1.67634
956	ENSMUSG00000006215	Zbtb17	17.6862	16.1026	14.315	17.3771	17.8704	17.7194	14.9002	17.0756	19.2133	16.7475	15.3633	16.1861	21.2758	22.8014	23.6287	17.4985	21.3312	27.6608	24.5867	23.9251	18.8726	19.3858	20.8747	19.5398	24.8607	22.155	21.4949	19.9316	25.4161	17.679	23.9725	24.3297	23.5279	22.5025	20.8824	20.5157
957	ENSMUSG00000006216	Clcnkb	0.0323977	0	0.0413068	0	0.0025263	0	0.0142574	0	0	0	0	0	0	0.0605588	0	0	0	0	0	0.048317	0	0	0	0	0	0	0	0	0	0	0	0	0	0	0	0
958	ENSMUSG00000006218	Fam131c	0.386625	0.461355	0.544111	0.797661	0.654402	0.522594	0.355124	0.44031	0.178286	0.144518	0.0651771	0.170315	0.807971	0.992839	1.00146	0.757104	1.34646	1.29471	0.826031	1.10518	0.698167	1.06387	0.867771	1.01753	1.32212	1.41514	1.23605	1.58449	1.5772	1.33021	1.56012	1.41955	1.57466	1.48701	1.58533	1.61156
959	ENSMUSG00000006219	Fblim1	74.2375	77.597	82.41	78.7637	78.4279	76.2285	77.7684	103.212	103.739	110.856	108.93	105.943	129.279	119.766	130.382	116.376	117.49	120.973	120.467	116.246	94.5165	106.058	109.501	108.145	143.093	147.748	152.747	136.587	120.794	111.359	139.33	136.721	119.823	142.532	139.042	115.115
960	ENSMUSG00000006221	Hspb7	0.188037	0.202607	0.217937	0.309564	0.277109	0.404609	0.219236	0.386396	0.428737	0.665717	0.431265	0.654045	0.0386491	0.251649	0.21633	0.0413596	0.122939	0.0598678	0.219341	0.0795009	0.0866382	0.551655	0.371233	0.238183	0.100908	0.0795086	0.029009	1.20955	0.424804	0.0729736	0.00679306	1.02343	0.922629	0.0147734	0.0840503	0.00942793
961	ENSMUSG00000006235	Epor	0.351324	0.722207	0.613291	0.940244	0.67063	0.771326	0.374451	0.592032	0.806314	1.15347	0.959632	0.731662	0.037791	0.296342	0.219416	0.0742488	0.404257	0.154291	0.168237	0.124255	0.501267	1.00844	0.480682	0.685867	0.266916	0.124901	0.116349	0.204284	0.0907258	0.165712	0.0497923	0.168954	0.218302	0.131871	0.0870593	0.034474
962	ENSMUSG00000006241	Ccdc159	0.693438	0.449464	0.859857	0.726019	0.850532	0.696348	0.652129	0.472291	0.526617	0.325888	0.594768	0.599763	0.319211	0.304818	0.421449	0.297711	0.176444	0.220151	0.505018	0.312151	0.412721	0.429438	0.449528	0.525593	0.302671	0.442168	0.395725	0.669587	0.441651	0.422844	0.448191	0.584185	0.59062	0.547133	0.553578	0.491824
963	ENSMUSG00000006262	Mob1b	50.0556	51.7607	60.7909	54.242	53.4861	47.9141	53.2255	64.8676	70.735	74.4627	79.3114	69.6199	59.6143	48.5634	60.129	62.7423	58.2004	37.7096	45.7844	45.9329	70.306	62.7216	75.7931	50.6017	60.2683	52.6274	60.292	58.1443	47.5672	49.5695	43.6247	48.1937	56.0679	56.7923	55.9136	62.637
964	ENSMUSG00000006269	Atp6v1b1	0	0	0.0229449	0.0153239	0	0.0231801	0	0	0.00823341	0.015548	0	0	0.0170793	0.0627067	0.0118452	0	0.0121713	0	0.0251953	0	0.0177124	0	0.0182412	0	0	0.0368946	0.0194605	0	0.00758946	0	0	0	0	0.0315538	0	0
965	ENSMUSG00000006270	Vax1	0	0	0	0	0	0	0	0	0.0153253	0	0	0	0	0	0	0	0	0	0.00950338	0.00470804	0	0	0	0	0	0	0.114066	0	0.00716318	0	0	0	0	0	0.00686484	0
966	ENSMUSG00000006273	Atp6v1b2	81.2414	89.4475	74.2378	104.664	84.4682	94.1666	83.788	92.1149	123.176	123.706	128.279	122.125	103.537	95.5276	89.811	104.105	96.4938	99.8166	91.9802	100.803	95.9631	95.1265	100.317	80.4863	113.555	98.3206	101.903	112.821	110.135	106.988	106.874	97.2379	109.163	107.947	108.743	101.249
967	ENSMUSG00000006276	Eps15l1	42.2101	33.4395	42.4596	35.5853	39.3334	35.7215	39.5911	43.9046	40.4167	40.7538	43.351	40.6808	40.9266	39.4322	46.5581	41.0129	35.3094	37.7748	42.3065	37.5322	37.9489	39.3669	39.0702	39.9171	55.1645	46.6063	50.8278	45.25	39.3589	32.4467	45.8326	42.1088	46.3027	46.0733	47.056	47.3614
968	ENSMUSG00000006281	Tep1	203.106	146.723	202.316	197.98	240.586	196.856	206.852	210.415	213.67	205.928	191.963	205.33	219.658	223.887	241.051	219.741	201.677	222.934	220.732	214.548	226.007	231.032	215.529	218.571	263.137	257.478	277.354	273.193	270.538	225.054	278.445	270.466	219.005	248.973	241.914	222.699
969	ENSMUSG00000006288	Ttc5	16.1219	14.8368	17.6429	21.0072	19.3599	17.449	16.2747	17.3725	14.5903	13.414	11.6622	12.4855	19.6405	19.3918	20.4846	18.3566	17.4441	19.4932	20.7029	17.9267	16.653	17.3047	15.3436	16.8063	27.4538	21.2362	24.5292	24.3311	24.1009	19.6295	24.0561	24.461	24.4261	23.512	22.7587	20.821
970	ENSMUSG00000006289	Osgep	7.61317	8.48824	8.71873	9.23344	9.05711	9.22641	8.78839	8.02992	8.93888	8.91755	8.15051	7.48986	14.4406	12.7164	15.336	10.3373	9.54059	13.6913	16.3432	12.8386	8.20509	8.20408	8.0144	10.4736	16.3864	12.2259	16.0893	14.6163	19.9527	13.77	17.2588	17.2002	17.3706	13.4659	13.9285	11.3513
971	ENSMUSG00000006299	Aamp	74.522	73.306	75.346	93.3619	86.9447	89.2379	82.4324	82.2483	93.5637	96.6073	92.0775	98.1578	93.3622	90.7177	90.8416	80.5566	86.0197	112.588	100.196	92.0476	75.8376	87.8791	88.3809	81.9426	103.991	103.263	98.0238	106.327	132.655	102.272	120.21	115.612	110.18	111.956	113.123	94.7214
972	ENSMUSG00000006301	Tmbim1	278.844	269.115	282.335	250.237	289.233	239.831	280.688	253.9	375.954	400.217	377.258	393.847	318.366	350.358	302.841	329.407	391.426	330.473	322.005	358.785	307.738	263.212	254.504	299.797	193.573	278.504	243.81	197.533	303.852	269.545	266.24	242.934	235.679	245.426	225.121	262.493
973	ENSMUSG00000006304	Arpc2	209.356	264.438	204.3	264.894	234.343	258.119	248.961	279.449	260.15	277.205	274.422	281.055	314.056	306.035	276.221	339.199	344.736	300.37	279.568	311.375	280.698	269.985	301.743	273.118	386.406	332.917	347.721	377.512	413.626	386.41	360.475	340.254	375.217	374.876	373.101	373.678
974	ENSMUSG00000006307	Kmt2b	70.164	40.437	66.7146	67.0625	65.837	64.0982	63.6465	68.2342	71.0485	66.2373	65.5241	68.3484	87.9827	76.1969	88.4626	74.9291	73.4608	97.9704	90.8619	84.6998	68.5698	75.8325	64.1171	79.6882	137.659	127.778	102.835	105.315	93.9423	66.7378	120.317	111.638	112.658	107.557	100.839	101.51
975	ENSMUSG00000006310	Zbtb32	0.847574	0.811325	1.00229	0.876086	1.02438	0.848321	1.00305	1.2359	0.604026	0.896764	0.714532	0.498764	1.95583	1.54422	1.8164	1.91286	1.26418	1.78874	1.07463	1.45851	0.698507	0.897712	0.626933	0.987036	4.93594	3.33039	3.96065	3.29542	4.34975	2.79318	2.70075	3.14904	3.33424	3.57706	3.27708	3.5347
976	ENSMUSG00000006311	Etv2	0	0.0124285	0.0172271	0	0	0	0	0	0	0	0.0219083	0	0	0	0	0	0	0	0	0	0	0	0	0	0	0	0	0	0	0	0	0	0	0	0	0
977	ENSMUSG00000006313	Upk1a	0.579899	0.623395	0.500887	0.768192	0.634565	0.708341	0.621533	0.825546	0.876	0.794754	0.796731	0.673906	1.94685	1.03674	1.13398	1.35087	1.95534	2.01298	1.22657	1.5499	0.875639	1.08784	0.82226	1.06693	5.24529	3.22991	5.00496	5.17287	10.3038	4.54882	4.79027	3.66044	4.09432	5.51706	4.37546	4.24121
978	ENSMUSG00000006315	Tmem147	21.3916	23.7545	24.0954	26.0037	27.8995	28.5669	29.6237	36.3833	18.6439	16.8256	17.2071	16.7674	35.1061	35.7049	37.4864	26.0956	28.6708	37.8881	43.3638	35.6391	20.7301	23.9156	27.0853	24.0109	36.2556	29.6867	28.0778	31.866	43.3346	33.2192	36.4259	35.3705	33.2127	32.6834	32.1449	27.0547
979	ENSMUSG00000006333	Rps9	97.6463	92.7533	121.529	177.586	157.498	161.224	143.98	181.826	164.91	154.713	148.574	161.58	276.203	233.985	252.387	181.703	206.876	307.695	260.1	261.567	109.587	132.739	165.202	144.778	359.683	271.115	316.577	301.485	444.574	317.084	351.484	361.75	365.742	330.013	315.669	254.503
980	ENSMUSG00000006335	Tfpt	6.09507	5.89278	6.76684	7.53658	6.76748	6.95477	5.78627	6.4818	7.20418	6.70344	7.53912	6.54883	7.73056	7.40055	8.48245	7.17429	6.79317	8.6089	8.44179	7.86767	7.12858	8.47929	7.75673	7.01354	7.88913	7.88754	8.5027	9.99145	10.0763	8.52271	8.61975	9.328	9.59133	9.25787	9.19234	8.06354
981	ENSMUSG00000006342	Susd2	4.45926	77.1803	2.80809	79.6293	3.72989	80.8657	12.7771	60.8901	6.69748	7.14695	14.2303	10.5442	371.277	260.817	193.182	337.004	295.196	374.174	231.729	312.206	244.968	215.843	258.119	270.261	119.523	322.638	253.31	176.522	176.88	295.93	187.396	292.098	180.386	194.39	204.929	249.734
982	ENSMUSG00000006344	Ggt5	3.67429	3.41521	3.31942	5.115	4.17295	5.49616	2.87618	4.62901	7.65579	6.90939	6.81865	8.80645	0.553597	1.87731	2.29907	1.01525	1.76619	0.828601	3.79208	1.48225	1.89659	3.57444	3.15474	3.33916	1.51103	0.641764	0.687404	1.29657	0.391302	0.332527	0.711559	2.18092	1.86964	0.757353	0.528007	0.733372
983	ENSMUSG00000006345	Ggt1	1103.31	919.456	917.722	883.025	1012.3	1001.02	1064.48	912.396	487.658	437.942	585.346	508.243	636.462	729.788	680.743	707.122	738.728	864.759	872.366	861.617	812.502	900.768	867.135	955.812	514.213	650.849	581.941	630.955	490.886	679.732	644.447	671.808	526.295	586.215	701.213	649.506
984	ENSMUSG00000006356	Crip2	4.53379	4.80161	4.7519	6.02486	6.13501	6.56799	3.75548	5.16129	8.10885	8.35401	8.3969	9.3713	1.67545	3.89267	4.29107	1.72514	4.09954	2.92954	4.36427	3.98763	3.49964	5.81727	4.38501	5.98325	3.88745	2.98	3.19426	3.54676	5.0099	2.86078	2.62054	6.35954	3.88522	2.9059	3.18575	4.13503
985	ENSMUSG00000006360	Crip1	760.715	1281.89	649.64	1336.92	765.815	1367.38	759.073	829.259	461.452	457.591	482.174	530.485	1721.41	1716.26	1404.97	1674.85	2075.95	2350.49	1443.66	1919.51	1598.17	1624.53	1513.32	1729.93	1531.35	1756.04	1490.55	1661.3	2107	2438.96	1644.38	1856.56	1548.9	1750.41	1733.72	1731.84
986	ENSMUSG00000006362	Cbfa2t3	7.39584	5.50057	8.24724	9.67552	9.08179	6.56655	7.00686	6.83197	14.1533	13.9895	13.3227	13.8004	11.7192	9.14881	9.61403	5.89841	7.92223	9.21445	9.31922	7.55281	4.8877	6.86914	6.30547	5.62992	24.9075	17.7931	22.3475	13.8219	18.1969	10.1935	24.9955	18.8864	23.9563	23.1888	17.0257	15.2031
987	ENSMUSG00000006369	Fbln1	256.592	374.374	232.002	332.241	253.317	366.383	252.991	273.135	113.802	97.7567	110.57	104.092	301.338	347.43	383.541	329.784	346.041	399.182	376.282	354.144	533.744	536.49	409.021	532.531	46.5562	187.738	54.1849	81.6461	45.5392	178.411	74.1185	144.25	67.2637	65.9399	81.019	79.7228
988	ENSMUSG00000006373	Pgrmc1	302.516	351.747	279.456	344.13	267.77	326.404	285.443	256.122	118.415	110.865	132.583	127.553	250.098	246.414	238.647	306.539	261.321	246.074	238.431	258.081	281.262	291.886	316.609	274.919	239.733	257.265	233.222	296.517	239.86	316.715	242.873	266.946	241.462	242.245	279.617	274.784
989	ENSMUSG00000006378	Gcat	19.5046	28.9775	21.9969	27.9893	27.6801	36.4263	27.5863	34.1318	9.87811	9.07813	10.5349	8.61057	30.7552	38.8393	43.1895	28.6383	33.1749	39.0066	51.0631	36.0393	28.6615	39.0286	38.005	34.0391	21.0064	15.1537	18.7041	15.6136	29.5833	22.3151	21.1466	23.2942	15.63	18.0296	17.4783	14.451
990	ENSMUSG00000006386	Tek	5.35548	5.63017	4.85706	6.3479	5.82025	6.85459	3.91893	5.31532	7.59089	8.45789	11.2248	10.3597	0.204504	1.56676	1.95075	0.531612	1.27269	0.452705	2.44812	0.672866	2.23798	4.91586	3.28886	3.26644	1.11157	0.503818	0.419368	0.544264	0.52219	0.242177	0.229934	0.838377	0.960847	0.508839	0.222154	0.637394
991	ENSMUSG00000006389	Mpl	0.20881	0.242679	0.186686	0.447084	0.213841	0.326435	0.343118	0.392068	0.204333	0.229394	0.395867	0.27858	0.490951	0.434627	0.587638	0.55449	0.489886	0.549561	0.350291	0.622812	0.504323	0.617104	0.635452	0.624612	0.415107	0.307853	0.339146	0.498053	0.295078	0.541033	0.391119	0.366204	0.329387	0.539567	0.253927	0.29896
992	ENSMUSG00000006390	Elovl1	89.4169	81.5093	80.6427	71.5822	95.5643	79.5511	96.3945	96.0114	87.038	95.8582	103.435	101.802	118.854	101.631	91.6225	106.105	111.364	122.256	100.826	124.679	79.6722	84.7644	86.7199	90.8138	206.833	164.782	170.687	195.038	227.045	216.162	257.44	213.277	188.066	236.159	234.173	241.912
993	ENSMUSG00000006392	Med8	22.9351	21.5896	22.5163	26.4821	26.1777	26.6713	25.6841	28.0161	23.0567	22.8037	23.751	26.1513	31.1056	27.0342	28.0603	30.1413	28.2252	31.4701	29.1299	30.3971	23.2046	24.9869	28.0278	26.0852	44.4209	33.5115	35.5656	42.4472	43.3367	35.485	41.6331	39.1622	41.6969	42.4797	42.0122	44.7402
994	ENSMUSG00000006395	Hyi	26.1925	13.8562	22.5753	15.8697	24.1956	18.4062	27.8441	17.0983	11.2138	10.4121	11.2127	12.3958	19.0812	21.8799	18.9625	20.3863	18.8791	24.6013	22.6027	22.6636	17.7859	19.8425	23.0674	20.3462	31.4054	26.9533	25.6896	34.1745	31.2146	29.2019	31.1513	35.0907	27.9882	26.8273	31.1125	28.2283
995	ENSMUSG00000006398	Cdc20	1.96718	1.85303	3.85045	6.40071	6.63035	4.12689	4.15593	11.1063	5.98047	4.68874	5.86659	3.76883	27.541	14.3385	25.5354	7.96116	7.82929	18.3361	21.6164	16.1433	3.68258	3.37652	5.34534	6.08084	34.6256	21.4501	33.3991	20.9621	43.599	21.8156	39.1379	37.4736	33.019	31.2708	23.2597	21.9754
996	ENSMUSG00000006403	Adamts4	0.957073	1.46892	1.2491	1.50765	2.3887	2.16007	1.2793	2.6634	9.06847	9.79963	9.20556	10.4609	0.210647	0.655091	1.1294	0.220494	0.751351	0.228674	0.936068	0.456661	1.12615	1.89387	1.56851	1.70301	0.394555	0.162681	0.213903	0.0692618	0.148253	0.110893	0.236663	0.432614	0.530437	0.0908991	0.157876	0.222955
997	ENSMUSG00000006411	Nectin4	0.253978	0.208315	0.551153	0.333599	0.349263	0.260644	0.151043	0.33664	0.508406	0.332042	0.5434	0.565242	0.434427	0.314494	0.519962	0.208531	0.229641	0.398731	0.329283	0.348334	0.229534	0.31082	0.373191	0.302869	0.912917	0.625728	1.12357	0.424602	0.743915	0.489927	0.878656	0.857844	0.744604	0.506743	0.535641	0.528325
998	ENSMUSG00000006412	Pfdn2	14.2372	13.2227	13.4488	14.9536	18.0886	13.3713	14.1558	14.7503	13.1504	11.9912	12.5784	10.5219	16.6044	15.1633	16.9992	13.711	14.3628	18.6209	17.7099	15.8543	11.0213	12.5937	14.0454	13.8961	21.9246	16.6522	18.349	17.062	24.1481	17.6214	20.3753	19.7098	20.6109	21.8272	18.7574	16.6032
999	ENSMUSG00000006418	Rnf114	85.6535	100.959	81.2182	97.026	97.4379	96.7115	92.4716	96.8576	127.109	125.848	122.553	134.597	109.147	103.304	104.954	111.319	115.552	119.825	124.437	133.059	110.442	108.374	102.845	111.176	100.769	114.938	93.4356	107.07	96.9253	108	104.847	116.427	106.912	95.5217	105.96	102.034
1000	ENSMUSG00000006423	Steep1	16.258	15.1606	16.6939	20.1087	17.1806	15.3488	15.3304	16.112	15.3273	15.0734	16.0358	15.1583	18.4964	18.52	19.3545	19.9008	16.9661	14.5727	17.6484	15.8184	17.0083	18.2291	19.4381	15.6051	24.9226	19.7513	24.6334	22.5201	21.6562	19.0097	21.6197	21.3045	23.1135	23.794	21.4305	23.1467
1001	ENSMUSG00000006435	Neurl1a	1.21394	0.761867	0.90506	1.22354	0.980662	1.17346	0.752096	1.0841	1.7698	1.73275	1.55784	1.64172	4.11034	2.46171	1.88206	3.28086	4.25721	4.65979	1.738	3.37916	1.71288	2.02881	1.58556	1.97376	8.7123	7.86456	8.16145	8.60161	8.4368	6.53546	9.74419	7.40625	6.45889	7.86236	7.15179	7.78669
1002	ENSMUSG00000006442	Srm	0.883409	1.30046	2.62116	3.26813	2.94867	3.13152	2.23161	4.56659	4.90585	4.5409	4.32422	4.39938	6.1535	4.08319	6.09723	2.2903	3.2695	4.98853	4.61726	3.86552	1.66452	1.28071	2.49264	2.81218	10.1785	7.14798	8.84043	5.41853	16.3256	5.68666	12.7849	9.98279	12.3037	10.3384	8.34446	9.09332
1003	ENSMUSG00000006445	Epha2	120.25	111.388	127.752	120.459	121.43	80.9953	98.0501	108.723	114.159	121.043	111.051	121.297	159.073	204.647	129.753	148.108	168.474	169.852	173.537	190.087	131.785	114.237	102.006	141.859	177.453	174.985	130.913	191.377	179.116	171.138	272.679	212.679	231.841	239.693	154.817	187.709
1004	ENSMUSG00000006456	Rbm14	18.7674	18.4418	20.6177	20.1099	22.9195	18.5127	18.674	22.7751	24.3338	22.8579	24.1707	27.9514	40.2691	29.1483	40.1385	19.2894	26.9531	31.4476	33.0877	27.0826	22.7893	25.7786	24.8467	26.6181	41.69	42.4022	40.5543	28.9449	49.102	32.5909	43.5058	38.5847	35.8902	37.125	38.7037	35.1456
1005	ENSMUSG00000006457	Actn3	0.0174302	0.0760063	0.0733294	0.0819909	0.112724	0.295647	0.0713625	0.178435	0.186442	0.113705	0.187077	0.107343	0.174822	0.124497	0.0774864	0.123014	0.0553538	0.24218	0.0505128	0.282961	0.102032	0.0511649	0.0365378	0.152053	0.069347	0.0496247	0.0391232	0.140505	0.0806126	0.090182	0.0209744	0.200592	0.124763	0.0159067	0.102984	0
1006	ENSMUSG00000006462	A530013C23Rik	0.372692	0.333644	0.498989	0.612889	0.682293	0.486751	0.590619	0.859762	0.616568	0.602118	0.606487	0.25513	0.640697	0.868698	1.08392	0.982694	0.779418	0.839849	0.943979	1.02086	0.801892	0.583116	0.648557	0.755032	1.58732	1.13058	1.19758	1.02053	0.364909	0.501773	1.21327	0.694429	1.19515	1.00608	0.678295	1.14819
1007	ENSMUSG00000006463	Zdhhc24	8.43567	7.3078	7.7984	9.75247	8.047	9.84136	8.15916	9.26886	9.44117	10.3207	10.6639	11.6401	10.061	9.7101	9.80127	10.1573	9.93239	9.25342	9.71688	10.4562	9.67048	9.80777	10.4803	11.0874	12.4994	11.2305	13.104	11.9762	12.1945	10.2698	11.8233	11.406	13.5293	11.6207	13.8739	13.482
1008	ENSMUSG00000006464	Bbs1	2.12998	1.31641	1.89944	1.47706	1.69682	1.69319	1.70634	1.31901	2.23322	1.867	2.01598	1.97588	1.52577	1.44426	1.83517	1.52398	1.44154	1.25376	1.26846	0.970185	1.30817	1.63039	2.1508	1.43211	2.21425	1.69042	1.95588	2.27479	1.30812	1.12933	1.46813	2.04548	2.09837	1.6628	1.50796	2.14897
1009	ENSMUSG00000006469	Slc34a3	0	0.542589	0.0247163	0.433915	0	0.404103	0.0275171	0.163713	0.0147106	0.032534	0	0.00371397	3.93352	3.72563	3.25058	4.01551	4.27298	5.96677	3.93236	4.55588	4.22748	3.44803	4.22661	4.36122	1.1561	2.16922	1.00906	1.9346	0.378109	2.38098	1.44571	1.88628	0.92494	0.863466	1.84253	1.31676
1010	ENSMUSG00000006471	Ndor1	18.6321	11.8797	15.851	18.6705	14.9708	12.5476	14.1547	16.3674	14.2819	15.5064	14.0607	14.3612	23.9433	20.5485	27.0953	20.3726	18.0696	17.8763	21.7253	15.0395	19.0196	18.2735	19.5653	18.1251	30.5719	27.9497	32.1261	28.9211	18.1907	15.8349	28.8084	23.7175	25.6965	23.5467	21.1115	20.8032
1011	ENSMUSG00000006476	Nsmf	37.5324	23.9586	37.4231	30.3835	33.0488	26.5674	30.0876	28.5391	44.6052	43.8236	45.1723	42.3948	28.6431	38.2885	33.2973	34.6115	35.5168	34.0952	38.0822	44.3205	31.7042	27.6096	27.6724	32.6158	22.2834	21.0574	26.119	18.8876	26.9788	13.629	27.6051	19.3118	26.5483	24.1457	21.1582	26.2964
1012	ENSMUSG00000006488	Prl7a1	0	0	0	0	0	0	0	0	0	0	0	0	0	0	0	0	0	0	0	0	0	0	0	0	0	0	0	0	0	0	0	0	0	0	0	0
1013	ENSMUSG00000006490	Prl8a9	0	0	0	0	0	0	0	0	0	0	0	0	0	0	0	0	0	0	0	0	0	0	0	0	0	0	0	0	0	0	0	0	0	0	0	0
1014	ENSMUSG00000006494	Pdk1	17.7582	13.8386	19.4345	17.6176	21.8839	14.9994	19.1511	24.2342	29.1655	32.7073	23.6649	26.7017	34.3157	22.8558	32.2659	20.5352	22.8613	19.2188	27.6907	21.7215	17.6189	21.0567	19.1387	14.9146	35.3628	28.3534	37.1007	26.2416	28.746	20.1804	28.0885	25.1403	30.3082	29.0425	23.6794	19.0498
1015	ENSMUSG00000006498	Ptbp1	89.7456	107.563	103.899	118.22	118.542	98.5496	94.0114	139.328	130.664	127.997	122.33	117.52	236.058	172.63	246.384	149.052	162.839	186.053	221.982	181.344	145.022	137.492	109.325	136.129	275.369	217.333	258.85	211.777	243.912	175.388	287.156	237.862	260.666	261.196	213.492	176.96
1016	ENSMUSG00000006517	Mvd	4.84705	5.00043	8.28273	8.75294	15.8539	10.6541	11.3286	21.4286	20.1952	24.9525	18.8388	27.5574	23.1359	12.3545	16.6313	15.0579	17.588	18.1543	15.1055	18.0847	5.01969	7.13064	6.75231	5.61411	59.4866	42.7594	63.1199	56.8822	69.0773	54.4745	62.6798	54.5436	40.8106	58.9813	50.2729	46.945
1017	ENSMUSG00000006519	Cyba	12.7829	10.3435	13.1111	20.5539	12.1472	12.3856	10.3101	9.67375	25.0098	25.6603	24.5676	29.3078	22.0977	14.0854	17.5554	14.2659	21.5093	17.8154	12.9854	13.8861	11.7438	14.3748	13.7513	14.3254	41.5613	25.2888	32.2656	32.9998	36.2616	23.084	32.5569	30.2837	32.0629	27.2352	29.0929	25.473
1018	ENSMUSG00000006522	Itih3	0.368596	0.709862	0.764299	0.546173	0.676693	0.911471	0.257324	0.616953	2.17217	2.20723	1.71646	1.49667	0.0520598	0.112836	0.407488	0.0713349	0.306187	0.073977	0.410459	0.0963208	0.381908	0.546605	0.291162	0.548514	0.498803	0.0706864	0.0366883	0.140062	0.0767528	0.06764	0.0519501	0.31471	0.651295	0.237009	0.165954	0.336752
1019	ENSMUSG00000006526	Stimate	5.05205	5.29354	6.01469	6.79373	7.08413	4.03565	5.35234	5.52787	5.0955	4.63435	4.07609	4.34879	6.42264	5.38925	6.06407	5.64577	4.97891	5.7424	4.93864	5.22429	4.67502	5.73748	4.26025	4.75094	10.6105	7.4378	8.88235	9.71132	9.44291	6.19343	7.89674	7.67512	10.1404	8.54426	8.53981	7.12919
1020	ENSMUSG00000006527	Sfmbt1	4.84592	7.6065	4.66441	10.3618	5.38709	6.38437	5.50325	6.59933	4.37075	3.80452	4.29081	3.35968	10.6202	9.68724	13.2082	8.32199	10.7204	8.04068	12.5264	8.69089	9.46851	11.1224	10.3941	9.99388	8.01827	8.96093	9.44718	6.22563	7.85555	5.75259	9.13989	7.83972	10.0006	7.05023	7.77042	7.88795
1021	ENSMUSG00000006529	Itih1	0	0	0	0	0	0.0176678	0.020029	0	0	0.00734145	0	0	0	0	0	0.00647583	0	0.0285713	0	0.00464	0	0	0	0.00418659	0	0	0	0	0	0	0	0	0.00660092	0	0	0.287553
1022	ENSMUSG00000006538	Ihh	64.7916	60.1234	54.6019	71.6323	53.1711	52.31	47.9236	47.3508	47.9293	46.8299	40.2701	46.6583	125.496	121.673	96.4586	105.553	121.768	152.452	96.7105	121.851	99.426	92.2151	91.5433	99.588	117.221	118.75	97.0378	106.097	115.714	108.3	114.509	112.932	99.5023	97.124	103.364	90.8297
1023	ENSMUSG00000006542	Prkag3	0.422949	0.561348	0.417199	0.808933	0.403993	0.702093	0.670224	0.964377	0.10514	0.189078	0.128176	0.208643	1.06396	1.7647	0.613527	2.24114	1.65565	1.55252	2.32669	1.71471	1.23123	0.991134	1.55995	2.07688	2.70132	0.794709	1.78744	1.13176	1.21782	0.810607	3.18237	1.04691	0.708234	1.36942	1.46867	2.2939
1024	ENSMUSG00000006546	Cryba2	0.369818	0.405171	0.289893	0.377945	0.300241	0.27952	0.289492	0.254837	0.336895	0.358168	0.360989	0.295192	0.427268	0.520696	0.484237	0.32206	0.31816	0.465277	0.509941	0.459844	0.330011	0.269967	0.530136	0.369541	0.480309	0.361643	0.546837	0.505822	0.535565	0.498023	0.489502	0.422562	0.441493	0.364849	0.645843	0.413359
1025	ENSMUSG00000006567	Atp7b	75.8328	47.4259	72.1815	52.1965	76.427	52.159	76.4231	67.6	60.4782	54.4813	55.3754	54.6834	33.4407	44.3467	46.8585	37.9298	36.4389	38.884	55.5514	40.5753	46.3883	49.0464	45.2804	46.1207	12.399	22.4347	15.6705	14.3573	8.9079	15.2379	14.8284	17.2047	15.4383	13.9514	14.772	14.5554
1026	ENSMUSG00000006570	Defb2	0	0	0	0	0	0	0	0	0	0	0	0	0	0	0	0	0	0	0	0	0	0	0	0	0	0	0	0	0	0	0	0	0	0	0	0
1027	ENSMUSG00000006574	Slc4a1	0	0	0.00831197	0.0142653	0.00949312	0.0111838	0	0.031694	0.0197352	0.140337	0.013705	0.0281894	0	0.00604701	0.00705518	0	0	0.0270852	0	0.0175696	0.0104653	0.0113901	0	0.0159033	0	0	0	0	0.0090309	0.0177798	0.024832	0.0111968	0	0.00942713	0.0173483	0.0170167
1028	ENSMUSG00000006575	Rundc3a	6.71105	4.63231	6.54677	6.08784	8.11737	6.73614	7.04751	7.30669	6.44171	7.62146	6.78969	7.55396	7.57833	6.39198	7.18748	6.74026	5.78222	8.76511	7.40707	7.94278	6.25457	6.82583	6.41975	6.92886	10.7286	8.11143	6.6238	9.22479	10.2244	7.81598	8.54924	8.4786	8.76561	8.14515	8.62561	7.58973
1029	ENSMUSG00000006576	Slc4a3	0.282496	0.654497	0.578884	0.953038	0.393837	0.646973	0.601529	0.645245	0.991283	0.932291	0.938342	1.083	0.410154	0.381603	0.469327	0.171687	0.413645	0.112762	0.571239	0.104343	0.401775	0.675918	0.468268	0.782801	0.624111	0.212921	0.994807	0.679633	0.239072	0.0409149	0.422923	1.74052	1.18953	0.460607	0.186558	0.382788
1030	ENSMUSG00000006585	Cdt1	18.9673	13.8868	15.7828	18.8388	14.9328	13.6449	13.3809	13.7387	15.1683	13.5562	13.9305	13.3495	20.4636	16.7243	22.9235	11.6223	12.2388	17.8476	22.5706	16.2903	14.5188	13.1152	12.8003	13.5979	21.8694	21.1756	25.145	14.2166	22.9758	14.2385	25.2132	23.5182	23.9349	18.2507	16.4499	14.7222
1031	ENSMUSG00000006586	Runx1t1	0.766843	0.504129	1.4362	0.810065	1.47716	0.564254	0.530155	0.655221	0.564615	0.888936	0.853009	0.62697	1.34764	0.65994	0.917843	0.550999	0.683014	1.23126	0.721835	0.587919	0.611241	0.765986	0.838559	1.2016	0.63347	0.591635	0.724043	0.610825	0.347686	0.469515	0.796587	0.628108	0.661036	0.529129	0.712349	0.461624
1032	ENSMUSG00000006587	Snai3	0.666466	0.898951	0.881945	1.00614	0.594995	0.686044	0.957391	0.473621	1.55221	1.62614	1.60426	1.47209	0.438064	0.427776	0.68501	0.412438	0.26402	0.359016	0.450368	0.517769	0.536122	0.537492	0.683221	0.633421	0.533851	0.494298	0.750982	0.600418	0.774356	0.241805	0.395066	0.574588	0.524527	0.61718	0.344298	0.395196
1033	ENSMUSG00000006589	Aprt	172.16	161.368	159.674	184.176	182.667	181.167	170.767	150.974	135.124	140.177	137.91	150.615	131.332	167.405	152.201	124.666	157.017	193.823	179.151	178.117	154.308	175.323	161.007	168.412	93.4649	87.1721	81.5982	91.7595	126.036	115.356	106.036	100.186	93.0748	103.015	95.4882	92.4301
1034	ENSMUSG00000006599	Gtf2h1	31.0981	36.9615	32.2346	34.7395	36.5163	35.0477	34.5396	39.8894	35.8975	35.8817	37.8994	36.2451	38.13	36.3264	41.4967	35.2303	36.5884	33.1425	35.8094	35.0646	35.3552	32.7805	39.4524	30.8184	38.8444	38.7627	41.959	43.0218	42.7419	39.1193	42.2212	37.1722	43.001	43.9239	43.0356	43.441
1035	ENSMUSG00000006611	Hfe	7.24256	5.79379	6.00998	7.52559	8.99362	7.32902	5.83966	6.26956	10.1044	10.744	9.85544	10.732	2.9118	4.37394	4.31652	2.9491	3.09087	2.45644	5.17321	3.36193	3.59768	5.48154	4.3546	3.96543	5.23242	3.54113	3.85013	2.59538	3.93011	2.62984	4.3066	3.27798	3.89129	3.21353	3.24464	2.30817
1036	ENSMUSG00000006638	Abhd1	11.2034	9.15656	11.5998	10.7689	9.34566	7.65601	9.73756	8.10298	10.5934	10.3092	10.7983	10.0027	5.51797	8.1688	6.7016	6.08915	6.53926	5.89125	6.18078	6.56887	8.66219	6.55628	6.94982	8.79511	5.67687	5.7257	5.92991	5.48924	5.87725	4.86379	5.0124	4.78223	7.00303	5.45873	5.3221	6.15895
1037	ENSMUSG00000006641	Slc5a6	27.8786	18.866	16.3055	23.2946	23.6384	32.5873	28.9617	31.5345	17.8803	12.991	18.2642	17.6662	47.1429	24.6688	23.1693	31.4492	39.7657	47.3647	24.6522	35.1268	19.038	20.6198	30.057	22.7343	74.8771	132.489	76.6571	84.9362	59.5115	114.245	85.5648	105.527	66.786	72.6668	106.274	80.8723
1038	ENSMUSG00000006642	Tcf23	0.485497	0.451821	0.938053	0.871562	3.7109	3.22543	4.29157	9.81544	2.22148	2.798	4.32496	2.43136	1.46569	1.74402	1.2683	1.20543	1.32746	1.69872	2.28547	1.73912	0.333812	0.488201	1.3519	0.515346	2.96318	3.90203	1.78944	4.0171	4.00239	5.12943	5.22296	4.63498	3.16478	4.94493	5.25839	2.73164
1039	ENSMUSG00000006649	Nphs1	0.117389	0.111839	1.25039	0.351509	0.151991	0.373112	0.0571624	0.164225	0.245237	0.219773	0.145078	0.21234	0.422482	0.450892	0.373145	0.411245	0.295136	0.358742	0.273694	0.28131	0.110987	0.0824477	0.127159	0.173495	0.398989	0.307155	0.33441	0.314869	0.743448	0.434741	0.395619	0.224533	0.381577	0.479695	0.426044	0.390988
1040	ENSMUSG00000006651	Aplp1	54.4407	163.952	35.9828	176.441	49.6325	156.774	41.6706	108.848	43.7214	48.5242	37.8241	47.8342	235.743	175.526	173.289	223.707	222.163	249.926	147.863	224.294	227.968	225.435	191.564	239.144	128.244	190.995	176.094	164.633	147.574	210.245	157.874	219.044	170.409	170.979	174.853	190.65
1041	ENSMUSG00000006673	Qrich1	41.3579	44.2785	39.6845	47.3181	41.2373	41.2725	38.3674	42.6108	43.9278	43.5775	42.2007	39.096	55.8939	48.6076	51.2175	51.089	54.5151	50.0393	45.2954	50.1778	44.4634	42.3964	42.5872	44.1439	67.0507	67.2036	64.2598	60.5219	50.8998	53.3353	59.1324	57.88	59.6336	54.7411	56.4334	52.7827
1042	ENSMUSG00000006675	P4htm	0.530126	0.253532	0.518395	0.56546	0.488215	0.54854	0.359132	0.590725	0.470061	0.494116	0.55729	0.617666	0.339308	0.302266	0.408436	0.304152	0.452741	0.23033	0.442779	0.169564	0.44802	0.410576	0.190413	0.404125	0.329015	0.315696	0.903736	0.396787	0.331315	0.207056	0.432922	0.79179	0.32054	0.377712	0.264198	0.165517
1043	ENSMUSG00000006676	Usp19	70.2014	54.3943	77.1222	85.6233	76.732	70.0855	76.1929	75.6188	77.6626	75.5587	82.4374	83.4298	86.1656	78.5433	94.9516	75.7356	80.8184	90.1749	94.9803	86.2119	71.9495	82.2812	84.0089	81.8616	110.328	98.023	110.192	97.7563	86.0193	67.4716	104.496	104.366	95.4802	92.8804	97.2652	96.856
1044	ENSMUSG00000006678	Pola1	1.32319	1.86476	2.47488	3.12442	3.08921	1.94218	1.90691	3.82857	3.49969	3.40355	3.20341	2.92744	5.2104	4.01942	6.27144	2.08483	2.48471	2.59932	4.72225	2.42302	2.604	1.78351	1.44029	2.28001	7.17467	5.3572	9.05394	4.37905	7.46636	3.90503	6.83743	7.53281	7.97595	7.10096	7.1956	6.22332
1045	ENSMUSG00000006699	Cdc42	349.54	405.833	336.112	435.14	350.201	398.093	379.809	401.6	319.866	335.643	356.895	356.767	383.043	373.188	349.818	448.914	412.697	321.474	329.136	367.042	371.321	371.412	402.133	342.704	469.31	410.791	386.455	477.418	415.27	476.894	381.828	414.79	441.23	403.016	426.419	443.733
1046	ENSMUSG00000006705	Pknox1	16.1857	14.9883	17.6828	18.0155	17.949	16.5024	16.8198	18.1655	18.3468	19.6889	18.1702	17.9602	17.6346	18.6655	19.2463	15.5319	18.0058	16.3433	18.118	15.755	17.4426	18.0275	18.5031	16.4884	16.74	17.1385	23.9205	16.6644	16.5254	14.4777	16.5968	14.8933	17.2474	19.0384	16.2382	18.137
1047	ENSMUSG00000006711	D130043K22Rik	15.3929	19.1365	18.6782	24.9846	13.8813	19.3091	15.1382	21.5145	5.99411	4.72097	8.16549	7.52947	17.808	24.3731	25.8862	18.8114	18.7225	16.0335	30.7178	18.5406	15.992	19.9815	20.8532	18.6463	7.4849	11.9058	8.82047	9.41516	3.84547	11.5867	8.47312	5.99962	7.06096	5.42722	7.7825	6.3374
1048	ENSMUSG00000006715	Gmnn	11.018	11.4278	13.1741	14.8644	13.7894	14.0253	11.8074	14.8675	11.2245	11.1423	11.9194	11.6014	12.3124	10.2467	14.0783	11.2297	9.16371	10.8256	12.3536	10.6648	12.9172	13.4088	13.6418	11.6154	11.0291	9.14158	11.2661	10.4451	13.0751	11.5774	11.43	12.6048	13.9793	11.2798	10.7533	10.3052
1049	ENSMUSG00000006717	Acot13	33.0895	39.4328	33.706	36.2582	34.9095	32.5265	31.632	31.3785	20.4207	20.5067	19.1643	21.2993	25.7962	31.1335	36.6115	28.9038	29.0639	29.1261	33.9198	29.5738	27.3391	34.3783	30.4005	32.2769	22.0839	22.6559	18.4957	20.9754	22.1523	26.2652	18.35	20.9466	20.7499	21.508	20.6183	16.8796
1050	ENSMUSG00000006720	Zfp184	0.0753628	0.094439	0.143162	0.207996	0.0828756	0.05412	0.0513145	0.204814	0.16926	0.0955222	0.167132	0.0257154	0.169809	0.189083	0.213881	0.0796141	0.0528161	0.0767362	0.362346	0.085609	0.0702561	0.166168	0.12272	0.0922084	0.273382	0.231063	0.25452	0.156318	0.252098	0.106774	0.369972	0.270143	0.395306	0.250833	0.151386	0.133054
1051	ENSMUSG00000006724	Cyp27b1	0.060525	0.00480697	0.0133109	0.117812	0.0152333	0.130827	0.0131814	0.0592784	0.0594807	0.0223112	0.151317	0.0680103	0.0839765	0.125117	0.126499	0.0263174	0.0961795	0.0797491	0.140384	0.0188637	0.0126624	0.140886	0	0.201629	0.0822286	0.0513636	0.212222	0.159292	0.198185	0.0539973	0.0846213	0.215872	0.0670254	0.0377231	0.101426	0.171528
1052	ENSMUSG00000006728	Cdk4	14.008	18.8641	20.9347	35.575	24.7733	26.2082	18.8512	27.7664	20.9574	19.1357	19.3219	20.2933	62.4113	47.7707	64.9619	26.0106	29.1075	50.8095	55.5804	42.2786	21.5507	24.9171	28.9772	30.1125	79.9838	52.932	69.4283	36.4174	98.5362	43.1304	76.9922	72.5978	79.8699	65.7746	56.9618	47.2244
1053	ENSMUSG00000006731	B4galnt1	329.658	292.578	325.773	328.673	362.211	363.516	364.274	395.408	277.11	289.506	294.404	305.077	412.269	401.562	391.074	349.248	388.258	476.92	458.572	429.587	285.653	335.911	304.788	344.712	349.331	338.638	288.814	298.669	364.061	328.826	353.669	356.409	290.509	320.468	313.176	264.938
1054	ENSMUSG00000006732	Mettl1	2.00617	2.21834	2.95258	4.21088	4.28664	3.74352	2.87378	4.72522	4.16249	3.50509	3.68266	2.9565	7.45647	6.65548	8.33924	3.54855	3.667	6.83631	6.14717	5.87207	2.46605	2.9354	4.91961	4.41505	9.894	8.16558	9.90542	7.73659	12.1063	8.27753	11.4607	9.83905	12.294	10.4726	8.97755	10.2144
1055	ENSMUSG00000006736	Tspan31	51.0193	59.2354	52.3048	59.8651	54.3398	57.2735	58.0368	57.5689	45.4525	48.9928	51.0798	54.4399	52.4843	52.7225	53.6842	57.465	50.7071	51.4724	50.7394	51.1982	54.5973	57.8233	60.3633	53.2891	53.7846	49.3241	43.8164	55.2986	48.2446	49.2689	42.9445	46.9185	47.9668	46.9482	48.7166	47.0215
1056	ENSMUSG00000006740	Kif5b	175.015	151.376	179.753	183.653	195.399	174.731	175.72	194.237	223.853	218.107	216.302	192.417	189.405	162.24	188.237	172.02	197.771	157.773	180.086	155.361	182.772	193.21	236.611	186.674	185.805	182.382	205.093	190.215	154.373	160.536	160.659	151.322	170.781	193.747	170.036	189.242
1057	ENSMUSG00000006763	Saal1	4.07946	3.50911	4.9348	5.30194	4.36376	4.32336	3.5098	4.02818	3.99365	4.17739	3.42064	4.12785	5.82111	5.22618	6.2677	4.35867	4.14495	4.80704	5.1413	5.24085	4.10254	3.79906	4.97724	4.32477	9.54104	6.60493	8.04627	6.52428	10.3295	5.36661	8.38463	6.27518	8.84778	7.96054	7.64093	6.61943
1058	ENSMUSG00000006764	Tph2	0	0	0.00865969	0	0	0.0232987	0	0	0.01026	0.0096789	0	0	0	0.00630015	0	0	0	0	0	0.0183871	0.0054836	0.00595171	0	0	0	0.0259026	0	0.0287327	0	0.00928203	0	0	0	0	0	0.00891441
1059	ENSMUSG00000006777	Krt23	9.58595	7.13269	10.6576	7.93072	9.84676	7.59021	8.22121	7.99507	22.0935	26.9413	20.9046	25.6324	9.35965	7.57798	8.19	7.09142	8.54718	7.1809	7.69475	7.73946	7.10746	6.91133	6.10827	6.55182	14.216	13.6974	13.7133	14.2708	12.9472	16.2112	13.955	11.7162	17.103	18.4394	12.974	16.475
1060	ENSMUSG00000006782	Cnp	10.497	10.1585	12.2999	17.8138	17.0099	11.9469	13.2365	15.4676	18.776	19.7746	18.4119	19.1861	15.2407	11.8488	14.8832	13.9209	15.6468	13.0489	15.6176	13.8486	10.3957	11.1481	10.3205	10.3925	24.0041	13.1885	19.8503	17.5629	20.2209	14.6377	17.1716	21.1185	21.3825	17.9309	14.4948	14.5928
1061	ENSMUSG00000006784	Odad4	0.562475	0.315991	0.503574	0.331933	0.328088	0.199077	0.513683	0.382343	0.302037	0.446711	0.735516	0.326064	0.22854	0.35318	0.482826	0.328817	0.432053	0.216839	0.257494	0.341684	0.325817	0.259392	0.458993	0.264113	0.730855	0.432502	0.4121	0.565032	0.464057	0.117309	0.356301	0.252659	0.420559	0.416917	0.312358	0.519693
1062	ENSMUSG00000006800	Sulf2	244.776	186.862	203.283	170.275	227.983	188.879	220.1	215.105	180.311	182.234	190.29	182.027	139.953	183.394	202.914	158.242	181.075	191.202	205.223	194.721	183.115	221.821	198.32	205.169	31.8632	106.213	36.5331	55.6728	32.5902	97.3835	55.2583	91.9971	37.8109	43.4529	47.1906	37.7481
1063	ENSMUSG00000006818	Sod2	85.9384	78.4006	83.8463	74.9552	86.8111	77.6156	74.8837	74.843	69.4369	67.9533	62.3814	68.4865	65.954	69.8217	82.2062	60.9059	70.2863	70.6751	80.0931	70.2731	63.7033	77.0822	63.6093	68.1023	63.4913	59.122	58.953	58.569	67.9898	60.6453	61.2337	62.1943	59.1611	63.9392	62.5966	52.9564
1064	ENSMUSG00000006850	Tmco6	6.72302	6.14999	9.52946	9.57162	10.0856	8.8112	8.22038	8.31441	5.93315	6.10222	6.7531	7.89388	8.64015	8.07345	9.14153	7.04434	7.63051	8.25938	8.35239	7.82013	6.47067	7.36003	6.7714	7.56883	16.7816	10.3862	14.4301	12.7907	13.6056	11.1278	10.9503	12.995	11.7497	12.0992	12.1436	12.7513
1065	ENSMUSG00000006906	Stambp	21.3694	24.0714	21.0266	21.8558	20.8106	23.2328	21.1095	22.3152	18.4101	19.0847	18.8965	19.4084	23.545	22.4466	21.3468	26.1971	22.6695	20.6804	22.1802	21.3219	20.0414	21.0713	22.8723	20.4989	28.2197	27.1011	27.1215	33.552	27.1054	26.1079	25.3826	25.1943	28.9585	24.5183	27.2613	25.8429
1066	ENSMUSG00000006920	Ezh1	55.227	41.4222	58.6305	48.2197	60.5048	52.2696	51.4882	45.6425	51.5935	49.5847	47.5135	52.5857	53.9812	51.8768	55.7801	54.4641	51.8102	52.612	53.6971	51.6177	55.9346	51.9881	46.996	54.0194	60.5332	67.7365	66.5278	59.6893	52.8669	50.0355	57.9644	56.0059	62.1697	50.8683	56.2384	61.3737
1067	ENSMUSG00000006930	Hap1	4.87468	3.34737	4.30048	5.20567	5.23931	4.44002	4.11222	4.95462	4.16059	3.9797	4.19938	4.02005	2.93859	3.26131	3.3466	2.78159	2.80271	3.29982	4.24263	3.62431	4.67796	4.40169	3.85264	3.9661	7.41883	4.27838	4.82137	4.32734	4.01353	2.08251	4.49004	5.68655	6.89294	4.64594	3.54516	3.97711
1068	ENSMUSG00000006931	P3h4	0.751643	0.698361	0.776094	1.69012	1.65499	0.871717	0.832508	1.07548	1.08115	1.79875	0.951436	1.0004	1.92165	2.91276	2.78118	1.9617	3.1063	3.23365	3.28255	2.38046	3.21288	1.74405	1.71436	3.44313	0.693863	1.03582	0.623677	0.686479	1.07509	1.57128	0.675204	1.22803	0.718467	1.21516	1.05577	0.527829
1069	ENSMUSG00000006932	Ctnnb1	614.458	670.184	693.953	789.777	754.733	760.362	709.568	751.887	947.201	1017.06	1011.44	1011.32	930.47	844.672	820.339	945.691	948.067	859.652	828.891	919.183	862.476	817.048	779.854	792.498	1070.16	995.968	1144.21	1109.45	1321.64	1160.2	1139.58	1031.73	1091.36	1139.2	1111.62	1208.52
1070	ENSMUSG00000006941	Eif1b	8.23777	9.7658	8.21726	11.0208	8.38995	9.02008	8.12746	9.12335	7.82727	7.42864	7.55874	8.19166	11.9277	10.7212	10.4792	10.8684	9.79985	10.7	11.1317	10.8716	10.1421	10.592	11.2752	10.9376	13.8773	9.26851	9.09495	12.1807	13.8388	11.1272	11.465	13.9016	13.344	12.689	11.472	11.7086
1071	ENSMUSG00000006948	Klk4	0	0	0	0	0	0	0	0	0	0	0	0	0	0	0	0	0	0	0	0	0	0	0	0	0.0215395	0	0	0	0	0	0	0	0	0	0	0
1072	ENSMUSG00000006958	Chrd	0.166427	0.156619	0.158775	0.223754	0.141149	0.351694	0.262746	0.314586	0.60328	0.685513	0.459925	0.548087	0.155978	0.142898	0.174675	0.0871714	0.103601	0.0926653	0.328155	0.153845	0.10183	0.143095	0.2131	0.088334	0.456584	0.193014	0.0825043	0.154077	0.454392	0.126799	0.364232	0.414496	0.249728	0.223989	0.261928	0.146388
1073	ENSMUSG00000006998	Psmd2	90.4865	82.1027	92.2195	105.793	112.191	100.779	105.741	117.568	130.088	128.44	131.714	131.317	129.228	109.447	124.928	105.902	113.109	124.385	124.386	116.836	100.994	104.418	102.437	98.6355	158.53	142.841	153.755	155.683	184.092	151.739	168.99	162.893	167.52	173.456	162.158	151.969
1074	ENSMUSG00000007021	Syngr3	0.124198	0.15086	0.151448	0.0788405	0.15421	0.158818	0.0945873	0.139254	0.16918	0.178545	0.0910706	0.18619	0.194671	0.0734568	0.115989	0.207213	0.0714188	0.257766	0.131259	0.107603	0.096385	0.191335	0.214662	0.0983903	0.359005	0.272807	0.165217	0.440311	0.339495	0.214712	0.157425	0.323428	0.284287	0.150044	0.22897	0.141137
1075	ENSMUSG00000007029	Vars	10.9622	9.40755	16.1782	32.4185	22.4191	17.5716	17.8876	28.6807	24.3043	21.5326	22.6896	21.094	46.4054	31.6325	49.5228	15.6599	23.8817	43.8331	44.6219	36.0488	12.8968	14.275	17.7607	22.6923	82.8714	44.4108	69.5024	37.896	75.0128	36.464	76.0875	73.1223	72.8591	58.7901	46.5117	51.3641
1076	ENSMUSG00000007030	Vwa7	3.93063	1.7951	3.32602	2.32981	3.69827	2.60858	4.48396	3.16372	5.27782	5.62083	4.7552	5.37107	1.15877	1.3392	1.96374	1.33711	1.48615	1.54922	2.58909	2.01688	1.84589	1.97845	1.57743	2.27452	0.961282	0.515284	0.442061	0.411434	0.336896	0.338476	0.393944	0.891654	0.809568	0.482743	0.357212	0.370697
1077	ENSMUSG00000007033	Hspa1l	0.456891	0.344061	0.400177	0.398546	0.614295	0.416915	0.232972	0.634601	0.373902	0.444897	0.365885	0.49329	1.07907	0.832984	1.14998	0.547694	0.313421	0.819976	0.797241	0.692352	0.217402	0.512595	0.656249	0.738355	1.54421	0.992778	1.17966	0.794747	0.773448	0.518196	1.06591	1.09173	0.976107	0.783686	0.724077	0.884683
1078	ENSMUSG00000007034	Slc44a4	102.762	87.9513	107.783	91.0005	122.116	89.9893	111.368	99.0957	288.065	308.602	259.469	319.3	198.873	123.716	142.905	152.413	163.704	159.103	104.658	124.987	131.502	127.144	96.3642	107.89	503.455	418.56	540.526	508.301	554.381	386.076	510.351	377.44	450.925	479.886	518.963	488.024
1079	ENSMUSG00000007035	Msh5	2.78333	1.82764	2.77533	2.25343	2.9839	1.68012	2.00933	2.47702	4.30308	4.3163	4.75756	3.53746	1.43454	2.40392	2.89937	2.30337	2.00927	2.59272	4.62847	3.29785	2.04405	2.38675	2.54715	2.67924	2.34407	0.953483	1.76331	1.11565	1.44037	0.610314	1.04254	1.25143	1.43304	1.15673	0.820873	0.917465
1080	ENSMUSG00000007036	Abhd16a	58.3245	57.4007	46.792	57.7239	60.42	60.2597	53.6403	58.6925	55.4258	52.1844	51.4644	53.85	42.6254	49.7074	48.9284	41.9639	39.9219	51.3783	68.4767	56.4152	46.6008	58.4612	56.5739	54.7593	33.7578	29.6509	32.0973	32.6226	32.1347	28.1754	37.3207	37.8826	32.8426	30.7938	32.2134	28.6856
1081	ENSMUSG00000007038	Neu1	37.8786	36.1068	36.7076	47.0425	40.9522	39.888	36.4381	34.993	51.9117	52.0428	46.8051	54.8294	109.745	54.2597	61.056	81.0926	78.7867	89.0594	44.3149	62.0298	71.9005	70.7689	48.4811	57.5458	423.029	348.587	433.281	463.016	414.027	330.294	534.547	354.181	399.664	441.486	472.082	460.436
1082	ENSMUSG00000007039	Ddah2	1.31454	1.71241	1.14048	2.06383	1.90371	1.67002	1.36964	1.7112	3.3131	4.67578	3.84137	4.73614	1.48871	2.60895	2.49872	1.13239	2.16327	3.06053	3.95128	2.22118	1.56704	1.64519	1.89819	2.90844	1.05082	2.50285	0.626575	1.41579	0.954481	1.14437	1.11612	1.66985	1.59447	0.896529	0.659908	1.01693
1083	ENSMUSG00000007041	Clic1	229.859	259.322	220.238	271.344	264.244	262.516	255.354	257.742	372.251	396.105	378.988	399.328	209.089	266.622	235.16	232.196	296.065	253.043	252.842	290.514	248.867	233.012	231.464	261.579	97.184	117.609	110.281	88.8817	164.767	160.566	115.368	143.585	122.732	113.416	90.3072	126.708
1084	ENSMUSG00000007050	Lsm2	5.09857	5.44953	5.88258	5.87321	6.42945	6.06834	5.44522	6.85712	4.68759	4.6109	5.26471	4.27839	9.93191	8.25474	11.5092	5.85056	6.43827	8.15519	9.88069	7.23163	6.21354	5.89656	7.01021	7.24073	13.4409	9.99334	11.8726	9.60329	13.8472	8.64997	11.6661	11.8562	12.4208	11.9024	9.69218	9.56001
1085	ENSMUSG00000007080	Pole	1.00648	1.129	1.979	3.48816	3.13296	2.74897	2.01941	5.00421	3.22476	2.7746	2.77231	2.47829	7.71537	6.44351	8.40541	3.29186	2.58872	5.40522	8.55224	5.41119	2.50113	1.99263	2.4245	3.69564	12.928	7.55807	12.1324	6.56964	13.4886	5.83675	10.6777	10.327	11.8877	10.1723	8.88721	8.22688
1086	ENSMUSG00000007097	Atp1a2	1.55414	0.867641	1.09814	1.15008	1.8845	1.47157	0.92011	1.26741	2.35546	2.93546	3.3565	2.87509	0.313087	0.476705	0.855163	0.419843	0.690575	0.313923	0.59831	0.246548	0.611822	1.09401	0.964166	0.968386	1.81445	0.497513	0.397729	2.78661	1.58074	0.461896	0.526953	2.60026	2.14615	0.347347	0.276844	1.29172
1087	ENSMUSG00000007107	Atp1a4	0.0107915	0.0376547	0.121619	0.0520957	0.079425	0.175313	0.035296	0.0340858	0.082435	0.160288	0.157901	0.199919	0	0.00631995	0.0221335	0.0085597	0.0228733	0	0.0374987	0	0	0.0666578	0.0677208	0.0676287	0	0	0	0	0.00954056	0.00929951	0.0194734	0	0.00872688	0	0	0.0178262
1088	ENSMUSG00000007122	Casq1	0.288503	0.262966	0.231446	0.194162	0.325152	0.251802	0.126003	0.161416	0.44235	0.496822	0.402855	0.436298	0.11115	0.129013	0.179176	0.1109	0.0918859	0.0363929	0.170644	0.135513	0.1077	0.170223	0.11846	0.21032	0.0271809	0.0782926	0.108966	0.109786	0.0928915	0.0238743	0.0745593	0.1055	0.154274	0.0374142	0.0232145	0
1089	ENSMUSG00000007207	Stx1a	0.766095	0.592191	1.1752	1.41665	1.17581	1.18224	1.23717	1.73071	2.40187	2.20785	2.67177	2.23433	1.72812	1.3735	1.99776	1.09881	1.19333	1.6638	1.52022	1.29633	0.991552	1.27179	1.33771	1.24326	7.59279	5.79598	7.843	5.80159	5.70006	2.89969	6.83646	5.10725	7.2465	8.08216	6.47147	9.35089
1090	ENSMUSG00000007209	Ceacam9	0	0.0519843	0	0	0.00804051	0	0	0.00892556	0.0247723	0.0039051	0.00587571	0.0240261	0	0	0.085032	0	0.00609617	0.0229931	0	0	0	0	0	0	0.0798645	0.00704241	0.0786259	0.0157798	0.0524173	0.0377199	0.0262461	0.01903	0.0347048	0.00793105	0.0293848	0.00730509
1091	ENSMUSG00000007216	Zfp775	3.04832	1.33416	1.7857	0.99171	3.08184	0.89016	1.76153	1.81908	2.52702	2.75487	2.5196	2.40147	1.34671	0.99268	1.80819	1.06538	1.59638	0.892833	1.00641	1.014	1.5723	1.58934	1.0274	1.17066	2.87343	1.93354	5.30603	2.01801	3.76358	1.66436	2.5039	2.40111	3.81016	3.85671	2.69411	3.58781
1092	ENSMUSG00000007279	Scube2	0.321371	0.292143	0.266158	0.32626	0.328791	0.356324	0.200256	0.356537	0.511492	0.492149	0.366663	0.654667	0.0202215	0.1883	0.224651	0.0288603	0.158988	0.0254037	0.145341	0.0620408	0.113745	0.447831	0.322991	0.221076	0.0481918	0.0541105	0.013594	0.300044	0.0846954	0.0104451	0.0290995	0.686645	0.255644	0.0638472	0.0203737	0.0400945
1093	ENSMUSG00000007338	Mrpl49	17.913	19.9089	17.2058	22.055	19.6867	19.6662	18.1596	21.7277	13.166	14.2497	13.9035	12.8989	21.0852	21.0297	27.2236	16.6309	23.5081	20.3959	23.5978	20.8342	17.8922	19.9077	20.5912	19.6192	27.73	23.1974	24.0831	25.9013	27.3898	24.505	24.2438	26.7684	28.3691	25.9337	27.1616	21.0171
1094	ENSMUSG00000007379	Dennd2c	0.853669	0.64486	0.79357	0.968402	0.789656	0.973096	0.973481	0.672818	0.564771	0.678742	0.700727	0.429857	0.658082	0.765014	0.752984	0.940261	0.343334	0.420434	0.485138	0.450552	0.717323	0.793616	0.655055	0.77377	0.683158	0.54991	0.416106	0.457111	0.341394	0.376837	0.260859	0.290627	0.446778	0.409544	0.372665	0.413938
1095	ENSMUSG00000007411	Mark3	47.1577	46.56	53.981	60.0331	52.7939	55.2492	51.6707	53.204	50.9451	50.3688	57.9591	50.4372	57.9043	60.6024	58.8211	56.9911	56.8618	62.1272	59.9883	61.952	60.7247	59.0126	58.9999	58.3859	73.248	62.9626	62.1323	68.3881	68.4975	59.252	71.4677	69.7567	78.6582	72.2974	70.8014	68.6711
1096	ENSMUSG00000007415	Gatad1	31.4989	29.9265	33.2186	33.3967	29.8566	30.0862	28.9301	33.0382	30.23	29.9357	29.3999	30.2673	35.8312	32.3662	34.2318	33.9497	35.4254	31.0504	32.8924	30.9928	31.2146	30.9613	35.2705	29.1017	51.9791	44.1986	46.4419	49.1732	51.5787	45.648	45.7076	40.2982	52.0534	46.7818	48.1642	45.7682
1097	ENSMUSG00000007440	Pcdha10	0	0	0	0	0	0	0	0	0	0.00901629	0.0375944	0	0	0	0	0	0	0	0	0	0	0.0147382	0	0	0	0	0.0434328	0.0935507	0	0.0255622	0	0.0264629	0	0.0228755	0.0511049	0
1098	ENSMUSG00000007457	2310003L06Rik	0	0	0	0	0	0	0	0	0	0	0	0	0	0	0	0	0	0	0	0	0	0	0	0	0	0	0	0	0	0	0	0	0	0	0	0
1099	ENSMUSG00000007458	M6pr	87.7538	89.3672	93.8798	103.459	96.1288	91.579	89.2249	95.1986	99.7739	101.958	101.794	105.71	97.995	92.1407	101.877	90.8242	88.0627	84.9747	93.3026	83.8928	86.852	89.9998	91.7728	85.6119	127.422	107.155	118.577	114.64	123.711	111.519	118.634	113.96	130.536	123.613	113.496	114.751
1100	ENSMUSG00000007476	Lrrc8a	35.4298	31.4721	30.7125	36.3045	35.3467	42.1814	31.0525	42.5263	41.6199	43.8771	45.31	48.6398	27.5853	26.2672	32.3121	25.2493	28.6485	33.7439	30.9842	26.7371	38.334	42.902	31.7716	38.7474	26.5604	34.6485	33.6446	25.5882	31.1505	27.2362	30.2065	29.386	28.6449	27.9005	31.6312	31.3109
1101	ENSMUSG00000007480	Mc5r	0	0.094115	0.0521067	0.0372343	0.0297644	0.0233692	0.0176252	0.0220797	0.0824487	0.0728513	0.0644979	0.0736783	0.0507291	0.0505441	0.00737323	0.0257044	0.0305082	0.0377476	0.024977	0.0551162	0.0218919	0.0654901	0.0676038	0.0553821	0.0429377	0.0431649	0.024181	0.0477185	0.0660734	0.0279184	0.0259501	0.0351125	0.0784649	0.0393957	0.0815896	0.0622916
1102	ENSMUSG00000007564	Ppp2r1a	89.323	81.0725	84.6597	97.9445	97.6567	90.717	89.2115	98.5527	102.998	104.722	97.5777	106.859	123.046	107.591	108.799	98.8411	110.442	122.192	112.708	111.304	87.0338	95.6072	89.0711	89.7534	167.645	136.971	147.771	148.522	185.924	136.53	160.169	141.246	152.621	151.431	145.299	128.107
1103	ENSMUSG00000007570	Fance	5.98354	4.6618	7.28619	8.03981	6.27985	5.43166	4.3034	5.16345	5.59962	5.52851	5.07448	5.82874	8.49381	8.33945	9.29065	6.66562	5.67788	8.78903	8.78008	8.08803	4.48428	6.37178	5.69595	6.47845	11.2836	8.81876	11.5541	10.7452	12.6017	7.23659	12.7075	12.0214	12.422	10.7512	10.2958	9.31069
1104	ENSMUSG00000007589	Tinf2	31.2977	30.3969	31.7158	32.1136	30.2176	28.7005	34.8449	33.9025	37.9236	38.5645	38.4434	36.6912	28.5742	29.8451	30.8775	27.4446	27.2099	29.0972	34.5615	30.7134	30.0901	30.0442	31.1697	28.5933	33.3559	26.6255	30.5958	28.0878	31.4142	24.5836	27.7853	30.8172	32.3333	29.4285	29.7588	30.2372
1105	ENSMUSG00000007591	Tssk4	0.612903	0.408457	0.508918	0.725017	0.701824	0.544328	0.648879	0.511037	0.474031	0.552996	0.73189	0.470075	0.869511	0.877893	0.914492	0.685442	0.659426	0.862053	1.11282	0.760521	0.499912	0.50117	0.831456	0.600995	0.847474	1.04884	1.19098	1.04526	0.982709	0.753304	0.845095	0.961609	1.10442	0.977612	1.1381	0.968504
1106	ENSMUSG00000007594	Hapln4	1.58424	3.50288	1.67494	2.66579	1.49202	1.83067	1.93189	1.4498	0.509555	0.39964	0.408613	0.484151	1.30821	2.86245	2.45653	3.87045	1.07989	1.25936	3.53878	1.20677	2.70154	2.50845	4.24489	2.57101	1.23231	1.98621	0.459401	2.29568	0.522995	0.345692	1.51944	0.66308	0.552144	0.648253	0.366774	0.869723
1107	ENSMUSG00000007603	Dus3l	19.8329	16.6379	17.7474	22.8316	18.5017	18.532	16.4525	19.6444	21.648	19.7339	19.0458	18.5529	27.2799	24.3916	29.8463	18.6897	22.5873	31.0333	29.8786	25.7267	21.9217	22.3556	22.3089	24.3616	32.6853	27.283	30.4058	26.3177	32.27	19.0326	30.5802	32.0665	30.491	27.9926	25.7075	24.4647
1108	ENSMUSG00000007610	Gtpbp3	8.50981	7.29049	9.13129	9.20349	10.2771	9.26278	8.01811	9.55947	9.77196	8.69015	8.32665	9.09354	11.1095	10.1639	13.2011	8.42758	8.62016	12.3037	12.1468	11.4364	9.2234	9.98978	9.56421	10.3723	15.0176	13.4116	13.8486	13.4686	17.1808	11.2551	16.0083	15.0619	14.1006	14.8097	15.03	11.4503
1109	ENSMUSG00000007613	Tgfbr1	17.9544	16.5318	17.6581	20.9566	19.3922	18.2267	15.081	17.8273	20.7346	20.6265	21.5396	21.1166	20.1369	16.3276	20.8184	15.7815	19.2513	13.805	16.7641	14.4052	25.0785	22.9197	20.159	17.4254	24.825	22.8596	25.8185	23.713	18.369	20.379	19.535	21.66	27.2616	23.9832	21.2475	24.453
1110	ENSMUSG00000007617	Homer1	19.0945	14.7597	19.9968	17.9049	18.155	14.9557	18.3881	18.6797	16.9547	17.0717	18.0411	17.2311	17.0229	13.3496	17.2015	17.3756	14.9752	10.9506	12.3514	12.8158	15.4883	15.9296	18.525	14.0755	17.4203	17.1143	19.6385	18.7927	14.9162	15.7465	15.6088	16.0071	18.1073	20.0291	18.3294	19.813
1111	ENSMUSG00000007646	Rad51c	0.360313	0.274374	0.760335	1.03455	0.740707	0.716797	0.631688	0.796585	1.16327	0.434919	0.684752	0.516603	0.773134	1.34253	1.29917	0.485366	0.826721	0.743598	0.899662	0.729123	0.355035	0.499949	0.751955	0.520603	1.35832	0.914972	1.61817	0.607454	2.01442	0.993265	1.10821	1.53803	1.84649	1.03604	1.12797	0.964841
1112	ENSMUSG00000007653	Gabrb2	0.0742489	0.0361268	0.0244959	0.0524387	0.0191821	0.0330678	0	0.0494726	0.0317601	0.0650655	0.0202996	0.0422399	0.0583003	0.0504435	0.0396114	0.0164045	0.0190446	0.0184322	0.0798043	0.050324	0.0524264	0.0746572	0	0.0470481	0.113056	0.0599054	0.131607	0.0221127	0.0546952	0.0320225	0.0477113	0.0562675	0.0698495	0.0492756	0.0348062	0.200099
1113	ENSMUSG00000007655	Cav1	4.41044	9.46856	6.23708	9.08987	8.22033	10.3471	3.3831	6.56813	11.3336	12.0511	15.4864	13.5219	0.781328	3.83742	7.4831	0.921093	3.81734	0.831755	5.1649	1.92372	5.04989	10.7991	6.67324	8.43291	3.52374	1.13751	1.7093	3.50655	3.82391	0.539407	0.569004	5.3951	4.61503	0.5911	0.862495	1.11209
1114	ENSMUSG00000007656	Arpp19	33.9636	33.147	35.0893	37.0926	33.9956	36.5855	35.7373	34.0137	30.2701	30.458	32.5389	30.7572	33.6161	33.4624	35.1015	34.8364	32.9135	34.2476	31.481	33.9911	34.8259	32.7504	38.3678	35.7639	43.4928	32.4249	31.1412	41.0982	47.7768	44.622	36.6227	36.4162	45.5629	41.8086	45.1149	41.1758
1115	ENSMUSG00000007659	Bcl2l1	51.9848	69.035	52.4149	70.9465	59.1797	73.0917	71.9323	71.0281	56.4128	59.2088	61.3887	68.5329	73.4593	74.3351	60.5645	70.9572	75.6797	75.1659	80.9862	77.7552	66.1251	65.1364	66.9143	62.4338	57.4189	61.925	56.5719	60.6194	62.9542	64.3934	76.9103	67.1201	58.7619	61.6221	66.1268	66.3732
1116	ENSMUSG00000007670	Khsrp	45.3805	30.9949	45.4296	48.2323	41.1049	37.5662	35.2882	49.1814	45.2518	42.4604	41.4462	42.1808	63.3556	51.9064	66.5662	49.5417	45.6625	58.7765	59.2308	51.7361	43.6422	46.4464	45.4031	46.9207	103.363	80.5587	85.578	76.4832	74.8698	52.4347	85.9789	80.9343	85.3509	70.8225	73.1562	72.2878
1117	ENSMUSG00000007682	Dio2	0.219684	0.361066	0.288343	0.453526	0.378702	0.823867	0.247852	0.409724	0.394701	0.684318	0.528479	0.354963	0.152663	0.145997	0.207802	0.283652	0.115237	0.123283	0.212236	0.221282	0.296495	0.270237	0.388692	0.345886	0.128984	0.0347802	0.0726946	0.201427	0.296584	0.153864	0.0391354	0.0947359	0.158332	0.0797732	0.109626	0.196687
1118	ENSMUSG00000007721	Ccdc124	36.8267	36.9215	35.6853	34.7452	41.3183	38.4163	34.5319	36.5283	40.0186	40.8568	35.8237	39.7716	41.4542	40.2419	45.102	34.9623	38.2563	49.6657	43.7819	41.9369	32.6072	37.4304	35.9685	43.8421	46.6825	38.986	43.4065	43.205	62.5338	45.4909	47.075	49.2463	48.897	50.8361	48.4519	44.0638
1119	ENSMUSG00000007739	Cct4	50.9231	51.0903	58.4328	62.1514	52.0531	53.7404	51.5514	61.6079	52.6306	50.0494	51.7755	53.0935	84.1017	76.2357	96.6684	66.0786	80.1591	67.2952	84.2738	71.3126	53.8986	55.1267	61.2919	56.1885	121.553	84.856	102.197	92.3705	111.02	87.2874	105.684	99.5084	109.146	102.84	99.61	79.9211
1120	ENSMUSG00000007777	0610009B22Rik	10.4168	11.4642	11.5669	11.1495	12.4211	10.1352	10.7305	10.155	10.9138	11.1082	11.4811	11.9683	8.74668	10.621	10.5768	10.9315	9.86584	9.09991	10.2097	9.19072	10.4773	9.72901	9.99028	9.47515	12.3605	10.1358	9.15334	12.413	13.6732	12.6316	11.0572	10.6444	10.7956	10.2821	10.1678	10.7381
1121	ENSMUSG00000007783	Cpt1c	1.07075	0.892805	0.698234	1.14659	0.950897	1.54162	0.566833	0.76389	1.32157	1.87191	1.37023	1.25838	0.247032	0.617055	0.771002	0.537574	0.616636	0.411263	0.696076	0.358098	1.09876	1.46424	2.23533	0.874763	0.800411	0.767302	0.39632	1.34682	0.801312	0.499432	0.350686	1.07046	1.24036	0.408967	0.405568	0.343865
1122	ENSMUSG00000007805	Twist2	0.105959	0.134353	0.0400931	0.131034	0.048466	0.152708	0.00889082	0.064689	0.117124	0.0889834	0.0783455	0.100423	0.00156029	0.064729	0.0257138	0.0283473	0.0150216	0.034888	0.0626222	0.0425269	0.0166585	0.0549469	0.060636	0.0703999	0	0.0173842	0	0.0487489	0.0094489	0.027922	0.0437531	0.0587019	0.0262674	0	0.0297462	0.0180428
1123	ENSMUSG00000007812	Zfp655	28.544	31.4561	24.6054	35.1192	30.2034	29.4642	29.8248	33.3129	27.9138	30.9084	30.7878	29.5787	32.9337	30.9347	33.5875	36.7592	37.2475	33.0254	30.7478	36.8359	29.9304	31.396	36.3187	30.5988	37.5911	34.3651	32.7079	39.7355	39.9968	37.5688	33.2788	32.1646	35.5215	38.1313	37.1774	41.9295
1124	ENSMUSG00000007815	Rhoa	227.234	240.238	228.992	285.435	223.154	247.916	224.808	252.289	225.296	234.285	237.327	247.6	256.696	245.674	242.622	263.474	261.724	227.881	220.232	230.661	223.552	234.528	245.511	231.217	320.841	261.64	270.803	299.503	290.188	288.101	263.593	274.542	303.463	282.061	289.608	290.255
1125	ENSMUSG00000007817	Zmiz1	218.787	159.445	209.428	199.748	193.804	200.554	192.124	222.673	210.259	223.476	219.836	211.098	304.638	293.128	303.843	302.947	282.077	288.881	289.199	284.134	241.952	258.317	245.991	267.527	354.703	531.021	492.477	375.383	222.469	310.051	437.019	396.742	354.093	344.149	383.012	393.85
1126	ENSMUSG00000007827	Ankrd26	1.87215	0.722243	3.22085	1.9491	2.13933	1.19982	1.47397	1.89769	2.32629	1.67977	1.87521	2.20494	2.62049	1.91461	3.60969	1.1228	1.38542	1.19979	6.72261	1.18319	1.75465	1.22508	1.39399	2.78191	3.06128	1.97545	5.01577	1.92657	3.37228	2.09407	3.36116	2.73807	4.94905	3.173	3.91402	2.76422
1127	ENSMUSG00000007833	Aldh16a1	124.448	103.76	102.728	161.99	114.651	154.217	129.652	132.462	92.3686	84.6925	97.2186	97.3929	130.915	144.897	143.761	120.334	141.095	189.792	151.087	155.067	136.743	158.646	148.987	147.839	138.382	124.366	120.305	130.495	150.151	122.343	130.789	132.959	117.208	132.764	120.343	116.177
1128	ENSMUSG00000007836	Hnrnpa0	44.5577	40.1991	44.9159	66.8831	50.4448	46.8195	43.1234	54.9845	55.2251	57.1355	51.0832	54.1586	88.6323	75.1095	91.9032	56.2701	74.0445	87.9692	82.6106	76.0792	52.8606	55.7596	61.0729	56.7421	131.128	98.7511	110.999	91.0225	157.539	91.8254	125.886	142.25	113.572	110.607	97.8037	97.4295
1129	ENSMUSG00000007837	Prrg2	39.07	43.666	36.0607	44.5184	42.8275	47.707	38.5944	45.4065	39.9818	40.6586	38.3706	41.399	39.3939	39.9693	47.0754	39.118	40.2299	47.4154	43.9246	44.8868	40.7717	47.7931	41.056	44.4407	35.6945	38.8792	37.056	36.6813	40.9323	36.7594	34.9757	37.2474	35.7174	37.1954	37.4655	36.0651
1130	ENSMUSG00000007850	Hnrnph1	82.2566	71.1373	81.0083	114.844	79.3461	85.1785	77.3709	99.6976	76.602	75.6232	84.0829	81.5895	115.56	95.5163	114.85	99.8333	92.1519	90.6822	102.639	99.509	89.8188	82.8231	119.779	90.6886	157.21	122.359	139.419	134.881	128.111	105.362	126.622	140.677	167.601	127.023	128.274	152.622
1131	ENSMUSG00000007867	Ift43	6.68977	6.25809	6.30606	7.72517	6.74733	7.94883	6.53283	8.209	7.67833	7.70123	7.3336	7.76124	9.63176	9.77626	9.75308	9.05153	8.85574	11.395	8.98032	10.3613	7.61259	8.44631	9.0321	9.05287	13.3633	11.3266	12.2922	14.4606	17.1447	14.0829	13.6314	14.1092	14.0837	15.3758	14.3425	13.5704
1132	ENSMUSG00000007872	Id3	87.2204	64.029	78.5745	63.9683	90.7683	62.3955	68.2761	59.0532	85.5922	87.0962	81.6223	92.4614	86.4161	88.5502	70.8767	76.3662	89.1155	99.0008	79.4707	88.0617	71.6556	69.9507	57.1848	75.3516	145.063	97.5378	85.5422	104.308	156.457	112.296	121.555	100.642	131.216	128.665	113.688	95.2917
1133	ENSMUSG00000007877	Tcap	0.0213844	0.0805406	0.0257688	0.071939	0.138718	0.092344	0.0447159	0.120733	0.110804	0.14336	0.146351	0.0818587	0.100539	0.04375	0.110307	0.0346281	0.0371045	0.151413	0.100335	0.0560176	0.12341	0.0959921	0.0231404	0.169349	0.0423607	0.165872	0.0971592	0.168327	0.103939	0.130363	0.213162	0.235172	0.070218	0.136056	0.0633652	0.173054
1134	ENSMUSG00000007880	Arid1a	123.119	84.9194	120.23	115.358	116.139	95.1087	110.565	128.819	128.151	121.138	120.096	117.905	127.367	121.355	140.763	113.941	118.308	128.381	148.77	122.968	118.591	120.831	120.598	128.1	155.052	170.718	166.462	125.275	103.909	103.834	148.005	148.291	153.542	135.317	135.639	142.993
1135	ENSMUSG00000007888	Crlf1	0.283712	0.0355748	0.844306	0.0720885	0.0753415	0.334056	0.222237	0.192767	0.16377	0.0756209	0.079294	0.139106	0.359073	0.416892	0.58845	0.15775	0.0600376	0.319618	0.159361	0.323785	0.0993202	0.158911	0.100592	0.153004	0.479714	0.262268	0.231449	0.110118	0.418232	0.31792	0.324567	0.223108	0.822721	0.240143	0.303429	0.256068
1136	ENSMUSG00000007891	Ctsd	235.284	205.879	223.034	206.368	245.87	230.091	238.878	199.395	248.808	247.708	250.749	272.994	215.751	202.836	202.551	207.497	227.861	247.355	207.061	214.764	222.201	242.534	209.085	216.783	247.786	262.336	254.882	278.75	272.477	268.792	246.707	248.182	254.125	246.52	263.768	230.997
1137	ENSMUSG00000007892	Rplp1	107.558	112.482	143.547	165.807	195.69	189.494	183.082	242.132	224.176	205.713	180.514	202.281	343.716	293.622	308.833	226.036	264.977	381.913	328.537	335.431	123.222	146.727	181.328	185.365	447.329	311.808	358.745	370.234	596.317	428.955	462.854	466.671	418.679	442.112	411.574	337.395
1138	ENSMUSG00000007907	Cabs1	0	0	0	0	0	0	0	0	0	0	0	0	0	0	0	0	0	0	0	0	0	0	0	0	0	0	0	0	0	0	0	0	0	0	0	0
1139	ENSMUSG00000007908	Hmgcll1	0.0318195	0.0138773	0.0576296	0.20757	0.204322	0.120606	0.0925014	0.0268353	0.0618366	0.0964471	0.037058	0.119256	0.0290953	0.0786042	0.0179653	0	0.0842706	0	0.122342	0.032221	0.0988701	0.130265	0	0.105145	0.0474818	0.011438	0.202904	0.188951	0.0461242	0.0274265	0.0631487	0.120531	0.390526	0.0290433	0.0334403	0.0262986
1140	ENSMUSG00000007944	Ttc9b	0	0	0.0102494	0.0527847	0.0508684	0	0.0120895	0.0410475	0.0190331	0.0252268	0.0437532	0.0367293	0.0202643	0.0167051	0	0	0	0.0105363	0	0.0285954	0.0199704	0.0343628	0	0	0.026363	0.011462	0.0138039	0.0111552	0.0682923	0	0	0	0.0503161	0	0.0195541	0.060397
1141	ENSMUSG00000007946	Phox2a	0.0302693	0.0058594	0.0162315	0.0206755	0.0372445	0	0.0166449	0	0.186785	0.189891	0.10179	0.208339	0.0210861	0.0236187	0.0207421	0	0.0481783	0.0443544	0	0.0231514	0	0.0448515	0	0.0155133	0.0696549	0.0244234	0.0407028	0.0909592	0.0709168	0.00873027	0.0121585	0.143144	0.0984808	0.0319362	0.0765448	0.00843288
1142	ENSMUSG00000007950	Abhd8	2.32597	2.03791	1.64563	3.60289	2.25322	2.48389	1.70791	1.47395	2.95034	3.48916	3.15662	4.06385	1.44835	1.49674	1.64095	1.28889	1.96367	1.18479	1.869	1.32961	1.89394	2.23751	1.44088	1.86038	3.53298	1.78792	2.47794	2.41137	3.31163	1.42014	2.47405	3.82083	3.70947	2.1322	1.57357	1.8844
1143	ENSMUSG00000007987	Ift22	21.8591	17.2163	18.817	17.1846	20.35	15.5399	22.4266	16.9517	39.3805	38.2956	39.9307	39.1232	10.3641	11.5762	13.2287	11.3366	11.003	10.1142	11.3499	10.8984	11.1822	13.2335	11.4869	11.4385	10.8605	10.9488	9.80059	10.506	9.16631	11.2907	12.4621	10.6818	11.6583	11.0657	12.3655	12.2585
1144	ENSMUSG00000007989	Fzd3	0.158107	0.267253	0.57414	0.387369	0.317376	0.349811	0.197336	0.170129	0.388674	0.351213	0.481986	0.441454	0.292373	0.281422	1.67717	0.250093	0.28366	0.281178	0.282264	0.173564	0.254492	0.365606	0.390088	0.407288	0.960854	0.604958	0.89476	1.26713	1.33841	0.434673	0.799152	0.651336	1.13306	0.733876	0.92171	0.889231
1145	ENSMUSG00000008028	1700008O03Rik	0.0714762	0.0881149	0.0447009	0.158434	0.169501	0.0273876	0.0360638	0.29887	0.129668	0.103945	0.0976406	0.0917298	0.1603	0.187742	0.0797511	0.0922081	0.0353886	0.16458	0.229348	0.0706819	0.14996	0.111509	0.141113	0.0897439	0.165595	0.152656	0.180916	0.0894194	0.172661	0.113186	0.240385	0.137662	0.0877801	0.243025	0.106282	0.119546
1146	ENSMUSG00000008035	Mid1ip1	23.0998	12.6339	24.7775	18.1412	24.1985	16.2975	20.551	28.6502	23.3046	24.1308	19.4549	23.8901	34.6723	29.0333	36.6208	18.8113	22.9897	18.0471	27.9083	20.3304	11.2082	10.8248	10.6394	11.7797	54.0771	27.884	43.9741	38.7064	66.0841	33.9478	53.766	44.58	43.5762	51.681	39.1215	32.8516
1147	ENSMUSG00000008036	Ap2s1	66.0988	74.4531	66.2459	81.4675	75.5061	86.224	74.9809	73.6277	73.3069	77.6409	70.7952	82.2262	77.6439	75.2401	77.141	69.7583	74.0347	98.6251	76.88	81.2988	70.6975	84.0361	78.7112	80.1243	84.42	74.3705	75.4608	83.4846	102.915	91.0708	81.0091	84.3628	83.4994	85.9148	83.3298	75.13
1148	ENSMUSG00000008090	Fgfrl1	5.48967	7.294	3.55493	8.43071	3.54141	7.71686	2.98433	3.72472	2.28731	1.55155	1.1571	1.46469	13.7954	8.91801	10.5713	8.2275	7.59126	10.78	10.9981	10.1755	7.76405	8.79155	8.91275	9.34294	29.4469	24.199	33.3144	31.049	27.9532	18.5065	32.5845	23.9073	30.3687	25.849	26.6616	21.9745
1149	ENSMUSG00000008129	Brme1	0.314265	0.0605	0.253549	0.147649	0.0156333	0.0459375	0.0230443	0.0191577	0.143121	0.0749515	0.043785	0.0581654	0.0146611	0.0619665	0.0384122	0.0540191	0.0478431	0.0410192	0	0.0241999	0.0239045	0.0892654	0	0.15868	0.118139	0	0.125783	0.296114	0.0982675	0.02423	0.0281542	0.156927	0.110059	0.0944263	0.182794	0.0563342
1150	ENSMUSG00000008136	Fhl2	20.877	30.805	18.0101	34.1373	20.749	27.4828	21.181	28.1907	90.0362	92.9098	79.0058	77.1504	37.9577	52.2785	47.16	45.3586	58.5865	48.2154	49.0032	50.6383	47.8824	48.1811	41.5657	53.9577	25.8409	34.4878	30.8855	24.8351	39.3444	33.8024	31.0949	34.593	35.6088	34.3938	28.3606	32.9552
1151	ENSMUSG00000008140	Emc10	54.5279	46.1697	55.4842	55.0065	56.9111	53.8778	48.7513	45.9675	49.0898	48.9545	46.167	49.8791	54.4035	52.1617	58.584	42.8105	52.7171	65.7843	61.4559	56.0335	48.4154	58.5564	48.8542	55.8944	65.2168	56.9016	52.8462	59.1042	75.2711	58.3869	62.3254	67.264	59.2838	58.3599	59.7054	50.447
1152	ENSMUSG00000008153	Clstn3	0.0886305	0.104919	0.21873	0.231441	0.132876	0.294499	0.230883	0.140066	0.117368	0.182024	0.126514	0.159632	0.296831	0.324619	0.670348	0.300341	0.21857	0.501687	0.435674	0.437797	0.202601	0.0748656	0.200257	0.253232	0.73704	0.682406	0.415758	1.1876	0.352775	0.159086	0.528889	0.54113	0.451258	0.485865	0.456586	0.210131
1153	ENSMUSG00000008167	Fbxw9	38.0664	27.0129	34.6037	35.6328	49.064	37.8605	50.5222	44.4877	35.558	31.1518	37.8614	33.0142	19.4473	24.3335	24.6951	18.0182	20.3311	26.6388	29.6447	22.9234	24.6773	29.2585	25.4087	23.7093	19.2587	17.5575	17.6167	16.0591	22.5403	13.6469	20.1316	17.4965	19.0631	18.7373	17.8703	17.0878
1154	ENSMUSG00000008193	Spib	12.3893	8.01988	8.11668	32.2539	8.12851	7.42265	6.93004	9.92798	18.4154	17.0688	12.0008	15.5474	4.82002	5.26265	5.86004	4.01556	19.6609	3.90848	5.15684	4.68635	9.17822	8.73554	5.63501	6.55132	33.9108	6.86436	24.9357	7.67343	7.12913	5.10266	9.22806	19.5312	31.8061	16.777	6.97146	23.1669
1155	ENSMUSG00000008200	Fnbp4	38.2164	32.5707	40.4921	44.8323	36.1158	32.2167	33.409	35.9053	40.2088	37.1619	37.2063	36.4802	45.6847	39.829	49.3903	37.903	31.7167	33.401	43.9539	36.2976	38.1704	38.4943	41.8946	35.2379	65.2686	59.8782	54.2319	52.8841	34.0863	31.0021	47.2971	48.3013	60.5771	44.6373	42.3521	49.5678
1156	ENSMUSG00000008206	Cers4	49.6433	12.1786	45.7785	24.7006	53.8535	20.6839	42.5138	32.752	11.3341	12.3154	12.9404	13.774	14.4969	14.9007	18.1059	9.17355	11.3392	17.9227	25.1342	14.5567	6.63433	8.96302	10.7855	8.81926	16.0157	10.5517	13.8666	8.817	16.4406	10.1566	17.7555	14.9285	14.7229	10.9436	13.0569	8.80495
1157	ENSMUSG00000008226	Scrn3	8.14563	9.57633	8.71416	10.9148	8.77758	8.66569	7.05101	8.42674	6.69961	6.34479	5.95924	5.87821	7.30353	7.18076	9.52713	8.89957	7.33803	7.74578	8.76362	8.30672	8.42443	9.30244	9.12146	7.91528	7.22126	8.1874	9.38701	8.46413	8.0064	7.57906	7.11055	7.89918	9.0125	8.19807	8.928	7.78718
1158	ENSMUSG00000008301	Phax	8.56312	10.0093	9.65731	10.2039	9.35183	8.99427	8.65712	9.10651	8.71404	8.97391	8.15547	7.85448	11.6933	11.9674	11.3798	13.7037	10.9266	10.8051	12.6506	11.6458	9.69699	8.88542	8.5606	10.8062	16.207	14.1381	16.0296	16.2949	17.591	14.5894	16.9615	15.6805	18.5597	15.694	17.1073	12.8869
1159	ENSMUSG00000008305	Tle1	20.2721	28.0366	19.9691	28.9601	28.7753	46.6495	32.6144	57.4805	23.3044	27.7515	28.4324	33.6833	41.3559	38.007	33.6942	37.7525	36.554	43.2084	48.3849	47.5247	24.2523	27.8352	37.8585	27.9125	23.3893	22.3533	20.0734	21.1744	26.8092	22.2798	23.8125	25.1654	18.1156	23.0426	18.9488	18.1042
1160	ENSMUSG00000008307	1700109H08Rik	1.90322	2.00373	2.03917	1.42053	1.5784	2.27849	1.9387	1.38404	1.66302	2.34789	0.814162	1.82477	0.928318	0.864636	1.04453	0.391053	1.25255	0.929764	0.852379	1.08781	2.62016	2.0617	1.17506	1.72412	1.21865	1.10955	1.29089	0.636099	0.568865	1.38067	1.54936	0.91373	1.36307	1.31648	0.799743	2.17379
1161	ENSMUSG00000008318	Relt	2.78317	1.55161	0.891131	3.62245	3.02157	2.43712	1.96885	1.46928	2.98555	2.94002	3.31323	3.10528	0.376986	0.343209	0.590595	0.343867	1.71246	0.427194	1.29616	0.914077	1.00503	1.4983	0.973023	1.46652	1.20469	0.417408	1.29078	0.253847	0.233356	0.160821	0.549357	1.55547	1.85342	1.19536	0.331846	1.27144
1162	ENSMUSG00000008333	Snrpb2	9.97723	10.9025	9.91912	11.3949	8.67977	12.3285	10.3354	12.9558	11.4845	11.2111	10.9926	10.4243	15.1684	12.7497	13.916	15.1235	9.97378	11.3468	11.1632	11.4531	9.88085	11.4676	11.8458	10.1957	17.6035	12.7729	17.3707	17.0156	18.9811	16.6313	14.939	16.7978	18.2569	16.6097	16.5057	17.1095
1163	ENSMUSG00000008348	Ubc	1022.22	851.59	1063.12	716.785	978.421	774.156	860.18	693.402	895.308	1043.92	975.421	1146.44	1080.92	947.875	1304.75	859.77	1024.13	1310.81	1027.57	1207.38	766.195	820.126	840.546	1011.3	905.699	1527.92	1485.34	1166.33	1412.43	1294.18	1459.83	1448.02	1393.63	1299.78	1287.55	1262.13
1164	ENSMUSG00000008373	Prpf31	9.42642	9.94974	11.1695	13.8886	13.5146	11.3355	10.4683	14.8821	14.3115	13.7017	12.7336	12.5095	18.1847	15.6942	20.7181	11.0471	13.4948	16.5015	17.6733	15.3014	9.37994	10.6864	11.1239	12.2463	25.0283	18.2368	23.5627	18.8162	27.5385	17.7519	24.9689	24.914	26.4266	25.5426	21.1174	18.5949
1165	ENSMUSG00000008384	Sertad1	29.9253	32.7476	22.56	39.7337	28.0608	30.9875	27.1753	28.1139	44.7547	52.2285	46.5448	49.5859	50.3995	57.1414	40.3773	41.7246	66.4265	74.4694	59.7088	72.6683	44.88	38.3372	40.7865	43.3476	43.8153	64.4758	49.9655	58.2172	96.8126	78.4114	81.0706	76.3334	80.2804	80.4955	60.8758	71.2156
1166	ENSMUSG00000008393	Carhsp1	48.0967	41.2649	55.521	43.9894	56.8652	44.6206	48.8802	48.4385	51.7609	52.9403	52.2205	54.2264	61.7504	55.0536	59.8871	48.5653	53.2634	53.535	59.8743	56.2284	37.8547	39.0529	41.9164	40.7116	70.7531	62.6554	61.669	64.0596	78.9044	70.3688	68.1118	67.11	65.3226	64.7595	64.5039	52.1836
1167	ENSMUSG00000008398	Elk3	5.09612	5.19753	4.60617	7.87086	6.01626	5.95264	3.98678	5.42729	10.1765	9.60391	9.42346	10.1496	2.14527	2.2845	2.81608	2.26102	3.84538	1.28579	3.33427	2.13993	2.71281	4.10527	4.29829	3.69814	3.64506	1.01954	3.3233	2.27373	1.00209	1.08424	1.33547	4.50877	5.15233	1.46805	1.10196	2.84348
1168	ENSMUSG00000008429	Herpud2	31.809	36.0839	31.2329	35.9826	31.6556	34.0218	30.64	33.3968	30.2384	29.4421	30.0035	31.0378	35.392	35.7099	35.063	36.3274	37.2394	32.4819	36.5412	34.3772	35.8279	35.1903	35.632	33.3209	31.4932	37.3896	33.7956	32.3108	33.5306	33.6095	31.3864	34.5395	34.5997	31.9783	34.7437	34.0072
1169	ENSMUSG00000008435	Rdh13	10.4344	8.99443	11.6251	13.9449	17.3758	15.1912	14.717	17.2931	17.2625	14.79	16.1673	15.4318	13.5338	14.5038	18.3631	10.7387	11.288	15.1752	20.7913	13.6252	13.0969	13.2255	13.4327	10.9127	16.3299	17.4116	16.6938	14.1558	14.7997	11.6235	17.6062	13.9733	15.6309	15.6335	16.702	11.1009
1170	ENSMUSG00000008438	Adam21	0.172461	0.150409	0.22557	0.237516	0.109128	0.303458	0.150033	0.187583	0.354793	0.227923	0.244154	0.147505	0.20275	0.195665	0.0884612	0.316723	0.0836794	0.141599	0.0999544	0.0613379	0.252359	0.154917	0.112962	0.188061	0.150096	0.138283	0.241927	0.296899	0.0944052	0.204477	0.123218	0.14052	0.148315	0.147552	0.108777	0.124865
1171	ENSMUSG00000008450	Nutf2	2.94367	1.83452	2.55789	1.44257	2.44248	2.13308	1.91233	2.64401	1.94868	1.69804	2.20594	1.26516	3.29412	1.60789	3.74311	1.89726	1.09521	1.20574	2.63526	2.19403	1.22617	1.67574	2.56782	1.60131	4.01884	2.76983	3.70923	2.52487	3.01574	2.35782	4.75055	3.66106	3.34512	3.99404	3.06327	3.3015
1172	ENSMUSG00000008461	Fut1	0.10404	0.082198	0.749644	0.211128	0.162271	0.245937	0.0859833	0.220205	0.51488	0.402557	0.553502	0.445648	1.16008	0.573048	0.51356	0.268226	0.436799	0.607693	0.463683	0.3539	0.147865	0.185196	0.197018	0.360469	1.09539	0.431746	1.89842	0.246166	0.468603	0.486782	0.905848	0.681089	1.35607	0.460255	0.700751	0.598019
1173	ENSMUSG00000008475	Arpc5	198.15	220.838	197.413	231.934	200.812	211.995	210.951	226.704	275.714	302.044	291.81	304.799	234.911	223.336	213.653	261.124	243.496	206.184	180.443	212.244	216.773	218.707	224.536	206.05	266.703	255.692	257.824	279.633	297.616	288.36	247.314	262.435	293.724	282.131	273.544	298.315
1174	ENSMUSG00000008482	Rnf151	0.0157294	0.0181933	0.0252559	0	0	0.0169607	0.00653365	0.0485324	0.0223396	0.0280176	0	0.0332402	0.0328828	0.00920788	0.0108042	0	0.0216044	0.0138796	0.0275794	0.018601	0.0589895	0.0178495	0.0168421	0.0160374	0.0156133	0.0390377	0	0.0299787	0.0419811	0	0.0142428	0.0872239	0.00642866	0.0358149	0.0133858	0.054684
1175	ENSMUSG00000008489	Elavl2	0	0.00437136	0	0	0	0.0094408	0	0	0	0.00676691	0.0899513	0.00596143	0.011782	0	0.00513813	0.0782995	0	0	0	0	0.0300359	0.0613376	0	0.00447429	0	0.0197504	0.0826446	0.0133129	0.0131566	0.0139905	0	0.00815752	0.0182303	0.0536822	0.00631759	0
1176	ENSMUSG00000008496	Pou2f2	4.07389	3.17408	3.67363	15.9764	3.22926	3.48218	3.99868	3.75495	4.85316	4.7762	4.53692	4.89576	2.31071	2.5405	2.02487	2.66331	10.4937	1.54925	2.11179	1.70863	2.87457	3.16516	3.60961	3.21319	21.8019	1.54874	11.887	1.80728	1.81329	2.33087	1.65553	13.3516	15.6372	6.66983	1.42961	11.5075
1177	ENSMUSG00000008540	Mgst1	66.9309	57.5359	59.7241	76.8912	58.0881	77.8436	79.6568	85.9111	13.4163	11.6379	17.4006	11.5488	156.112	141.474	95.4196	132.43	137.225	157.968	154.443	155.454	41.4108	50.3003	112.474	54.4031	147.444	174.428	113.937	167.685	144.88	175.876	160.873	171.045	114.927	126.081	151.746	96.6597
1178	ENSMUSG00000008575	Nfib	22.7646	19.2749	26.839	24.8249	25.3763	22.5042	25.2706	30.2059	19.6626	17.8618	20.7937	17.4378	34.3009	28.3517	35.0522	31.1909	23.1163	25.4849	26.1527	29.0394	23.4046	22.6912	32.3834	19.9226	58.9398	31.2731	38.361	46.6551	41.1503	37.56	32.6926	36.8257	43.1773	39.1652	44.3233	39.3628
1179	ENSMUSG00000008590	Htr3b	0.109219	0.10731	0.14368	0	0.089234	0.0349618	0.0458836	0.0897256	0.13237	0.103066	0.120035	0.0830545	0.0473111	0.0383805	0.0493771	0.0287454	0.0557765	0	0.0499647	0.0378479	0.034421	0.0458652	0.103289	0.0583845	0	0.0172901	0.0604707	0.0705333	0.128932	0	0.0112626	0.30986	0.0632747	0.0353025	0.0348066	0.0442253
1180	ENSMUSG00000008601	Rab25	56.9606	49.0982	60.8321	51.9029	73.81	58.1514	64.9405	60.2221	66.8091	68.6695	63.1823	75.2323	75.5091	69.8292	74.1252	54.9129	65.3394	80.0604	74.0708	71.7408	48.5278	56.0295	49.3551	56.6419	92.7989	77.3189	78.3254	84.499	115.597	79.9404	93.9015	80.7126	85.0433	85.0789	82.1264	65.2438
1181	ENSMUSG00000008604	Ubqln4	43.0863	35.8088	48.1402	38.7091	49.8497	37.832	41.03	39.5832	55.5246	55.4037	52.8454	55.8255	48.2096	43.6826	50.0289	38.4039	37.6243	44.1851	48.314	39.6023	38.3267	43.4264	36.9791	38.9774	64.2214	59.3072	59.6502	55.4688	56.779	42.0608	60.0062	58.1867	61.6393	53.8501	54.2302	48.807
1182	ENSMUSG00000008658	Rbfox1	0.00524646	0.0251437	0	0.0103907	0.00482816	0.0165573	0	0	0	0.00620489	0.0310824	0.00358862	0.0160085	0	0	0	0	0	0	0	0	0	0	0.0235189	0	0	0	0.0575014	0	0	0	0.0851868	0.154461	0.0278898	0	0.0390486
1183	ENSMUSG00000008668	Rps18	65.5901	66.533	91.7742	107.551	127.055	114.319	109.462	147.992	118.328	105.819	106.617	107.685	233.099	191.891	214.912	144.78	148.455	235.06	232.052	219.259	69.7169	80.8034	112.727	106.879	299.665	223.153	271.878	250.02	387.243	264.614	316.533	296.936	301.46	279.152	266.303	213.818
1184	ENSMUSG00000008682	Rpl10	61.2474	51.4058	67.149	47.1007	81.8259	46.9945	85.0612	103.77	104.009	96.0653	96.3185	90.5509	135.652	119.902	141.546	95.7656	112.279	110.67	152.436	133.119	57.5015	49.5446	72.1178	66.2517	217.958	148.168	184.581	130.365	177.301	155.981	205.417	181.177	131.568	161.061	176.974	108.332
1185	ENSMUSG00000008683	Rps15a	45.3021	41.0034	53.3335	78.0702	67.4159	67.289	53.8608	79.7928	77.8603	70.7377	48.5311	59.7853	133.816	106.464	123.514	78.9067	117.158	114.739	102.603	97.827	33.3147	42.9673	49.7489	65.438	195.302	118.119	141.737	97.1917	222.761	150.055	187.737	183.278	170.607	164.318	158.453	104.791
1186	ENSMUSG00000008690	Ncaph2	50.9651	47.1105	47.0389	63.7076	56.0846	56.2396	51.7845	55.2863	51.8759	50.4672	49.2143	50.6691	77.8478	71.1968	73.1479	56.4819	59.7859	86.883	73.9711	75.4434	55.6061	57.1001	59.7123	62.7547	90.8588	74.8982	84.3698	81.6199	102.584	71.7775	94.997	95.3487	91.5687	91.4816	85.2494	79.854
1187	ENSMUSG00000008730	Hipk1	61.9942	52.4606	68.9348	61.3432	69.4998	53.4493	58.1537	67.0835	72.8021	77.1443	71.0728	67.1856	76.6685	60.7829	84.9564	51.9306	69.0436	48.1037	81.4092	53.3798	67.2037	70.9861	70.5223	65.6607	80.349	86.7999	112.819	68.9793	64.5867	54.4428	69.0693	61.3191	71.373	76.8454	70.9795	75.0304
1188	ENSMUSG00000008734	Gprc5b	0.693328	0.81096	0.764658	0.917741	1.28207	0.967122	0.759863	0.91359	1.24998	1.66997	1.56059	1.6968	0.296924	0.369571	0.707918	0.150452	0.415591	0.258202	1.2243	0.328662	0.452516	0.8386	0.724789	0.668114	1.19098	0.167121	0.477969	0.492501	1.12007	0.150846	0.573364	0.854963	1.08408	0.312207	0.167578	0.383426
1189	ENSMUSG00000008763	Man1a2	72.0863	60.7441	76.0945	58.9633	81.651	49.4848	65.9046	71.4462	87.3117	94.9714	81.634	73.224	65.9285	53.9324	67.3857	56.0429	57.4978	43.0817	56.0638	50.3155	67.5299	61.2104	84.8432	67.7963	64.5616	62.4029	77.0941	62.1926	52.0487	53.7705	54.8819	52.7153	61.4562	68.5845	61.1556	60.42
1190	ENSMUSG00000008789	Ceacam5	0	0	0	0	0	0	0	0	0	0	0	0	0	0	0	0	0	0	0	0	0	0	0	0	0	0	0	0	0	0	0	0	0	0	0	0
1191	ENSMUSG00000008813	Tppp2	0	0	0	0	0	0	0	0	0	0	0	0.00733504	0	0	0	0	0	0	0	0	0	0	0	0	0	0	0	0	0.0184618	0	0	0	0	0	0	0.00906948
1192	ENSMUSG00000008822	Acyp1	2.72647	2.65455	2.30811	3.18234	2.73822	3.06901	2.27373	2.05281	1.61511	1.65348	1.27905	1.70686	2.40381	2.54285	3.09773	2.17628	2.55121	2.26168	2.33411	2.3274	3.24079	3.22686	3.15338	3.23977	2.14351	1.91907	2.49669	1.76606	2.71184	2.01925	2.02798	2.52178	2.80465	2.79786	2.28641	2.512
1193	ENSMUSG00000008843	Cldn13	0.032151	0	0.0172254	0.123133	0.00991837	0	0	0.0219906	0.00506045	0	0.0291852	0.00743437	0.0223948	0.0125333	0	0.00864467	0.208933	0.0378639	0	0.0124224	0.0167685	0	0	0.0438411	0.084994	0	0.0850127	0.00984466	0	0.0186308	0.0129387	0.282194	0.114058	0.0877353	0.0634303	0.108933
1194	ENSMUSG00000008845	Cd163	0.125525	0.128979	0.235263	0.0742157	0.0409389	0.125223	0.191439	0.094927	2.59002	4.05088	2.27272	3.20499	0.0559132	0.122143	0.141999	0.0946069	0.0508556	0.14024	0.0720439	0.0512916	0.0748968	0.092516	0.169342	0.16098	0.148044	0.0719063	0.112932	0.126219	0.119746	0.0635657	0.0720581	0.20364	0.150191	0.206548	0.111079	0.0595741
1195	ENSMUSG00000008855	Hdac5	91.7313	47.0895	75.0317	53.7476	83.3013	53.4837	62.6593	37.3766	48.3081	41.604	41.7362	50.2299	44.8885	40.4066	54.7601	36.7263	42.4813	43.0608	42.1028	37.0461	53.5853	60.8252	36.4851	49.6841	57.7141	49.3912	58.9163	46.9461	37.6091	34.0371	41.1018	45.1515	45.8467	37.0806	40.534	32.0275
1196	ENSMUSG00000008859	Rala	45.6216	54.0784	42.3934	56.8841	49.7262	55.1968	42.468	50.0259	56.3184	49.1097	49.8357	50.6376	54.457	52.7448	52.4325	52.8436	61.7867	58.4015	50.5969	52.7116	47.1755	51.7104	45.7517	54.8593	59.4427	51.1779	53.602	51.1294	64.5565	61.7867	58.0484	52.2177	58.6535	64.8885	60.4213	52.9939
1197	ENSMUSG00000008874	Clec3a	0	0	0	0	0.00992531	0	0	0	0	0	0	0	0	0	0	0	0	0	0	0	0	0	0	0	0	0	0	0	0	0	0	0	0	0	0	0
1198	ENSMUSG00000008892	Vdac3	71.3438	70.6903	74.4003	88.4972	76.3895	79.1377	84.3751	83.901	85.3298	86.3967	91.5874	92.9798	75.1419	73.5569	75.2777	78.8405	78.4555	67.4812	69.0142	75.2459	70.2395	73.7162	83.87	65.879	120.8	84.573	99.8636	119.937	134.114	104.898	96.7798	93.2738	124.383	109.003	113.38	111.92
1199	ENSMUSG00000008932	Slc1a7	0.861499	0.583262	0.517125	0.889547	0.355515	0.82198	0.652146	0.567104	0.094898	0.0797606	0.0922074	0.203466	0.34306	0.543495	0.356482	0.347946	0.322064	0.464904	0.44953	0.41534	0.497632	0.558542	0.879908	0.509874	0.104554	0.275976	0.199748	0.255804	0.0853003	0.184132	0.264549	0.310583	0.18297	0.247875	0.169806	0.198613
1200	ENSMUSG00000008958	Vps72	30.9566	29.8626	29.3259	29.0884	30.8905	30.4314	27.3072	27.581	28.0708	29.3681	24.9133	26.7058	36.8431	36.5473	37.4934	32.018	32.6609	39.4792	41.2848	36.679	30.9291	33.047	29.0288	34.0307	45.1575	42.1168	42.4432	42.14	46.2538	35.6679	43.0753	42.151	40.898	43.2228	38.3207	38.2818
1201	ENSMUSG00000008976	Gabpa	38.266	38.8144	39.282	42.1973	37.6301	38.306	32.0322	39.6556	42.3174	41.4765	41.5779	38.5382	50.5989	43.2187	47.988	47.2039	51.7962	36.4388	47.1096	41.3252	47.513	41.9138	46.4643	39.2574	32.6059	40.5562	46.533	33.897	29.1884	32.6034	37.5813	32.622	38.2069	38.2838	37.7855	36.3647
1202	ENSMUSG00000008999	Bmp7	2.15139	2.48372	2.85922	3.07428	3.81769	3.65036	2.03841	3.59687	3.29511	3.28838	2.54544	2.68137	5.43368	4.61727	6.28164	2.20191	3.27883	3.89305	5.61526	3.82345	2.99911	4.05186	3.18912	4.12376	9.00207	7.33838	8.62949	6.21133	8.04252	6.60509	9.69175	9.17529	9.4163	7.66329	8.2028	6.59595
1203	ENSMUSG00000009013	Dynll1	9.89814	10.5268	12.9545	14.839	14.0702	13.9957	13.2425	22.5505	30.9615	35.7221	31.7618	34.2456	24.1944	19.4604	22.1172	16.7962	24.1903	20.5693	14.6544	17.1217	10.2799	9.9345	13.1259	15.0096	53.8691	33.3138	45.0602	39.5071	66.4421	45.1366	42.7089	41.0188	53.7568	60.1916	49.8826	53.5267
1204	ENSMUSG00000009030	Pdcl	21.4241	25.7493	20.8055	25.2985	24.1074	23.234	21.0411	26.1661	25.7876	22.91	22.7712	21.0158	27.2549	24.9717	27.5134	24.6288	27.1969	19.8802	27.4259	23.6079	22.3976	25.5191	24.249	23.2334	23.5186	27.257	29.7964	22.0227	24.0649	25.057	29.1591	28.1742	27.6907	25.9893	27.7594	23.5805
1205	ENSMUSG00000009035	Tmem184b	52.6209	52.756	51.4586	47.219	48.0327	53.6249	41.8276	54.6397	62.0277	59.6065	58.5756	58.8827	47.682	50.3516	66.5238	41.7364	49.8506	55.8336	57.4098	54.8299	60.798	64.9527	46.5339	64.4915	42.4953	51.6649	52.0943	33.3277	37.1349	32.8863	40.2195	40.6646	38.8048	39.4444	38.6073	40.1474
1206	ENSMUSG00000009047	Gm5965	0	0	0	0	0	0	0	0	0	0	0	0	0	0	0	0	0	0	0	0	0	0	0	0	0	0	0	0	0	0	0	0	0	0	0	0
1207	ENSMUSG00000009070	Rsph14	0.00810261	0.00941267	0	0.0277089	0	0	0.0120572	0	0	0	0.0164434	0.0111884	0.00423336	0	0	0.0286639	0	0	0	0.0167784	0.0066103	0.00454902	0	0	0	0.024945	0	0.0073136	0.0308753	0	0	0	0	0.00739659	0	0
1208	ENSMUSG00000009073	Nf2	54.8114	50.762	55.4076	63.7301	59.5569	60.3006	52.4198	72.9255	61.7533	62.5506	54.9252	59.0684	73.4772	66.3864	85.2608	60.8636	65.328	71.6322	80.2458	70.2954	55.1171	66.6281	64.9947	58.6263	92.1916	75.6064	83.467	70.6728	76.4799	60.3946	80.2229	76.1776	82.3152	80.4345	75.7516	62.793
1209	ENSMUSG00000009075	Cabp7	0.377482	0.200224	0.422153	0.315289	0.275601	0.324442	0.33578	0.238885	0.302617	0.190196	0.139209	0.332388	0.174001	0.293782	0.35762	0.290507	0.165021	0.203351	0.0514939	0.144556	0.247328	0.337583	0.161568	0.29183	0.177218	0.0886159	0.272312	0.353253	0.291039	0.162005	0.198817	0.192879	0.179452	0.173055	0.270712	0.182262
1210	ENSMUSG00000009076	Zmat5	13.3361	14.0747	11.3987	13.1095	13.8279	13.2027	12.7186	11.7342	11.9077	11.7084	11.0031	12.1227	12.0414	12.9939	12.7502	10.7379	11.8079	14.8661	14.4022	13.8836	12.059	13.5643	12.3484	13.0138	13.1302	11.5163	12.4746	13.3684	16.442	13.326	13.2752	13.6033	13.5684	12.2099	12.7318	10.5612
1211	ENSMUSG00000009079	Ewsr1	99.8919	85.2209	99.1409	125.299	93.56	93.7906	88.9165	100.362	104.447	95.9126	90.5158	88.538	138.478	127.289	145.661	107.994	101.956	123.563	127.454	114.294	91.4354	105.232	103.335	108.573	186.812	143.893	174.034	144.896	155.769	111.227	165.581	156.725	187.078	162.313	139.738	145.103
1212	ENSMUSG00000009090	Ap1b1	117.904	107.311	104.622	128.155	122.182	136.484	110.954	140.955	124.978	124.653	130.499	129.13	132.31	127.338	150.33	118.347	134.504	147.177	147.848	134.456	125.911	145.955	126.129	129.632	145.397	133.238	136.536	137.309	138.647	120.253	143.534	137.394	130.371	140.001	139.648	116.937
1213	ENSMUSG00000009092	Derl3	1.54605	0.685181	4.32574	1.51674	1.44854	2.05157	1.12317	1.47682	4.1501	3.54456	6.00121	4.67145	0.604547	0.754752	1.59281	0.221334	1.09844	0.512083	1.24595	0.633476	0.655316	1.08199	1.49192	1.30466	2.0039	0.44675	1.00681	0.405554	0.449393	0.326469	0.698365	1.14089	1.80059	1.08181	0.478452	0.733815
1214	ENSMUSG00000009093	Gstt4	0	0.0186461	0.00861747	0.0144299	0	0	0	0.0106568	0	0.0237794	0.0146891	0.00746799	0.0168114	0.0182078	0	0.00868791	0	0.0189916	0.0121742	0	0.00563054	0	0.0464553	0.00548041	0	0.0262834	0.0487476	0.0099404	0.0366915	0	0.00648102	0	0	0	0	0.027426
1215	ENSMUSG00000009097	Tbx1	0.29228	0.293419	0.348891	0.468529	0.392925	0.304171	0.260198	0.265007	0.599954	0.555782	0.527825	0.718489	0.140539	0.233926	0.387159	0.224187	0.170285	0.180974	0.277007	0.136219	0.297938	0.485056	0.0456269	0.294948	0.152963	0.211213	0.374868	0.227509	0.189441	0.141367	0.185495	0.192986	0.229493	0.122804	0.199998	0.181127
1216	ENSMUSG00000009108	Gnat2	0.261574	0.232562	0.176333	0.146115	0.339105	0.236841	0.143022	0.284658	0.564208	0.335856	0.351962	0.280022	0.695606	0.555192	0.752694	0.230917	0.384267	0.470922	0.981218	0.461181	0.166509	0.334736	0.252465	0.485046	0.793877	1.03103	1.18676	0.483369	0.777892	0.545415	0.918672	0.930283	0.708842	1.35685	0.423619	0.723549
1217	ENSMUSG00000009112	Bcl2l13	45.5329	32.4041	35.0016	29.9821	38.61	31.2864	28.8233	34.1589	32.2866	29.5628	24.3477	26.6357	46.39	44.6914	53.943	31.0289	57.3319	37.4088	49.2603	35.6727	30.1159	34.8719	31.8063	36.3913	48.8549	58.8951	61.3466	45.1312	49.1534	42.6088	60.6351	46.5158	43.0219	55.5748	49.2721	40.1785
1218	ENSMUSG00000009114	2610028H24Rik	0	0.0149245	0.0276848	0.0650694	0	0.0382916	0.0123003	0	0.0138607	0	0.0211653	0.0199548	0.0236655	0.0153149	0.0270253	0.035443	0	0.0556282	0	0.0334584	0.031579	0.0156557	0	0.0359563	0	0.0587447	0	0.084767	0.0605555	0.0129197	0.029007	0.0156802	0.0245746	0.0354056	0.0124539	0.0449397
1219	ENSMUSG00000009115	Spatc1l	0.0131809	0	0	0.0542274	0.0184093	0	0.00825082	0.0676178	0.0124462	0.031273	0.0538643	0.107162	0.047196	0.0154145	0	0.00799437	0.0209124	0.0877568	0.0366447	0.0229227	0.0206359	0.00737569	0.0283582	0.0357126	0.0457847	0.0851145	0.169568	0.0156329	0.0714861	0.0431878	0.0965012	0.11885	0.117301	0.0530093	0.144891	0.118198
1220	ENSMUSG00000009145	Dqx1	110.461	87.4059	104.789	117.861	101.492	110.602	108.251	109.119	78.6667	71.3071	80.8993	78.7771	101.66	113.765	111.95	114.966	100.091	121.318	111.75	109.493	104.158	122.017	108.03	106.954	125.276	115.169	115.101	122.195	96.0696	84.5339	108.931	111.474	108.086	106.456	111.386	106.127
1221	ENSMUSG00000009185	Ccl8	0.0944544	0.133258	0.0589923	0.18388	0.12886	0.294795	0.0641889	0.184031	7.52609	10.6127	7.49909	11.3731	0.0714965	0.123061	0.109658	0.158786	0.113648	0.0190384	0.0761001	0.044988	0.209824	0.225793	0.192104	0.250466	0.247861	0.0355952	0.0367725	0.0529994	0.0569267	0.00935682	0.0321667	0.0236044	0.133379	0.0379752	0	0.0376908
1222	ENSMUSG00000009207	Lnpk	9.49556	8.48884	9.47648	9.63997	10.1733	8.10405	9.02627	8.08138	7.26288	6.49816	6.30117	5.76345	6.91276	5.70508	8.14042	6.24163	5.3841	4.79308	5.5836	5.23764	6.94918	7.32661	6.05824	6.41252	7.95822	7.50747	7.34987	6.78536	6.94993	6.43184	6.9702	6.38679	8.84861	7.07645	5.96586	7.10916
1223	ENSMUSG00000009210	Prr29	0	0.0131188	0.0546126	0.0656241	0.0685732	0.0244517	0.114903	0.0699168	0.0739102	0.0555873	0.0803301	0.0237784	0.0710633	0.0794799	0.110658	0	0.120777	0.0201621	0.0731544	0.0133289	0.0663084	0.0287141	0	0.0270087	0.0672654	0	0.141974	0.0320882	0.0402437	0.0297438	0.0480352	0.213099	0.216534	0.0702172	0.0118635	0.0937977
1224	ENSMUSG00000009214	Mymk	0.0112416	0.0195655	0.00903718	0.0456645	0.0207836	0	0	0.0115282	0.0181704	0	0.022855	0	0	0	0.00771591	0	0.0313975	0	0	0	0	0	0	0	0.0190224	0	0	0	0	0	0.00678129	0.049232	0.0642672	0	0	0.0284248
1225	ENSMUSG00000009216	Fam163b	0	0	0.00866775	0	0	0.0116608	0	0	0	0.00484511	0.00717308	0	0.00562669	0	0	0	0	0	0	0	0	0	0	0	0	0	0.0120841	0.0191319	0	0	0.00647896	0.0350944	0	0	0.00905586	0.00890892
1226	ENSMUSG00000009246	Trpm5	22.9281	16.819	18.6725	19.1959	21.989	17.3292	19.9366	24.8729	54.9688	55.0362	44.2922	49.9938	13.1615	14.669	15.6908	12.2983	11.4774	11.0274	15.7943	11.8788	23.7769	20.6715	13.2892	17.3513	21.1219	13.0288	23.1239	17.1935	12.9739	9.23897	18.5912	13.9854	23.4007	20.568	15.9102	17.7168
1227	ENSMUSG00000009248	Ascl2	0.0547921	0.29087	0.569225	0.799314	0.522215	0.227192	0.118011	0.631845	0.380938	0.0983752	0.159666	0.212202	2.79432	2.51529	2.67365	0.78543	0.375602	2.39009	1.77921	1.2461	0.373961	0.256078	0.672853	0.797395	6.64811	4.58016	6.58676	3.28003	7.49981	2.63213	5.97409	4.95631	6.23376	4.74648	3.64671	3.58323
1228	ENSMUSG00000009281	Rarres2	5.29403	7.05561	4.76207	7.55594	7.31412	10.7745	4.53546	6.36149	7.93393	7.34176	6.85263	7.38257	0.51151	3.23528	4.19909	1.32341	3.56726	0.957724	4.08797	1.84666	4.18763	6.5473	5.07651	7.7522	4.43797	1.71442	0.348503	2.49415	2.06973	0.733347	0.689126	4.94886	3.55299	0.897553	0.801968	1.14068
1229	ENSMUSG00000009291	Pttg1ip	271.313	273.447	256.075	304.117	267.932	302.442	258.357	251.458	217.545	209.879	220.176	225.054	308.722	280.607	275.07	300.199	307.72	324.534	283.87	304.564	285.649	294.047	294.039	275.275	288.158	323.112	303.223	324.081	277.04	325.033	293.51	306.924	299.098	293.486	323.427	296.286
1230	ENSMUSG00000009292	Trpm2	9.98941	9.03577	9.77768	10.0374	10.6061	10.0033	7.34609	10.2007	8.44501	7.46149	7.9757	7.86789	3.98265	4.72371	5.96435	5.16689	5.3716	6.94044	7.89939	3.66017	7.48683	8.10437	9.09642	9.64751	7.07848	4.17809	4.74786	3.90953	3.36576	3.00551	4.43885	6.09045	7.29717	3.64812	4.78655	4.43628
1231	ENSMUSG00000009293	Ube2g2	13.1561	14.4854	13.6978	17.7362	14.9145	15.2549	14.2801	15.0832	15.4347	14.4915	17.3819	16.5479	17.2612	17.0819	16.8031	14.0678	17.3094	18.9416	20.7692	17.6476	13.7485	16.1901	14.5081	17.1681	20.1711	18.5661	16.6941	18.4365	27.8404	18.007	23.8066	24.1005	22.4735	20.9118	20.8245	19.3368
1232	ENSMUSG00000009350	Mpo	0.0429803	0.0615112	0.0427826	0.0654511	0.0194339	0.0805037	0.017487	0.0562257	0.0302331	0.0285149	0.0426312	0	0.060619	0.0740448	0.0216757	0.159674	0.0148329	0.00923817	0	0.0379373	0.043064	0.0117658	0	0.0378798	0.364143	0.00845777	0.035474	0.0564756	0.0276634	0	0.0316512	0.0229184	0.00853095	0.0288029	0.0619679	0.0610989
1233	ENSMUSG00000009356	Lpo	0	0.00578757	0.008012	0.0342741	0.00916158	0.0107786	0	0	0.0705143	0.201074	0.139256	0.0885395	0	0	0	0.00790482	0.0140509	0	0.0115381	0	0	0	0.0208625	0	0	0	0.0223411	0	0	0	0.0463686	0.0108138	0.0886235	0	0	0.0576523
1234	ENSMUSG00000009376	Met	52.1235	37.1019	54.1548	38.1311	58.2442	36.4516	55.8221	49.1029	80.5761	80.4457	74.301	73.3852	42.7233	33.3677	45.237	32.6494	43.3649	30.7489	38.199	35.983	36.8045	37.5321	42.7623	37.2434	32.9653	35.0688	48.7359	29.8499	35.1948	32.666	39.4602	32.9594	40.4795	44.5273	42.4705	47.8979
1235	ENSMUSG00000009378	Slc16a12	1.57097	0.733738	2.17138	1.45721	3.22165	0.819756	2.45691	1.60348	5.8675	4.05073	5.16839	2.75104	1.55741	1.09075	5.34209	1.41739	0.689649	0.311544	2.33078	0.421177	0.511893	0.666214	0.356445	0.666625	0.699912	2.03831	1.7235	0.269092	0.408998	0.497369	0.75264	0.761902	0.671575	0.77498	0.782524	0.33048
1236	ENSMUSG00000009394	Syn2	1.01446	0.861977	1.18169	0.963183	0.849058	0.721502	0.874949	0.838615	0.946966	1.03501	1.0973	0.863752	0.829076	0.750561	1.11848	1.05904	0.807669	1.13571	1.06009	0.959326	1.28384	0.724697	1.28937	0.816527	1.9633	1.48988	1.1782	1.76502	1.07972	0.777416	1.23294	1.28877	1.00637	1.13407	1.28049	0.903644
1237	ENSMUSG00000009406	Elk1	1.90791	1.48586	2.23494	2.48048	2.02152	1.92586	1.46703	2.07564	2.58702	3.00487	2.70384	2.55495	2.42912	1.8633	2.74725	1.53734	1.78357	1.45582	2.43931	1.39416	1.45551	1.66084	1.85532	1.70636	3.79376	2.44707	3.67048	3.11096	2.97069	1.7424	3.00976	2.91856	3.42757	2.83053	2.34269	2.25824
1238	ENSMUSG00000009418	Nav1	10.5139	8.17936	10.6921	12.113	11.1777	9.46911	8.23469	11.2509	16.8827	16.1282	13.7114	14.3821	6.56541	7.37123	14.6009	5.38467	6.39993	3.999	9.58259	3.61136	7.17299	10.7347	7.49712	9.09636	9.46897	7.83219	9.05473	5.82847	4.69802	3.69727	5.46471	7.6468	7.78644	5.97125	5.66701	5.15971
1239	ENSMUSG00000009470	Tnpo1	61.5681	60.4576	79.9362	68.6103	104.225	68.4353	70.0992	79.1603	131.479	121.628	116.806	108.943	87.2077	68.7267	87.1158	70.5026	84.6825	62.6827	91.3653	61.3688	99.9474	99.7844	85.0311	73.2476	63.701	82.7233	91.0537	59.8091	65.0848	62.2546	75.288	65.8642	78.5477	78.7205	70.837	76.331
1240	ENSMUSG00000009471	Myod1	0	0	0	0	0	0	0	0	0	0	0	0	0	0	0	0	0	0	0	0	0	0	0	0	0	0	0	0	0	0	0.0129895	0	0	0	0	0
1241	ENSMUSG00000009487	Otog	0.0590062	0.0675074	0.207016	0.0416522	0.0734414	0.0424687	0.083069	0.0399531	0.0416528	0.139507	0.0485141	0.106258	0.0878973	0.152104	0.0722994	0.153417	0.100158	0.0708284	0.0306547	0.109137	0.168788	0.111868	0.258742	0.174783	0.228239	0.157927	0.139847	0.111037	0.22705	0.173277	0.109525	0.38173	0.0572662	0.233364	0.230575	0.0979385
1242	ENSMUSG00000009535	Rnmt	10.6257	10.9232	11.9302	14.2971	14.411	12.5157	12.4229	15.1188	9.86426	10.4892	9.7419	10.3037	14.399	11.8661	15.1024	12.5012	12.2734	10.4194	11.3483	12.5725	10.7189	10.9309	11.5792	10.3977	14.68	12.3893	15.0446	13.3982	15.6217	12.6682	14.752	14.3176	15.4652	14.9807	13.7963	12.9848
1243	ENSMUSG00000009545	Kcnq1	11.3835	4.73716	12.7966	8.17461	12.2514	7.37545	9.06507	11.9447	32.29	32.8939	23.7646	34.6376	43.2772	23.9317	35.6813	14.8438	16.2599	27.5123	32.8436	24.6994	8.96959	5.4301	9.19394	11.2102	76.8904	58.0281	70.6996	56.1628	71.9845	48.2351	77.9538	67.9769	65.9708	61.2619	61.6175	44.4076
1244	ENSMUSG00000009549	Srp14	17.3617	18.9979	16.2553	24.8466	17.8375	22.3469	17.3526	19.092	17.7637	18.0191	17.0873	18.4574	19.0159	19.1803	20.2503	19.3272	20.2054	20.3024	19.1734	19.5558	17.6845	19.9058	21.7292	19.544	21.4876	17.6842	18.433	21.7443	26.3803	21.734	21.3158	22.2479	23.2122	23.5119	21.0965	21.0293
1245	ENSMUSG00000009551	6330409D20Rik	0.565374	0.0650568	0.158684	0.241326	0.174382	0.156246	0.299827	0.117555	0.189024	0.179961	0.135573	0.24525	0.0586276	0.0476859	0.0246581	0.0846252	0.0514426	0.0337169	0.0223349	0.048547	0.0775082	0.0749193	0.102475	0.0586186	0.212788	0.0232819	0.0432536	0.0174956	0	0.00829551	0.0274192	0.0523454	0.149108	0.0260679	0.0161423	0.0800211
1246	ENSMUSG00000009555	Cdk9	28.7867	25.3626	29.8412	38.7597	29.2734	31.5452	30.0324	33.2217	38.7917	38.8867	38.3434	37.0661	43.0486	36.7143	37.5059	36.1623	37.9528	43.836	40.3916	39.0677	33.0478	33.8516	32.2689	32.5722	59.805	44.2228	49.6073	50.2946	59.0616	40.6449	56.1242	52.7622	59.3186	53.9688	46.0123	42.7604
1247	ENSMUSG00000009563	Tor2a	36.0962	39.1088	32.1261	35.6549	39.7197	35.358	39.7307	36.9467	49.5882	49.1067	45.6522	48.7755	49.2405	50.9603	46.0259	44.4103	50.1187	50.8109	56.192	57.3773	41.1163	37.2447	35.8966	45.4162	39.1271	40.927	39.9881	40.6151	53.1106	45.7821	44.1882	45.186	40.8473	42.4834	40.9234	37.0262
1248	ENSMUSG00000009566	Fpgs	1.70941	0.876356	2.43272	2.91485	2.86934	3.32142	1.43756	4.13334	2.50461	2.42754	2.59551	2.25891	7.09732	6.30126	7.64587	3.32745	4.50601	7.51244	6.02875	4.90901	1.84911	2.11625	2.12059	2.65027	15.8267	10.273	12.991	11.5853	17.4672	8.84808	20.7095	15.8031	14.1179	13.6585	12.6532	10.4378
1249	ENSMUSG00000009569	Mrtfb	27.3225	23.28	30.2061	25.5149	29.6196	24.3045	23.1818	29.7478	26.4662	24.9784	25.0115	22.6668	43.6344	34.1251	47.4381	28.3747	32.3343	27.1711	37.7345	25.6501	33.9475	35.9052	30.2708	32.7566	53.9206	66.0558	77.6106	48.9695	32.5511	35.4271	45.5829	37.8652	45.3341	45.4127	43.8402	45.0015
1250	ENSMUSG00000009575	Cbx5	23.3603	16.6849	26.7948	22.5221	24.9784	18.3914	20.3372	23.7849	25.2402	27.7771	31.9343	25.984	42.785	27.7084	43.6628	24.3206	23.8926	26.759	31.1451	27.2691	27.3218	25.6915	32.9973	24.1657	58.3136	42.3878	56.1182	40.4957	46.6616	37.0676	43.6734	46.4289	53.6945	48.0059	47.5666	44.1759
1251	ENSMUSG00000009580	Odam	0	0	0	0	0	0	0	0	0	0	0	0	0	0	0	0	0	0	0	0	0	0	0	0	0	0	0	0	0	0	0	0	0	0	0	0
1252	ENSMUSG00000009585	Apobec3	10.8695	9.7869	11.0803	30.1182	11.5462	10.6459	10.8205	15.5697	21.9183	21.502	19.9456	22.7557	12.6699	9.71733	15.4411	10.2959	17.0536	8.66653	15.5159	9.69634	8.05099	10.2251	8.03465	9.63226	32.7305	9.42007	22.3403	10.3575	11.7026	6.97366	13.1162	19.2057	27.6677	13.8377	8.91169	18.9779
1253	ENSMUSG00000009588	St6galnac1	0.0210172	0.0405434	0.0272353	0.0604302	0.156333	0.0167291	0.0638017	0.0308199	0.143708	0.0917927	0.145616	0.0838883	0.191963	0.126077	0.237165	0.0890072	0.0433537	0.0655025	0.015692	0.0151383	0.0269865	0.0408603	0	0.106387	0.159136	0.155245	0.0779188	0.0919617	0.0369285	0.0589307	0.186576	0.0570003	0.132199	0.0552307	0.0221135	0.0903498
1254	ENSMUSG00000009596	Taf7l	0	0	0	0.0120369	0	0	0	0	0	0	0	0	0	0.00504191	0	0	0	0	0	0	0	0	0	0	0	0	0	0	0	0	0	0	0	0.0156904	0	0
1255	ENSMUSG00000009614	Sardh	23.4431	19.2971	17.5732	26.6809	20.9814	30.6052	23.3277	25.742	6.68216	6.78254	9.51308	7.12271	8.5285	10.3546	12.5659	8.52244	11.862	13.1897	20.1651	12.3212	16.7069	19.6359	22.0751	16.2483	11.4463	13.292	9.30644	10.4538	12.1987	8.93397	12.4563	10.4736	8.69688	8.02437	13.8894	9.08527
1256	ENSMUSG00000009621	Vav2	89.3369	91.0228	75.3146	119.664	87.6509	126.732	86.4477	109.011	51.9842	53.414	61.0045	57.4433	91.8083	90.2783	107.669	95.3077	94.3463	114.657	105.441	107.874	95.2459	115.295	129.862	117.142	105.381	104.754	100.302	102.462	72.0415	82.766	103.261	100.264	97.2031	91.6985	105.612	99.7216
1257	ENSMUSG00000009628	Tex15	0	0	0	0.0364541	0	0	0	0	0.0174088	0.0317798	0.0427912	0.0106226	0.306511	0.0724012	0.0693537	0.154967	0.0441983	0.0969946	0.0204864	0.153863	0.0568969	0.019542	0	0.02057	0.456735	0.48725	0.575187	0.245409	0.278591	0.137145	0.402797	0.326412	0.844083	0.290119	0.313994	0.45368
1258	ENSMUSG00000009630	Ppp2cb	36.0274	37.7292	35.4879	50.3411	36.7765	41.2726	33.9392	39.732	38.5237	39.713	38.2491	41.0817	58.0114	51.9036	48.0065	52.1832	58.6241	60.6493	50.1456	53.2152	43.8617	47.7469	46.5364	42.7547	67.17	65.3933	64.6805	70.0317	85.7716	70.0886	70.7431	70.3839	74.2871	70.2033	68.7966	67.85
1259	ENSMUSG00000009633	G0s2	1.3348	1.23062	1.01196	1.87543	1.12936	1.8436	2.27657	1.51319	2.35934	2.49335	1.91586	2.71281	0.0725155	0.193445	0.507168	0.104078	0.177396	0.0757382	0.326296	0.124773	0.236474	0.570609	0.301962	0.632433	0.317081	0.236108	0.0121531	0.398271	0.17011	0.130392	0.0774649	0.282374	0.369017	0.0775953	0.0905029	0.237637
1260	ENSMUSG00000009640	Dmap1	11.8396	10.8676	10.4542	11.9721	11.2433	10.8636	10.0454	10.177	10.8245	10.5925	10.5218	10.0834	14.7908	13.6724	12.9716	13.6105	13.2534	15.2637	12.618	12.6019	11.3051	11.6257	11.6162	11.5221	17.5957	14.5744	16.2436	14.7419	16.2052	13.739	13.5549	15.1077	15.3466	14.9389	13.6573	12.5658
1261	ENSMUSG00000009646	Pla2g12b	42.5295	63.6826	40.882	72.4082	50.9418	70.4157	50.2697	60.5382	52.3809	55.5718	60.2532	62.89	85.6646	90.3279	76.9648	100.961	100.332	103.564	87.7798	103.888	83.1294	84.3732	78.0902	86.6956	40.9933	57.7284	44.5011	56.404	54.9662	75.5663	48.3899	56.4885	45.7775	51.5762	55.3846	50.9069
1262	ENSMUSG00000009647	Mcu	230.371	203.524	208.942	211.682	221.63	215.816	245.709	244.296	167.777	175.973	186.598	175.887	233.685	248.565	221.942	254.215	253.755	231.266	227.787	242.557	198.313	201.745	225.539	204.431	259.987	245.408	240.45	264.142	259.401	242.947	253.292	248.854	241.482	259.645	262.945	262.249
1263	ENSMUSG00000009654	Oit3	0.391516	0.77078	0.472664	0.728917	0.524247	0.809271	0.621459	0.690554	0.701232	0.866883	1.01663	0.671159	0.655543	0.565348	0.839415	0.966626	0.908414	1.98972	0.732561	1.36428	0.480473	0.909147	1.29241	0.869112	0.637159	0.917226	0.299676	0.563013	0.420948	0.568164	0.749535	0.580211	0.280997	0.471152	0.576309	0.542392
1264	ENSMUSG00000009670	Tex11	0	0	0	0	0.0194883	0	0	0	0	0	0.0211423	0.00724093	0.0110666	0.0475322	0	0.0252101	0.0149584	0	0	0	0.00538327	0	0	0.0054353	0	0	0.0118785	0.00939376	0	0	0	0.034497	0	0.00966605	0	0.0262567
[truncated: 55,426 more rows]

## Sheet: T2B - NI Ile vs. NI Duo DEGs
	baseMean	log2FoldChange	lfcSE	stat	pvalue	padj	symbol
ENSMUSG00000073408	637.434	11.2561	2.58762	4.35	1.36e-05	6.87e-05	Mucl3
ENSMUSG00000061906	3938.92	11.0599	1.69022	6.54347	6.01e-11	6.95e-10	Ugt2b38
ENSMUSG00000036500	747310	10.3217	0.840266	12.2838	1.11e-34	8.82e-33	Akp3
[truncated: 1,912 more rows]

## Sheet: T2C-Sv 8 dpi Duo vs NI Duo DEGs
	baseMean	log2FoldChange	lfcSE	stat	pvalue	padj	symbol
[truncated: 801 more rows]

[truncated: 2 more sheets: T2D-Sv 8 dpi Jej vs NI Jej DEGs, T2E - 8dpi Jeju shift to Duo]
